# Supplementary material for: Personalised therapeutic management of epileptic patients guided by pathway-driven breath metabolomics
Source: Commun Med (Lond). 2021 Aug 2;1:21. doi: 10.1038/s43856-021-00021-3 (PMC9053280; doi:10.1038/s43856-021-00021-3)
Supplement: Supplementary file 2 — Supplementary Data 1 [file 43856_2021_21_MOESM2_ESM.xlsx]

## Sheet: Sheet1
This file contains:
In sheet "UKBB_Participants": Information about paediatric participants from UKBB
In sheet "USZ_Participants": Information about adult participants from USZ
In "UKBB_Participants"
1. Antiseizure medication (ASM) names and blood concentration units are as follows:
(a) Brivaracetam (BRV), Lamotrigine (LTG), Oxcarbazepine (OXC), Phenobarbital (PB), Valproic acid (VPA), and Vigabatrin (VIG) are in mg/L
(b) Perampanel (PER) is in µg/L
(c) Ethosuximide (ESX), Levetiracetam (LEV), Sultiame (STM), and Topiramate (TPM) are in µmol/L
2. ASM_Dose is in mg/kg/day unit
3. In ASM_Blood_Concnetration
(a) Value inside parentheses represent concentration of either 10-hydroxycarbazepine or free VPA.
(b) NA = not available.
(c) tlm = too little material.
4. In Subset, all measurements performed after June, 2019 are part of test-set (Failed measurements were not assigned to any subset)
In "USZ_Participants"
1. Antiseizure medication (ASM) names and blood concentration units are as follows:
(a) Brivaracetam (BRV), Gabapentin (GPT), Lacosamide (LAC), Valproic acid (VPA), and Zonisamide (ZNS) are in mg/L
(b) Perampanel (PER) is in µg/L
(c) Clonazepam (CZP) is in nmol/L
(d) Lamotrigine (LTG), Levetiracetam (LEV), Carbamazepine (CBZ), Clobazam (CLB), Oxcarbazepine (OXC), Phenobarbital (PB), and Primidone (PRI) are in µmol/L
2. In ASM_Blood_Concnetration
(a) Value inside parentheses represent concentration of free VPA

## Sheet: UKBB_Participants
Subject_Identifier	Measurement_Status	Measurement_Date	Epilepsy_Group	ASM_Name	ASM_Dose	ASM_Blood_Concentration	Side_Effects	Drug_Response	EEG	Subset
BreathTDM_001-1	Failed	20171101	Group 2	VPA	25	94.9	Yes	Respnder	Normal	NA
BreathTDM_001-2	Passed	20190130	Group 2	LEV | VPA	44 | 26	117.44 | 93.9 (11.1)	No	Non-respnder	Normal	Training-set
BreathTDM_001-3	Passed	20200728	Group 2	LEV	59	75	No	Respnder	Normal	Test-set
BreathTDM_002-1	Failed	20171103	Group 3	VPA	13	75.2	No	Respnder	Normal	NA
BreathTDM_002-2	Passed	20190116	Group 3	TPM | VPA	0.26 | 12.6	NA | 29.9 (2.0)	No	Non-respnder	Normal	Training-set
BreathTDM_003-1	Failed	20171106	Group 3	ESX | LTG | VPA	6.6 | 3.3 | 40	191 | 8 | 114.2	No	Respnder	Normal	NA
BreathTDM_003-2	Passed	20180206	Group 3	LTG | VPA	4.8 | 38	14.7 | 105.1	No	Respnder	Normal	Training-set
BreathTDM_003-3	Passed	20180723	Group 3	LTG | VPA	8 | 48	13 | 65.5 (13.3)	Yes	Non-respnder	Abnormal	Training-set
BreathTDM_003-4	Passed	20181005	Group 3	LTG | VPA	6.7 | 40	NA | 101.6 (15.6)	Yes	Non-respnder	Abnormal	Training-set
BreathTDM_003-5	Passed	20190109	Group 3	LTG | VPA	6.6 | 35	14.1 | 74.6 (11.5)	No	Respnder	Normal	Training-set
BreathTDM_003-6	Passed	20190221	Group 3	LTG | VPA	6.6 | 35	13.2 | 76.5 (NA)	Yes	Non-respnder	Abnormal	Training-set
BreathTDM_003-7	Passed	20190222	Group 3	LTG | VPA	6.6 | 35	13.5 | 93.1 (16.4)	Yes	Non-respnder	Abnormal	Training-set
BreathTDM_003-8	Passed	20190305	Group 3	LTG | VPA	7.5 | 40	NA | 89.7 (tlm)	Yes	Non-respnder	Abnormal	Training-set
BreathTDM_004-1	Failed	20171129	Group 2	STM	5.3	8	No	Respnder	Abnormal	NA
BreathTDM_004-2	Passed	20180529	Group 2	STM	6.25	11.3	Yes	Respnder	Normal	Training-set
BreathTDM_004-3	Failed	20200527	Group 2	LEV	32	3	No	Respnder	Normal	NA
BreathTDM_005-1	Failed	20171129	Group 2	LEV	22	115.77	No	Non-respnder	Normal	NA
BreathTDM_005-2	Passed	20180227	Group 2	LEV | VPA	13 | 16	60.41 | 89.5	No	Non-respnder	Normal	Training-set
BreathTDM_005-3	Passed	20180817	Group 2	LEV | VPA	14 | 17	63.69 | 59.8 (tlm)	No	Respnder	Normal	Training-set
BreathTDM_005-4	Passed	20190212	Group 2	LEV | VPA	13.8 | 16.5	18.66 | 56.4 (3.7)	No	Respnder	Normal	Training-set
BreathTDM_005-5	Passed	20200717	Group 2	VPA	17	29.6 (1.6)	No	Non-respnder	Normal	Test-set
BreathTDM_006-1	Failed	20171129	Group 2	LEV	37	189.32	No	Respnder	Normal	NA
BreathTDM_007-1	Failed	20171205	Group 1	LEV	35	155.97	Yes	Respnder	Abnormal	NA
BreathTDM_009-1	Failed	20171205	Group 2	LTG | VPA	4.6 | 8	NA | 12.3	No	Respnder	Normal	NA
BreathTDM_009-2	Passed	20181203	Group 2	LTG | VPA	5 | 7.6	4.9 | 11.0 (tlm)	Yes	Respnder	Normal	Training-set
BreathTDM_010-1	Passed	20171211	Group 2	VPA	17	82.2	Yes	Respnder	Normal	Training-set
BreathTDM_010-2	Passed	20181127	Group 2	VPA	15	60.1 (tlm)	Yes	Respnder	Normal	Training-set
BreathTDM_010-4	Passed	20191008	Group 2	VPA	15	29.2 (2)	No	Respnder	Normal	Test-set
BreathTDM_013-1	Passed	20171212	Group 2	LEV | OXC	15 | 30	22.27 | 0.3 (25.5)	No	Respnder	Normal	Training-set
BreathTDM_014-1	Passed	20171212	Group 3	STM | VPA	9 | 24	16.5 | 61.8	No	Non-respnder	Abnormal	Training-set
BreathTDM_014-2	Failed	20190208	Group 3	ESX | STM	22 | 7.4	622 | 10.6	Yes	Respnder	Abnormal	NA
BreathTDM_014-3	Failed	20200722	Group 3	ESX | STM	21 | 7	534 | 4.3	Yes	Respnder	Abnormal	NA
BreathTDM_015-1	Failed	20171219	Group 1	LEV | VPA	46 | 23	109.02 | 83.8	No	Respnder	Normal	NA
BreathTDM_016-1	Passed	20180103	Group 3	LTG | LEV | VPA	6 | 36 | 24	9.5 | 110.77 | 70.1	Yes	Respnder	Abnormal	Training-set
BreathTDM_016-2	Passed	20180717	Group 3	LEV | VPA	33 | 20	139.13 | 73.0 (7.8)	No	Respnder	Normal	Training-set
BreathTDM_016-3	Passed	20190116	Group 3	VPA	22	80.4 (8.1)	No	Respnder	Normal	Training-set
BreathTDM_019-1	Passed	20180110	Group 2	VPA	26	76.4	No	Respnder	Normal	Training-set
BreathTDM_020-1	Passed	20180117	Group 3	LTG | LEV | VPA	1.25 | 25 | 30	3.8 | 123.66 | 104.0	No	Non-respnder	Abnormal	Training-set
BreathTDM_020-3	Passed	20181105	Group 3	LTG | VPA	18 | 30	6.6 | 108.0 (12.7)	No	Non-respnder	Normal	Training-set
BreathTDM_021-1	Failed	20180119	Group 2	LEV	19	83.41	Yes	Respnder	Normal	NA
BreathTDM_022-1	Passed	20180124	Group 2	VPA	23	90.7	No	Respnder	Normal	Training-set
BreathTDM_024-1	Passed	20180207	Group 2	ESX	17	459	No	Respnder	Normal	Training-set
BreathTDM_025-1	Passed	20180209	Group 3	LTG	4.5	5.2	Yes	Non-respnder	Normal	Training-set
BreathTDM_025-2	Passed	20181207	Group 3	LTG | PER	4.9 | 0.03	5.4 | 137	No	Respnder	Normal	Training-set
BreathTDM_026-1	Passed	20180213	Group 1	OXC | PER | VIG	25 | 0.09 | 28	0.6 (38) | 467 | 4.4	Yes	Non-respnder	Abnormal	Training-set
BreathTDM_026-2	Failed	20181116	Group 1	OXC | PER | VIG	26 | 0.09 | 29	0.5 (23.5) | 312 | NA	Yes	Non-respnder	Abnormal	NA
BreathTDM_027-1	Passed	20180221	Group 3	LTG | LEV	2.8 | 35	5.5 | 156.24	Yes	Respnder	Normal	Training-set
BreathTDM_027-2	Passed	20180821	Group 3	LEV	34	72.08	No	Respnder	Normal	Training-set
BreathTDM_027-3	Passed	20190226	Group 3	LEV	36	95.53	No	Respnder	Normal	Training-set
BreathTDM_028-1	Passed	20180221	Group 2	LTG | VPA	3.8 | 14	7.7 | 68.3	No	Respnder	Abnormal	Training-set
BreathTDM_028-2	Passed	20180817	Group 2	LTG | VPA	3.3 | 14	6.7 | 54.3	No	Respnder	Normal	Training-set
BreathTDM_029-1	Passed	20180223	Group 2	LEV	40	114.9	No	Respnder	Abnormal	Training-set
BreathTDM_029-2	Passed	20180821	Group 2	LEV	39	127.39	No	Respnder	Abnormal	Training-set
BreathTDM_029-3	Passed	20200706	Group 2	LEV	38	256	No	Respnder	Normal	Test-set
BreathTDM_030-1	Failed	20180228	Group 3	LTG | PER | VPA	4.5 | 0.11 | 42	13.8 | 397 | NA	No	Non-respnder	Abnormal	NA
BreathTDM_030-2	Failed	20181127	Group 3	LTG | PER | VPA	4 | 0.1 | 40	11.4 | NA | 90.0 (tlm)	Yes	Non-respnder	Abnormal	NA
BreathTDM_031-1	Passed	20180228	Group 2	STM	4.4	10.1	No	Respnder	Normal	Training-set
BreathTDM_032-1	Passed	20180302	Group 3	LEV | OXC	50 | 36	64.16 | 1.0 (27.2)	No	Non-respnder	Normal	Training-set
BreathTDM_033-1	Passed	20180302	Group 2	VPA	22	64.8	No	Respnder	Normal	Training-set
BreathTDM_034-1	Passed	20180320	Group 3	OXC	15	0.3 (21.5)	No	Non-respnder	Abnormal	Training-set
BreathTDM_034-2	Passed	20181009	Group 3	OXC | PER	14 | 0.1	0.1 (9.3) | 298	No	Non-respnder	Abnormal	Training-set
BreathTDM_035-1	Passed	20180327	Group 1	PER | PB	0.06 | 3.7	0.26 | 32.40	No	Non-respnder	Normal	Training-set
BreathTDM_036-1	Passed	20180327	Group 2	VPA	13	60.5 (NA)	Yes	Respnder	Normal	Training-set
BreathTDM_036-2	Passed	20181009	Group 2	VPA	7.7	44.4 (2.9)	No	Respnder	Abnormal	Training-set
BreathTDM_037-1	Passed	20180328	Group 1	OXC | PER	23 | 0.13	1.0 (31.0) | 0.35	Yes	Non-respnder	Abnormal	Training-set
BreathTDM_037-2	Passed	20181009	Group 1	OXC | PER	29 | 0.13	1.2 (18.4) | 69	Yes	Non-respnder	Abnormal	Training-set
BreathTDM_037-3	Failed	20191016	Group 1	OXC | PER	26 | 0.12	0.4 (15.8) | 75	Yes	Non-respnder	Abnormal	NA
BreathTDM_038-1	Passed	20180328	Group 1	LEV	47	106.56	No	Respnder	Normal	Training-set
BreathTDM_039-1	Failed	20180410	Group 3	VPA	29	97.1	No	Respnder	Abnormal	NA
BreathTDM_039-2	Failed	20190129	Group 3	VPA	29	107.2 (25.2)	No	Respnder	Abnormal	NA
BreathTDM_040-1	Failed	20180413	Group 3	ESX | VPA	32 | 29	596 | 66.1	No	Non-respnder	Normal	NA
BreathTDM_041-1	Passed	20180423	Group 2	VPA	17	107.5 (14.6)	Yes	Respnder	Normal	Training-set
BreathTDM_041-2	Passed	20181105	Group 2	VPA	17	86.9 (8.6)	Yes	Respnder	Normal	Training-set
BreathTDM_041-3	Passed	20190225	Group 2	VPA	3.4	17.3 (1.0)	Yes	Respnder	Normal	Training-set
BreathTDM_042-1	Failed	20180423	Group 2	STM	4.4	NA	No	Respnder	Normal	NA
BreathTDM_042-2	Failed	20181113	Group 2	STM	5.2	3.1	Yes	Respnder	Abnormal	NA
BreathTDM_043-1	Passed	20180424	Group 3	LEV | VPA	35 | 21	24.04 | 54.08	No	Respnder	Normal	Training-set
BreathTDM_043-2	Passed	20181009	Group 3	VPA	18	94.3 (7.6)	No	Respnder	Normal	Training-set
BreathTDM_043-3	Passed	20191009	Group 2	VPA	14	66.4 (5)	No	Respnder	Normal	Test-set
BreathTDM_044-1	Passed	20180424	Group 1	LTG | OXC | PER	6.3 | 28 | 0.08	5.4 | 0.7 (14.0) | NA	No	Non-respnder	Normal	Training-set
BreathTDM_044-2	Passed	20181113	Group 1	LTG | OXC | PER	8.3 | 22.8 | 0.1	6.3 | 0.5 (17.4) | NA	No	Non-respnder	Normal	Training-set
BreathTDM_044-3	Passed	20200630	Group 1	BRV | OXC | PER	2.7 | 22 | 0.08	1.5 | 0.4 (15.9) | 164	Yes	Non-respnder	Abnormal	Test-set
BreathTDM_045-1	Passed	20180427	Group 1	OXC	27	0.4 (13.8)	No	Respnder	Normal	Training-set
BreathTDM_046-1	Passed	20180508	Group 2	LEV	23	55.16	No	Respnder	Normal	Training-set
BreathTDM_047-1	Passed	20180514	Group 2	LTG	0.68	0.5	Yes	Respnder	Normal	Training-set
BreathTDM_048-1	Passed	20180622	Group 2	VPA	24	96.4 (tlm)	Yes	Respnder	Normal	Training-set
BreathTDM_048-2	Passed	20190109	Group 2	VPA	19.7	84.8 (9.2)	Yes	Respnder	Normal	Training-set
BreathTDM_049-1	Passed	20180717	Group 1	OXC	27	1.5 (14.5)	No	Respnder	Abnormal	Training-set
BreathTDM_049-2	Passed	20190115	Group 1	OXC	26	1.3 (12.4)	No	Respnder	Abnormal	Training-set
BreathTDM_050-2	Passed	20190212	Group 2	OXC	24.8	0.3 (10.3)	No	Non-respnder	Abnormal	Training-set
BreathTDM_051-1	Passed	20180731	Group 3	LTG	7.6	8.2	No	Respnder	Abnormal	Training-set
BreathTDM_052-1	Failed	20180807	Group 3	VPA	23	90.9 (21.1)	No	Respnder	Normal	NA
BreathTDM_053-1	Failed	20180720	Group 3	LEV | OXC	23 | 56	0.1 | 0.1 (0.1)	No	Non-respnder	Abnormal	NA
BreathTDM_054-1	Passed	20180817	Group 2	ESX | LTG	21.4 | 3.5	392 | 1.5	No	Respnder	Abnormal	Training-set
BreathTDM_054-2	Failed	20200729	Group 2	ESX | LTG	16.5 | 4.5	NA | NA	Yes	Respnder	Abnormal	NA
BreathTDM_056-1	Passed	20180821	Group 2	LTG | VPA	2.4 | 13	4.4 | 60.0 (6.3)	No	Respnder	Normal	Training-set
BreathTDM_056-2	Passed	20181217	Group 2	LTG | VPA	2.4 | 8.9	7.1 | 46.6 (4.6)	No	Respnder	Normal	Training-set
BreathTDM_056-3	Passed	20200731	Group 2	LTG | VPA	2.1 | 7.7	5.8 | 37.5 (2.3)	No	Respnder	Normal	Test-set
BreathTDM_060-1	Failed	20190115	Group 3	LEV | VPA	40 | 40	159.43 | 75.9 (12.9)	No	Non-respnder	Normal	NA
BreathTDM_061-1	Passed	20190122	Group 3	ESX | VPA	5.8 | 19	126 | 55.9 (tlm)	Yes	Respnder	Abnormal	Training-set
BreathTDM_061-2	Passed	20191016	Group 1	VPA	21	69 (6.7)	No	Respnder	Abnormal	Test-set
BreathTDM_062-1	Passed	20190123	Group 2	LEV	37.5	181.29	No	Respnder	Normal	Training-set
BreathTDM_062-2	Failed	20200525	Group 2	LEV	42	282	No	Respnder	Normal	NA
BreathTDM_063-1	Passed	20190123	Group 2	LTG	5.2	5.7	No	Respnder	Abnormal	Training-set
BreathTDM_063-2	Passed	20191004	Group 2	LTG	5	5.1	No	Non-respnder	Normal	Test-set
BreathTDM_064-1	Passed	20190130	Group 2	LEV	50	156.25	No	Non-respnder	Normal	Training-set
BreathTDM_064-2	Passed	20200225	Group 2	LEV | VPA	54 | 22	NA | 97 (9.1)	Yes	Respnder	Abnormal	Test-set
BreathTDM_064-3	Passed	20200706	Group 2	VPA	22	107.7 (15.1)	No	Respnder	Normal	Test-set
BreathTDM_065-1	Passed	20190219	Group 3	LEV	52	63.84	No	Non-respnder	Abnormal	Training-set
BreathTDM_066-1	Passed	20190219	Group 2	LEV	40	108.86	No	Non-respnder	Normal	Training-set
BreathTDM_066-2	Passed	20200110	Group 2	LEV	30	2	No	Respnder	Normal	Test-set
BreathTDM_067-1	Passed	20190222	Group 2	OXC | VPA	29.4 | 29.4	0.8 (18.9) | 93.5 (15.0)	No	Respnder	Abnormal	Training-set
BreathTDM_068-1	Passed	20190305	Group 2	VPA	18	68.8 (8.8)	No	Respnder	Normal	Training-set
BreathTDM_069-1	Passed	20190308	Group 2	VPA	31	130.0 (28.4)	No	Non-respnder	Abnormal	Training-set
BreathTDM_069-2	Failed	20200701	Group 2	VPA	27	NA	No	Non-respnder	Abnormal	NA
BreathTDM_070-1	Passed	20190724	Group 3	LEV | PER	36 | 0.11	210 | 302	No	Respnder	Normal	Test-set
BreathTDM_073-1	Passed	20191002	Group 1	LEV	17.5	37	Yes	Respnder	Normal	Test-set
BreathTDM_074-1	Failed	20191004	Group 3	LEV | VPA	46 | 32	50 | 36	No	Non-respnder	Normal	NA
BreathTDM_074-2	Failed	20200520	Group 3	LEV | VPA	48 | 29	14 | 39.5	No	Non-respnder	Normal	NA
BreathTDM_075-1	Passed	20191007	Group 2	LEV	35	87	No	Respnder	Normal	Test-set
BreathTDM_076-1	Passed	20191029	Group 2	VPA	27	69.6 (10.1)	No	Respnder	Normal	Test-set
BreathTDM_080-1	Passed	20200707	Group 2	ESX | LTG	16 | 4.7	564 | 3.7	Yes	Respnder	Normal	Test-set
BreathTDM_081-1	Passed	20200728	Group 2	VPA	19.5	102.7 (14.8)	No	Respnder	Normal	Test-set

## Sheet: USZ_Participants
Subject_Identifier	Measurement_Status	Measurement_Date	ASM_Name	ASM_Blood_Concentration
AC0001V1	Failed	20190430	LTG	13.3
AC0002V1	Passed	20190430	LEV	50.6
AC0003V1	Passed	20190503	LEV	129.9
AC0004V1	Passed	20190514	LEV	53.8
AC0005V1	Passed	20190514	LTG	11.4
AC0006V1	Passed	20190516	CBZ | LEV	33 | 111.6
AC0007V1	Failed	20190517	LEV	120.2
AC0008V1	Failed	20190520	GPT | LEV	NA | 115.3
AC0009V1	Passed	20190522	LEV	114.2
AC0010V1	Passed	20190523	LTG	5.4
AC0011V1	Passed	20190528	LAC | LEV	4.4 | 296.1
AC0012V1	Passed	20190528	LEV	158.9
AC0013V1	Passed	20190531	LEV	123.1
AC0014V1	Passed	20190603	LTG	7.4
AC0015V1	Passed	20190603	BRV | VPA	1.16 | 66.8
AC0016V1	Passed	20190606	VPA	71.1 (7.1)
AC0017V1	Passed	20190625	VPA	47.3 (3.2)
AC0018V1	Passed	20190625	LAC | LEV	11 | 103.6
AC0019V1	Passed	20190625	LTG | LEV	20.4 | 72.2
AC0020V1	Passed	20190626	BRV | VPA	1.93 | 34.9 (2.8)
AC0021V1	Passed	20190628	LTG	14.5
AC0023V1	Passed	20190701	VPA	58.5 (4.4)
AC0024V1	Passed	20190701	PB | PRI | VPA	59 | 38 | 78.6 (6.7)
AC0025V1	Passed	20190701	VPA	50.9 (4)
AC0026V1	Passed	20190702	VPA	56.8 (3.9)
AC0027V1	Passed	20190702	LTG	40.4
AC0028V1	Passed	20190703	VPA	61.1 (4.7)
AC0029V1	Passed	20190705	LEV	65.8
AC0030V1	Passed	20190708	VPA	59.6 (5.1)
AC0031V1	Passed	20190710	LTG | PB | PRI	12.3 | 9 | 11
AC0033V1	Passed	20190724	CLB | VPA	0.02 | 62.9 (5.2)
AC0035V1	Passed	20190729	VPA	4.3 (1)
AC0036V1	Passed	20190729	CZP | LEV | PER | VPA | ZNS	76.5 | 141 | 479 | 97.2 (13.6) | 29.4
AC0037V1	Passed	20190729	LTG | OXC | VPA	48.5 | 76 | 81 (10.2)
AC0038V1	Failed	20190729	VPA	NA
AC0039V1	Passed	20190730	OXC	88.6
AC0040V1	Passed	20190813	VPA	88.3 (9.9)
AC0041V1	Passed	20190813	LTG	16.4
AC0042V1	Passed	20190828	VPA	53.9 (4.3)
AC0043V1	Passed	20190904	LTG | LEV | VPA	61.5 | 90 | 45
AC0044V1	Passed	20190910	LTG	30.5
