# Supplementary material for: Personalised therapeutic management of epileptic patients guided by pathway-driven breath metabolomics
Source: Commun Med (Lond). 2021 Aug 2;1:21. doi: 10.1038/s43856-021-00021-3 (PMC9053280; doi:10.1038/s43856-021-00021-3)
Supplement: Supplementary file 3 — Supplementary Data 2 [file 43856_2021_21_MOESM3_ESM.xlsx]

## Sheet: File_Information
This file contains:
In sheet "Complete_UKBB_Training-set": The source data for complete UKBB training-set (Fig. 1d)
In sheet "Features_of_UKBB_Training-set": More details for filtering Complete_UKBB_Training-set
In sheet "ComBatCorrected_Reduced_Dataset": The source data for reduced (i.e. 11 VPA-related features) UKBB training-set, UKBB test-set, and USZ test-set matrices. This data is output of ComBat, performed on 5th root transformed original matrix
In sheet "SubjectIDs_of_Reduced_Dataset": More details for filtering ComBatCorreacted_Reduced_Dataset

## Sheet: Complete_UKBB_Training-set
	mz 100.03922	mz 100.04733	mz 100.05162	mz 100.07561	mz 100.08370	mz 100.11199	mz 101.02331	mz 101.03453	mz 101.05969	mz 101.07091	mz 101.07270	mz 101.07901	mz 101.09607	mz 102.05492	mz 102.06302	mz 102.07991	mz 102.09132	mz 102.12767	mz 103.03892	mz 103.05014	mz 103.05826	mz 103.07530	mz 103.08653	mz 103.09463	mz 104.03414	mz 104.04539	mz 104.05349	mz 104.07053	mz 104.10692	mz 105.00333	mz 105.03350	mz 105.03689	mz 105.03757	mz 105.05464	mz 105.06586	mz 105.06988	mz 105.07395	mz 105.09105	mz 105.10227	mz 106.03684	mz 106.04986	mz 106.06511	mz 106.08623	mz 107.00088	mz 107.04916	mz 107.05239	mz 107.07028	mz 107.08555	mz 108.04439
BreathTDM_013-1	113375	46198.3	7086.87	1.82888e+06	25176.3	17810.6	195595	47106.9	2.04978e+06	34009.4	18717.5	271643	36233.1	583513	136309	10725.4	715439	11329.8	181429	344587	21889.7	137136	46340.8	34219.7	459552	93336.7	10904.6	502758	12638.6	4602.99	320799	95681.5	6234.97	23965.7	4645.39	179159	19493.8	7680.95	28069.9	22343.7	24681.3	51894.9	86202.1	533.181	249335	73946.5	927123	1.02487e+06	710113
BreathTDM_024-1	6960.53	5170.39	3.66722	171513	1955.98	105747	24230	2377.9	297235	8614.12	920.445	28730.7	8186.02	109248	19090.8	363.539	362181	85757.7	52367.5	61443.9	2688.18	74228.9	65963.1	18665.8	11476.9	7620.35	670.841	258259	33911.6	0	252846	4554.01	5.01071	13570.3	4524.41	31388.7	11043.7	3142.51	0	18265.4	7998.69	12634.7	10746.4	0	54112.5	1841.76	411425	35917.1	46559.1
BreathTDM_025-1	400568	31155.9	1282.91	3.79898e+06	11587	466798	218542	123898	1.54092e+06	804973	16770.9	460232	37511	1.83574e+06	96962	8322.53	1.40617e+06	250652	369013	5.45409e+06	59220.4	316959	3.77318e+06	67507	3.5082e+06	1.26866e+06	183596	7.79005e+06	508892	108597	740071	11934.5	78869.3	81939.2	645630	178773	327397	43907.6	1.33433e+07	48217.6	441264	271166	6.94107e+06	5144.45	386670	14407.1	958039	252241	198654
BreathTDM_026-1	351036	115286	9220.1	3.95139e+06	39575.6	390470	541609	120164	3.65306e+06	414880	21478	475340	128687	1.61273e+06	245593	12597.6	1.97966e+06	313710	1.19925e+06	3.61926e+06	50230.4	2.31795e+06	981949	108458	4.17739e+06	750656	132056	4.58299e+06	379316	23280.1	825813	16025.4	100643	162793	411104	346971	184255	64828.5	5.03729e+06	51958.9	316708	110224	2.19334e+06	0	834066	32523.6	5.39812e+06	428191	432523
BreathTDM_027-1	335164	239752	2160.92	5.10205e+06	80976.9	2.05378e+06	458287	34158.3	5.40487e+06	212789	16366.5	427420	111904	2.64225e+06	345797	6958.11	6.75677e+06	1.45339e+06	495941	2.35847e+06	107781	632938	1.46645e+06	331818	9.20318e+06	373677	73442.4	5.51664e+06	518330	79590.6	2.04742e+06	4377.74	211136	238469	266133	494635	226060	175972	356457	160114	1.44792e+06	261872	3.80045e+06	0	468233	4040.94	7.95654e+06	941628	438111
BreathTDM_029-1	144628	328733	3136.06	1.06385e+07	93360	2.09107e+06	272262	4067.13	8.24084e+06	166350	20307.4	865239	209881	2.43151e+06	515525	0	1.75759e+07	4.38327e+06	415702	1.69809e+06	67951.2	756906	1.8896e+06	904537	208710	63224.2	23006.3	5.07988e+06	1.15227e+06	0	4.41475e+06	56827.1	146.012	255905	245784	1.34306e+06	193737	299210	0	305950	167987	381576	179716	0	470559	172243	1.342e+07	2.46875e+06	561297
BreathTDM_031-1	67975.7	27512.4	1662.48	1.67047e+06	4228.74	180815	64789.4	10808.9	1.05856e+06	258580	6335.87	199877	15564.5	609950	70462.5	3773.29	1.01642e+06	45353.7	62773.1	235720	23460	97174.3	259352	53474.8	99632.5	37111.7	2321.23	333054	202897	183983	102286	70118.4	36684	25942.2	26119.3	49247.1	30536.2	17252.2	53261.6	4611.54	42355.3	14671.9	754090	22898	67496.8	55386.9	260334	104731	600786
BreathTDM_032-1	291978	190110	651.292	5.65767e+06	68330.3	265915	689417	80936.2	7.46174e+06	138029	43867.6	674730	98281.4	2.512e+06	493394	18134.6	5.53295e+06	296963	655416	1.3342e+06	107672	451348	436930	289826	879685	234561	39697.4	2.91087e+06	143538	2747.3	1.45781e+06	25867.3	16475.5	386539	47315.9	355788	121050	81085.9	2450.89	97346.2	137227	168730	244620	0	568901	20824.1	4.86947e+06	914551	1.02112e+06
BreathTDM_034-1	132758	66102.1	442.648	4.38329e+06	8823.82	661361	336042	61090.8	4.60228e+06	454143	49813.8	813917	76886.5	2.01306e+06	301482	19284.2	4.9e+06	477912	269576	1.5238e+06	77806.4	1.79613e+06	832659	233739	1.07049e+06	381318	42180.6	2.90049e+06	479107	240057	2.50467e+06	35754.8	13435.4	87825.2	139665	292734	115908	90398	116507	196584	118859	143535	3.98208e+06	3089.07	322018	55038.7	2.21627e+06	931408	517276
BreathTDM_035-1	3167.6	1930.62	141.147	205195	1686.51	18282.2	56018.5	28274.7	992640	60113.4	2549.21	81716.4	24001.7	389352	71464.9	1559.57	499835	8274.04	79118.8	324148	15666.7	214595	35817.7	23869	298380	66967.9	9716.29	235271	23626.3	1.72685e+06	90050.8	22178.2	4279.59	18180.6	15836.1	82424.3	9360.61	2092.53	27181.3	4304.79	13247.4	27880.7	170601	289886	169442	17013.4	241016	267870	406386
BreathTDM_037-1	100086	26129.9	3081.96	2.59868e+06	386.554	41620.8	249589	85939.8	2.66836e+06	86771	23723.5	608968	21431.8	1.50557e+06	167586	8953.43	2.40698e+06	336601	234978	1.56833e+06	53661	185821	269662	125212	1.81791e+06	349595	36793.8	1.37643e+06	31613.2	1.50201e+07	1.1135e+06	90118.2	19000.9	63326.1	103863	312287	34395.4	0	45555.1	63226.3	439210	64978	788597	2.5843e+06	242986	162037	1.73276e+06	3.61388e+06	496255
BreathTDM_038-1	209006	111363	377.51	8.25772e+06	5046.79	186158	947111	65250.4	5.38556e+06	89942.6	50549.7	1.56714e+06	41010.1	2.46121e+06	366263	20382	7.06095e+06	1.88169e+06	558777	1.99775e+06	48049.8	989894	775109	368932	2.61296e+06	458102	28553	3.72932e+06	117389	4.57682e+06	3.38496e+06	38261.2	24260.2	69919.2	78312.4	555681	109957	5994.55	24109.2	210508	658307	262289	1.0411e+06	785788	944414	83978.1	1.10262e+07	1.16396e+06	993728
BreathTDM_044-1	48877.4	6386.24	38.2392	1.99924e+06	1057.41	52620.6	120288	6477.1	2.05058e+06	150264	26376.7	488890	53024.3	1.08022e+06	131882	15422.1	4.01135e+06	97395.8	203982	537688	43209.2	231094	342311	198146	1.11357e+06	34837.6	14174.6	2.40507e+06	277463	1.14934e+07	74588.1	313052	17381.5	39909.7	76012.1	97828.8	109798	3077.14	187470	0	759290	82067.1	2.21677e+06	2.00987e+06	130176	497554	5.36641e+06	478613	190752
BreathTDM_045-1	17129.3	13437.7	312.944	1.00148e+06	2275	12200.1	125101	8384.99	1.77785e+06	60142.5	15085.5	302666	118483	744012	119851	7519.31	1.03081e+06	22972.7	182929	169254	31008.5	133332	67513.3	53689.2	550543	23213.2	356.003	466825	12138.9	384.774	70894.6	3550.24	9775.99	39029.4	8346.57	174937	14711.1	632.492	577.935	414.266	62877.3	51941.5	276078	0	139080	101.078	3.43707e+06	1.90368e+06	169033
BreathTDM_046-1	60979.5	7839.54	0	863287	2308.87	8007.9	173755	22410.4	2.20491e+06	86880.1	6278.42	191230	49578.5	431374	142201	828.158	1.22572e+06	76341	274387	495861	6070.65	270903	239172	46131.5	815914	72582	11820	1.61805e+06	278251	490798	80072.1	24663.8	5776.09	35216.9	53881.8	122807	54905.5	0	1.38564e+06	658.575	124004	17156.8	711868	105973	369547	6569.87	710797	608636	118401
BreathTDM_047-1	9347.71	8748.4	0	6.40121e+06	146.414	298398	44124.1	4529.74	2.18938e+06	51592	63291.4	1.20535e+06	66134.7	827706	123109	41285.4	5.25375e+06	1.09956e+06	730804	109071	3235.87	231392	226415	238164	18494.4	6468.81	0	1.57617e+06	339976	2.5e+06	235241	170191	98.3674	70382.6	1104.72	220332	34834.1	1676.99	7.48703e+06	1333.04	17454.9	216107	3.21753e+06	448283	227381	84737.1	5.90927e+06	677854	119180
BreathTDM_004-2	163339	45232.6	0	6.13607e+07	7263.33	808705	179467	15769	6.84095e+06	1.23409e+06	511478	8.52473e+06	624642	3.13466e+06	454577	341392	1.47836e+07	3.93788e+06	599566	987701	75368.7	1.09969e+06	4.07518e+06	750940	332041	4486.83	0	1.06394e+07	3.22289e+07	1.18518e+06	843633	7972.49	0	74609.7	469092	343106	435392	20205	3.90266e+06	13020.4	671351	179231	2.23722e+07	163962	286564	24710.6	3.71987e+07	1.47914e+06	322372
BreathTDM_049-1	4690.31	1544	547.363	1.66377e+06	6901.01	36977	51338.3	5267.47	1.83969e+06	37277.2	27419.6	441029	50422.5	442500	117699	15057.4	900015	90421.1	142373	141747	15983.5	97506.4	39341.7	43643.9	144946	50965.9	973.955	485682	44595.9	69445.9	120645	9778.98	226.485	21836	6847.47	286442	17521.4	31957.6	41639	1207.79	28794.8	34186.5	1.3653e+06	9850.4	90520.8	3314.55	1.99566e+06	800605	229089
BreathTDM_051-1	18821.2	5705.62	0	887162	2144.52	1055.59	105036	8819.93	1.40245e+06	39148.6	14225.5	227638	14523.2	512208	97640.5	6281.18	1.05903e+06	1579.75	184518	152761	22431.8	106074	48927.4	55279.3	450733	36630.8	1921.28	315412	417.176	31917.6	58363.6	3791.4	9435.8	20442	3455.84	60839.7	10092.8	734.734	0	1103.94	23825.4	47279.1	8809.65	2508.83	52172.5	2297.18	2.06466e+06	310912	280479
BreathTDM_054-1	24001.7	13367.1	0	8.82325e+06	3412.3	26874	81048.2	16465.3	1.65516e+06	74443.4	142548	2.24004e+06	51928.3	858734	112267	97990.5	7.69252e+06	161899	233895	414973	36776.4	117416	95473.3	413946	534470	79224.6	11270.7	1.19023e+06	206335	112276	231819	22097.4	10180.3	40167.3	21190.3	58008.3	52651.6	3805.21	17512.1	13575.7	61345.8	28369.5	500327	18013.8	77645.3	31790	2.40118e+06	227720	459593
BreathTDM_029-2	19040.9	4700.04	113.726	5.53608e+06	3118.16	28335.3	72684.9	13950.5	1.56892e+06	43471.2	96140	1.45366e+06	23558.2	504114	105155	63292.1	4.35078e+06	303813	135265	153740	21158	61473.8	114462	234369	250987	74890	513.058	613372	44384.1	0	82800.6	277795	4611.29	19585.3	6680.65	85441.4	26529	465.967	0	784.187	27568.4	54411.4	68123	0	110317	340430	1.2498e+06	529082	2.0848e+06
BreathTDM_027-2	25029.2	3866.58	0	6.46527e+06	3635.27	24412.5	68586.6	8620.43	2.0603e+06	131880	106725	1.60892e+06	384877	859812	144141	66200	6.58512e+06	179538	234577	361943	34942.6	103936	173338	356272	321210	71701.8	6109.59	1.75888e+06	233224	0	68855	279558	3824.05	61193.9	40232.6	71538.1	72399.4	207.569	0	356.368	46190.5	68238.1	69647.3	0	65296.2	508424	8.25249e+06	350855	657152
BreathTDM_037-2	36293.9	6650.42	1361.88	4.51925e+06	1991.73	3120.81	87030	17269.5	1.62382e+06	31900.5	65801.1	1.03019e+06	40614.2	736591	97251.4	40894.1	3.75193e+06	155595	231222	249896	24596.2	239043	119377	188197	264728	58601.4	837.655	1.13861e+06	15897.3	92667.1	131964	17982.2	1305.26	14663.6	10644.4	300785	38500.6	569.367	11881.8	1236.25	118183	50957.1	149182	11770	229621	12766.1	1.10941e+07	2.57714e+06	273435
BreathTDM_034-2	45456.8	2628.76	96.0499	2.32702e+06	664.197	7558.24	61497.3	22863.5	710834	316606	29606.1	498314	3781.21	685493	44182.4	16513.9	2.2872e+06	52628.8	99965.4	1.18198e+06	28080.9	136247	523044	120584	533720	129182	34691.9	1.36468e+06	955324	3.1444e+06	44313.3	122821	3388.97	6610.21	181139	32348	59306	0	524021	219.982	876276	23359.5	7.19933e+06	575918	63184.4	22994.2	2.34305e+06	156992	176812
BreathTDM_044-2	35387.9	16314.7	0	6.68597e+06	2161.76	9356.72	68991.4	8047.57	1.42884e+06	46902.3	97628.1	1.56889e+06	28999	708380	97599.4	62663.2	5.68584e+06	14692	319303	157747	29303.8	281554	64232.9	303968	285595	19521.4	44.1191	947791	269.888	0	49838.3	3671.77	1481.48	40832.7	1311.03	218727	32576.7	1495.39	0	0	40187.6	13712.7	11652.8	0	598808	20116.6	5.86813e+06	2.2988e+06	542114
BreathTDM_025-2	68574.4	9479.34	365.127	3.74323e+07	2693.86	136675	121525	17728	2.82268e+06	173604	505675	7.93596e+06	464361	1.5364e+06	196909	353723	2.73697e+07	395460	909606	512311	61676.3	648937	623146	1.46132e+06	398598	58614.5	4374.97	7.38236e+06	5.04701e+06	961551	397052	55364	118.636	56411.7	179883	266824	318688	4388.18	323799	10599.4	584183	256983	1.21456e+07	167383	177923	1792.31	8.47532e+06	1.10362e+06	336631
BreathTDM_049-2	28209.9	15982.2	0	4.88121e+06	6696.23	6965.72	97659.1	15062.3	1.81983e+06	79614.4	79512.1	1.22534e+06	581442	933987	119928	55514.9	6.51165e+06	33546.8	310614	277151	41959.7	236346	90795.6	349730	342490	32240.4	4790.41	906848	46790.6	0	111516	4092.7	3873.16	42444.6	16408	79511.6	40691.1	2492.4	0	5245.84	57044.8	30856.8	39140.8	0	84258.6	628.721	6.48418e+06	329112	639078
BreathTDM_062-1	10852.6	7510.93	322.352	1.15476e+06	2316.65	5071.12	62463.6	8552.93	1.05485e+06	25598.9	18982.2	292905	16286.4	391788	73416	13505.2	2.08411e+06	11370.9	123059	79621.9	16197.8	116927	44151.8	106033	126489	21211.7	0	276778	19702.4	104587	80820.4	32611.7	1131.65	14618.6	1279.53	75889	10478.9	449.338	8795.05	3472.87	28153.8	22533.7	128537	18708.1	72618.1	8938.79	1.87382e+06	213071	431970
BreathTDM_063-1	24599.5	9776.78	0	2.22836e+06	998.182	36.9448	113854	16300.4	1.32375e+06	31693.3	36932.6	575588	9909.03	785520	91358.4	23761.5	4.10245e+06	866.592	203030	141442	32837.6	165745	49553.7	204981	328351	32629.7	47.8623	305279	315.269	0	89418.3	458363	7457.76	21980.3	94.5973	332612	9300.07	202.847	0	550.701	41841.8	10665.3	6508.16	0	65470.1	233264	3.22712e+06	608990	494305
BreathTDM_064-1	12178.1	6335.09	0	2.62401e+06	2078.78	3099.24	49044.4	8132.64	859482	30746.7	42435.1	681667	22412	459124	60646.3	29064.1	3.90113e+06	10307.7	117034	81080.6	18966.1	117997	64093.4	196931	161816	22562.2	501.529	351324	1018.21	0	72950	54111	1546.91	16587.5	1964.92	51702.7	13510.7	30.5607	0	1727	32703.7	18252.8	6001.58	0	40674.8	6810.42	3.57286e+06	246747	344871
BreathTDM_050-2	18630.5	8418.97	57.0687	8.04261e+06	2105.44	16482.1	33431.9	8256.86	774045	33051	118772	1.82608e+06	171751	420015	52403.3	81913.1	1.31841e+07	67343.4	113012	94863.5	17795.7	172700	96488.5	717980	278352	30841.9	1333.92	1.94192e+06	43937.5	58887.6	56466.6	18992.6	2214.47	43957	28059.1	54512.4	83621.4	7461.01	35792.6	695.341	57443.7	104904	341935	11974.4	58197.2	14351.2	1.94538e+06	103404	180296
BreathTDM_065-1	29711	13071.7	168.518	1.58538e+07	1120.83	11317.8	50150.5	13928.9	1.0011e+06	75738.8	247197	3.6544e+06	406561	802216	65876.5	162375	1.53745e+07	69859.9	161584	240711	33611.7	229866	170147	857036	287811	32015.8	5803.53	2.30206e+06	26365.6	0	48349.1	18634.8	3215.5	71459	56609.4	65811	105269	7027.47	5.68032	738.188	73832.2	25327.6	108700	0	43404	13083.8	2.66303e+06	193484	175576
BreathTDM_066-1	13684.2	5553.37	15.5595	2.18275e+06	792.283	2720.39	24204.9	5409.79	371407	24789	33947.8	504210	2667.81	281273	25288.6	21897.1	2.74062e+06	17213.9	64457.1	65125.6	12015.5	47654.6	46393.8	147152	118310	18505.8	426.803	275085	41599.7	508201	23596.7	109988	2237.25	11517.8	2646.69	17980.9	10853.9	352.212	42036.5	121.899	25715.2	72286.9	241417	87153.3	15933.4	43275.7	1.2268e+06	58680.3	111272
BreathTDM_027-3	44287.9	18825.8	152.669	6.72285e+06	1649.77	10459	60374.3	13688.2	1.2792e+06	119934	95102.9	1.49901e+06	40920.5	928906	87123.8	66011.7	1.14809e+07	32472.3	147726	182708	41545.9	150268	201148	632282	316672	37060.9	1491.19	694227	1.41439e+06	617105	65267.5	78382.1	3500.4	48923	10246.3	51395.2	28615.8	7489.24	371564	1560.95	65615.9	25977.6	626831	113175	59279.1	2132.48	4.32335e+06	190817	404752
BreathTDM_010-1	385628	165411	139942	2.87079e+07	96061.9	1.73089e+06	367685	55840.9	5.8202e+06	320904	194168	3.10237e+06	121312	2.64108e+06	373493	142547	9.05061e+06	1.09598e+06	546527	1.05116e+06	105980	503645	627304	458782	676231	195260	24535.9	4.53866e+06	572383	69253.9	2.12972e+06	99314.1	6396.44	56892.6	146867	541448	199239	31266.3	302161	151421	455428	422400	1.27435e+06	0	669502	38182.7	6.57343e+06	2.04985e+06	2.08643e+06
BreathTDM_014-1	93700	35401.9	35832	3.9302e+06	13435.9	45082.6	78142.4	30905.3	1.41878e+06	43081.4	35862.7	557539	31503	619969	94016.2	25433.1	944639	35065.2	82911.4	293905	24285.5	181594	56542.9	44907.4	305967	98923.1	6621.92	484711	25236.2	27863.2	216863	1.23661e+06	6932.72	8443.96	2794.83	251868	21061.4	3583.67	0	9659.66	20367.8	54570.4	10460.7	3799.06	293874	274164	672529	3.58847e+06	720835
BreathTDM_016-1	437762	327131	54656.2	7.80953e+06	98323.9	897504	402990	24411.8	7.57673e+06	173871	32405.9	762985	142985	3.974e+06	474696	14950.6	5.68674e+06	784378	525620	1.79269e+06	163176	646260	724238	249589	778137	84341.8	59772	3.12109e+06	235794	375702	1.36405e+06	474115	5487.3	238746	51499.5	493179	134940	125576	368.673	98471.3	206569	297125	313813	46972.4	503892	875834	2.44994e+07	1.67083e+06	864030
BreathTDM_019-1	383605	102018	22475.8	5.49816e+06	32620.2	441178	634559	52707.3	3.07967e+06	137655	37846.4	582517	72057.1	1.60189e+06	192890	11816.1	2.60249e+06	412201	598864	772969	60420.7	429475	438632	125342	1.74073e+06	245010	14222.3	2.45678e+06	118559	159862	741903	829381	24369.8	216784	199868	243024	104434	32778.3	1.4245e+06	41225.6	453611	157549	3.72995e+06	9396	642821	416128	3.34017e+06	668337	420923
BreathTDM_020-1	41018.8	8536.18	16614.4	641303	10867.3	36333.4	134360	7695.68	1.18761e+06	50015	3342.09	105069	98419.7	144095	81496.6	2626.76	176901	920.212	290748	69263.7	3715.15	238051	7961.28	7800.88	17958.5	15350.6	1366.91	78904.6	108.819	0	25592.3	97357.1	3.28769	20205	4.70562	113282	1050.05	1068.62	0	729.145	3678.06	17473.2	464.302	0	586409	172751	150186	184600	379590
BreathTDM_022-1	51879.6	37428.2	40885.7	764179	22686.3	96232.4	122511	21402.3	3.76991e+06	20409.9	1945	109216	132449	449029	261672	904.89	652198	51267	525977	259682	16852.1	955823	82391.4	32217.1	59785.8	12504.6	5231.81	360145	28439.1	1.46429	272964	112736	237.033	60447.7	119.957	174480	10594.8	7603.27	0	14664.6	25671.6	33707.9	47219	0	333018	57156.6	2.09003e+06	508668	282647
BreathTDM_003-2	5551.93	1622.74	2000.79	43514.8	806.409	21677.7	24090.8	3103.49	145765	1294.99	231.143	8253.35	14290.6	36378.3	10197.6	287.76	64976.8	6258.45	50968.4	31304.3	1114.13	28680.4	9943.59	3873.2	6589.9	4608.17	605.837	53960.2	10407.7	0	43817.2	793.583	0	5249.69	109.716	14850.9	2171.39	2155.71	0	2293.18	1499.02	1918.23	930.9	0	54807.1	1395.91	127973	13456.8	19923.8
BreathTDM_028-1	293304	305929	106012	1.08308e+07	94105.7	2.03169e+06	471711	31937.2	8.28885e+06	155889	65808.4	1.08124e+06	138232	3.35805e+06	544225	29469.8	9.10643e+06	1.97711e+06	481508	1.31287e+06	141528	575173	1.72288e+06	442051	519242	202702	26547.2	5.92917e+06	657286	0	2.09109e+06	6136.23	71.1455	327232	143358	516263	231276	110053	0	142164	253013	1.19802e+06	323481	0	427249	7000.77	1.11223e+07	1.45556e+06	839240
BreathTDM_005-2	452634	268239	95125.2	4.89286e+06	55284.2	410728	410637	71670.8	9.15386e+06	304792	31591.4	551146	100893	4.49073e+06	618036	14691.6	6.72324e+06	198287	556052	1.60116e+06	189637	483326	408663	340853	931651	229030	53774.6	4.39012e+06	308872	0	1.12292e+06	83738.3	4636.71	505342	70779.1	237752	180027	81947.3	0	72105.5	161594	581037	266684	0	327634	171350	6.99972e+06	1.14954e+06	1.91784e+06
BreathTDM_033-1	353864	156708	110801	6.41712e+06	37722.2	308923	310897	55010.9	6.19598e+06	257499	48713.1	779563	83837.4	3.44642e+06	409081	24794.1	6.13543e+06	336430	287815	1.24937e+06	148570	360347	350940	321535	771719	255767	36262.6	3.05564e+06	259283	10230.4	925426	2.62562e+06	19866	287526	44285.1	274595	131157	53588.4	4820.66	49309.9	115219	271220	179732	0	384837	287097	3.45964e+06	1.62594e+06	1.5141e+06
BreathTDM_036-1	193948	79995.5	69055.7	6.38662e+06	4732.36	81001	295265	40175.8	4.45643e+06	297786	26960.9	1.187e+06	57493.8	1.93762e+06	274214	12789.5	5.14416e+06	976142	370159	3.78996e+06	44524	384132	631556	242217	3.17482e+06	408744	108976	3.11162e+06	160860	8.94281e+06	2.16411e+06	38743.8	47776.6	53544.3	356506	665643	78511.1	508.25	149705	134008	2.09981e+06	118982	3.57353e+06	1.55476e+06	432033	42104	6.293e+06	9.71166e+06	861135
BreathTDM_041-1	88725.4	1561.51	76358.8	1.37061e+06	1270	55628.4	80418.2	12667.4	1.31793e+06	351384	12153.2	335340	24492.5	817859	79827.2	7031.6	3.76194e+06	70010.3	85362.1	1.7794e+06	23123.4	112795	595513	190198	2.25782e+06	54318.8	56941.7	4.04071e+06	240569	6.60153e+06	28798.8	9004.8	54289.5	17766.3	194538	64449.5	184926	3562.4	349178	0	2.58574e+06	102864	2.01894e+06	1.14325e+06	52597.9	97833.6	783663	202845	150769
BreathTDM_043-1	8506.42	2436.65	56813.7	1.51259e+06	2105.53	8789.7	82837.3	4704.87	1.93278e+06	44639.5	27895.5	426980	57408.3	742789	125604	10169.6	4.0091e+06	32207	142475	106893	28146.2	165394	111706	196243	399970	9885.45	47.9011	1.69495e+06	20560.3	52062.6	72839.4	45655.4	1243.44	30115.9	2197.78	128936	71822.4	2693.7	770.282	767.512	20262.8	58829.3	86307.1	10142.5	145076	244259	1.98186e+06	359921	231810
BreathTDM_048-1	120976	887.936	20654	1.7644e+06	868.033	61311.1	96779.8	5394.67	1.13015e+06	244550	20040.4	392494	21935.4	621907	68353	7067.51	2.94439e+06	44052.2	111486	886501	18375.7	57419.4	484087	151453	3.50178e+06	8180.97	23798.2	3.91222e+06	3.83603e+06	18262.1	26733.4	4114.19	80655.3	12812.9	69355.3	58349	178581	707.981	3.55184e+06	0	767724	40515.3	446854	1069.36	84565.5	3681.33	557119	534791	180670
BreathTDM_016-2	11841.1	1758.43	120604	1.64478e+06	394.593	33891.2	64275.5	2471.3	2.09691e+06	42263.9	13265.5	406340	41865.7	673255	130109	5268.39	891685	63878.5	217629	100730	16684.2	144203	48642.9	37321	354484	15072.2	956.162	497309	17957.4	0	99404.6	54986.2	1190.14	16526.6	1647.08	103659	11179.1	145.966	0	0	20718.7	38897	619246	0	72769.9	393595	3.81157e+06	685102	849180
BreathTDM_003-3	25952.1	5356.78	107155	2.11358e+06	1672.19	7766.41	99177.2	20796.7	1.1677e+06	72317.7	23919.1	561841	714518	510277	71846.6	14163.1	1.89236e+06	36394.5	302730	313597	12835	113448	21956.1	100151	279498	50551.5	6699.05	1.44024e+06	31839.6	0	80980	14753.5	1322.78	46579.6	25503.6	83132.8	58575.2	0	40572	1531.99	44350.2	24942.1	793391	0	207547	0	1.60208e+06	207552	345714
BreathTDM_005-3	115873	23709	18595.9	2.0466e+07	3618.63	155808	117136	12198.9	2.23705e+06	409349	285664	4.51412e+06	409806	1.8048e+06	151624	188311	1.24813e+07	642784	313794	1.20993e+06	63538.2	239245	1.11752e+06	653699	932045	84987.6	31086.8	7.22714e+06	1.31139e+07	173124	433669	51406.3	13972.9	67166	308101	90282.2	320489	688.635	585679	12751.1	1.53105e+06	79850.1	9.20546e+06	21904.7	74594.5	6406.46	4.7892e+06	452831	385953
BreathTDM_028-2	77305.3	11707.7	59150.3	1.73246e+07	694.334	91240.8	105665	27033.4	2.17778e+06	233512	262649	3.95473e+06	415937	1.26414e+06	136388	166078	1.31429e+07	368973	445996	1.29655e+06	45078.4	222746	433144	737759	1.33923e+06	287172	29777.8	3.89437e+06	4.38497e+06	290940	195789	482497	24908.8	63675.9	159449	107869	170944	504.167	162044	1444.25	781564	853165	2.85134e+06	49513.8	92628.9	44480.7	2.35824e+06	469186	613112
BreathTDM_056-1	37742.9	4584.11	49380.7	1.15732e+07	3057.06	61616.4	75784.2	4021.28	2.28251e+06	134755	182426	2.80796e+06	318030	1.11167e+06	142699	113776	1.00633e+07	498846	175277	401928	44089.9	162015	420230	539308	702827	61111.4	7778.8	3.27952e+06	1.5722e+06	22812.4	115405	52046.3	9995.48	45508.5	88280.2	85311.7	141011	2299.09	122709	1631.29	1.11161e+06	79512.7	2.05039e+06	1703.11	53098.2	19087.2	3.99639e+06	478699	417693
BreathTDM_003-4	21313.9	6082.19	88053.7	4.2657e+06	235.844	2904.24	73438.2	8804.25	1.41644e+06	34955.6	66001.6	1.01348e+06	48672.3	557897	95817.7	40397.4	2.54644e+06	22534.8	144584	186171	22588.5	158681	44976.8	135497	317865	30716.4	321.497	767679	9905.44	2338.77	74625.1	70267.1	3031.35	12956.6	13662.5	39479.1	24406.1	1751.57	3989.58	456.285	64594.3	24679.3	577872	0	170887	58362.6	2.88669e+06	247005	353507
BreathTDM_043-2	25694.7	5473.9	29069.4	2.86506e+06	1575.51	2555.76	66322.9	16974.2	1.17725e+06	17323.8	47820.3	716151	31307.5	462296	78145.1	28732.4	2.67998e+06	72898.9	149960	195650	18052.5	137470	41190.1	142463	158268	36758	1759.47	751419	1920.23	0	78686.4	4655.07	627.508	14944.5	1547.43	1.85077e+06	28066.6	694.369	13.2608	2419.36	36724.3	31617.5	40485.6	0	114508	3124.25	3.43595e+06	606405	270587
BreathTDM_036-2	37138.6	12937.3	39216.3	5.84137e+06	537.813	5449.65	87832.7	24895.3	1.64694e+06	83553.5	96174.8	1.44669e+06	29795.6	890228	107887	62481.4	4.61791e+06	139057	145723	450230	37696.6	186751	100159	244265	492424	97498.3	10493.9	835531	92744.1	385746	98764.7	33854.3	5255.93	20409.9	23864.3	77793.2	35480.5	701.301	21211.5	1215.88	147092	50499.6	577480	69615.4	121109	21252.7	2.87578e+06	480678	1.20641e+06
BreathTDM_020-3	27123.6	11782.5	58475.6	7.51529e+06	2602.76	40895.8	59356.7	5750.97	1.74328e+06	110022	107478	1.70083e+06	1.03857e+06	1.4287e+06	122019	69618.3	8.77298e+06	231589	256382	371236	61205.9	287613	189172	465886	284686	47582.5	1955.62	2.29362e+06	179028	202520	79669	109910	1602.69	56134.4	41909.2	67784.7	103424	0	0	68.9012	89287.3	55060.6	116121	39069.3	65595.9	183186	1.08725e+07	271989	562290
BreathTDM_041-2	60954.4	21339.5	103979	9.07817e+06	1521.98	21310	135646	16772	2.49834e+06	116032	128100	2.07747e+06	378044	1.62614e+06	167338	91277.8	7.86185e+06	148732	412662	481646	67501.4	370905	277072	422076	513110	114582	4003.91	3.28651e+06	342904	154744	145123	43440.4	98.3428	50139.4	49131.2	265766	151121	2556.46	0	1153.89	149210	77413.1	252470	23883.8	108126	73819.9	1.39729e+07	1.44073e+06	447323
BreathTDM_010-2	32304.9	10983.7	65681.2	6.82419e+06	1086.33	9048.46	67422.9	18060.4	1.55711e+06	42409.9	109395	1.66319e+06	35160.6	886309	102572	69644	6.89253e+06	56819.3	177216	275280	34201.7	192233	197728	368550	402028	82012.5	3648.07	868492	3768.1	0	64571.2	199685	6829.32	21068	3290.26	124091	35657.7	250.977	0	38.2226	90250.9	33526.7	21138	0	61244.4	238678	8.72691e+06	504427	443409
BreathTDM_009-2	83615.3	26005.6	4877.69	2.75884e+07	1629.65	119649	146263	19607.5	2.95537e+06	156494	386976	5.82292e+06	147907	1.90314e+06	201650	257226	2.14079e+07	398073	850043	532752	76112.5	567378	507587	1.1607e+06	879787	123256	5158	5.32498e+06	3.35485e+06	2.0166e+06	236058	25981.2	10472.7	66578.9	218518	191490	237130	845.718	363436	2690.53	840239	84383.6	6.90699e+06	371814	166356	5636.82	1.66193e+07	651478	445198
BreathTDM_056-2	35169.6	9231.05	31768.2	4.77467e+06	599.92	13060.3	88190.4	7376.64	1.84758e+06	42571.6	71941.8	1.13809e+06	141952	853811	128351	39663.4	4.95233e+06	229048	256965	272301	33200.5	189881	85210.7	261092	444914	62010.1	2297.8	1.01088e+06	54353	1.5708e+06	224091	29352.2	2857.94	30953.3	6433.53	111630	37252.5	8380.58	940.267	3579.58	93420.5	52541.5	634860	290714	102728	868.431	7.84602e+06	479181	654618
BreathTDM_048-2	22919.8	8476.9	41650.3	8.77022e+06	0	47225.7	75487.6	4038.87	1.76239e+06	29512.2	141078	2.15673e+06	34097.1	787819	121816	93254.9	1.64073e+07	318603	203993	153653	29836.9	216349	217847	882091	278596	46155.6	10.1156	2.64725e+06	221279	91552.9	135480	211919	2596.92	33187.5	9602.67	102274	113214	3155.71	13222.8	3378.87	100037	45976	904383	16487.1	93652.3	63757.6	7.07134e+06	392122	385945
BreathTDM_003-5	17107.2	4781.84	71504.1	2.01107e+07	640.923	63982.4	58601.2	4734.8	1.37825e+06	42490.9	329673	5.07107e+06	41950.4	784120	94210	230277	3.68539e+07	215411	179366	121697	32192.8	285459	314817	2.049e+06	345484	55676.7	194.819	5.32596e+06	40518.5	0	105389	116400	4429.87	42459.8	12239.5	124744	242163	3195.97	0	564.279	84535.2	46311.2	718468	0	81433.1	62046.1	3.49872e+06	360796	304675
BreathTDM_016-3	40928.5	19691.3	62893.3	9.88534e+06	1739.99	6682.23	121816	7438.89	2.22994e+06	51060	154449	2.37592e+06	101501	1.09702e+06	153168	102381	1.04828e+07	77880.8	263642	273892	41924.1	242134	188434	548895	619501	53893.8	1261.43	981569	8114.05	0	165398	146026	11733.8	41554	2123.54	137537	40757.8	3778.34	0	1766.59	75269.3	65579	352833	0	123084	59283	6.79694e+06	558523	835246
BreathTDM_002-2	29655.8	9895.62	11682.2	6.20592e+06	1395.5	4355.63	92058.7	13375.2	1.46194e+06	39067.9	96416	1.55273e+06	24176.3	704135	102643	63636.1	8.48151e+06	41237	189965	194964	28406.6	195852	121707	446478	460792	51745.9	1601.67	758515	19516.8	99806.3	107287	229371	6307.42	24450	8556.94	102289	29615.1	963.963	11894.2	2905.54	83616.9	38370.2	428233	16683.1	141801	109057	2.2314e+06	300222	543906
BreathTDM_061-1	30661.4	11920.9	60353	3.84746e+06	752.287	10430.9	114883	12922.9	1.81553e+06	286214	56450.1	911347	38318.1	813917	122608	36861.1	5.36541e+06	59288	201359	197272	32633.7	173063	452519	281021	247714	44801.4	996.577	675786	1.49027e+06	1.50204e+06	100220	48955	398.462	24006.6	18903.8	79944.8	17532	1090.69	317929	2371.55	48661.3	29889.1	1.15347e+07	267348	82254.7	20240	4.88879e+06	338581	563042
BreathTDM_001-2	2696.17	1539.35	31393.1	756923	85.9331	460.086	20819.2	1848.12	452079	9419.84	12091	201214	10129	163539	30821.2	7944.37	1.32942e+06	2085.21	43318.3	34254.5	5308.84	34000.8	15412.3	68275.7	55526.7	8699.99	12.1634	117321	299.419	140.188	21999.3	234682	2228.65	4128.88	49.1264	19906	3495.11	0	0	4.26742	13704.2	29733.6	4930.92	0	18910.2	108070	983331	124635	157749
BreathTDM_005-4	21260.9	7992.35	25502.5	6.3483e+06	511.899	18555.9	30493.9	5541.02	748720	21070.9	90312.6	1.40942e+06	23128	375925	49389.2	58422.9	8.3045e+06	109751	88988.4	105097	15916.4	96030.7	110325	452682	272913	44016.8	956.439	688553	27242.5	76541.4	69457.3	11086.9	2888.96	21746.2	6294.85	34367.3	29989.1	2675.57	13257.1	940.02	47884.1	43419.4	199853	13975.1	37729.6	4658.06	1.7839e+06	146731	128142
BreathTDM_003-6	39408.7	21459.8	53629.4	1.52814e+06	1709.39	2276.06	147132	13599.7	1.70168e+06	26913.3	8369.63	303185	59830.7	567298	121375	5712.17	1.5525e+06	81125.8	316096	154581	20666.2	223937	55507.5	87568.3	232272	19019.4	856.047	363660	5798.21	0	112279	43402.3	684.453	35608	5064.84	107741	11624.2	17849.5	0	1313.09	50411.1	67609.3	49899.6	0	267566	18521.6	5.81812e+06	1.30373e+06	357553
BreathTDM_003-7	84477.9	8563.82	9291.44	2.92795e+07	33540	194488	42025.1	34250.9	1.61099e+06	895947	402646	5.79383e+06	5.76289e+06	1.53351e+06	94232.4	251016	3.51654e+07	258211	255960	904039	63521.1	650002	1.48631e+06	1.87528e+06	607234	59839.7	13094	1.04803e+07	4.25049e+07	353519	67010.3	4914.44	2215.11	155442	384194	75345.6	488999	12892.8	574238	0	836575	76278.3	1.30135e+07	63399	47811.9	355.808	2.26626e+06	272951	202394
BreathTDM_067-1	61951.7	7146.35	61319.2	1.19933e+07	0	65410.4	65340.9	6681.8	1.24086e+06	141534	165154	2.59081e+06	45518.2	947232	84159.3	111413	2.61225e+07	185030	128908	396188	38830.7	154110	454569	1.42103e+06	1.72257e+06	34858.1	4834.43	3.13212e+06	900935	662584	71250.3	24542.3	37135	41415.5	116652	118187	132347	7595.58	346570	57.7794	950641	81757.6	3.47504e+06	119772	57925.1	23726.8	3.06522e+06	1.18709e+06	210813
BreathTDM_041-3	35192.1	13983.4	12209.7	9.36731e+06	3932.42	26298.1	48364.7	9536.35	1.32389e+06	81390.3	130181	2.028e+06	45738.5	587636	86282.8	88665.6	1.32168e+07	142640	140818	126275	24969.3	169083	238610	708114	220965	45401.4	305.414	870950	341869	510574	90202.2	9128.93	846.075	33415.1	15500.4	152441	36295.1	13686.5	563214	1011.66	80757.3	55530.8	1.39289e+06	90974.5	75035.4	1363.12	5.00942e+06	1.39206e+06	265309
BreathTDM_003-8	5953.32	2278.65	18560.6	256663	99.6084	2039.86	17895.5	2243.72	435081	4992.57	3717.79	57411.6	15151	120437	28449.2	107.995	545380	179.523	49924.7	43072.4	4946.29	54390.2	7792.27	28552	69338	4247.13	441.841	71892.2	107.918	0	9634.52	1226.7	118.765	7355.53	203.881	14872.7	643.129	0	0	0	8563.39	4071.96	15438.7	0	32671.1	1283.71	461655	54113.1	132311
BreathTDM_068-1	12647.7	5796.23	19694.6	219038	164.175	2004.84	24964.1	5017.17	529795	11292.6	585.316	47536.6	13603.1	210163	35475	78.9393	515959	213.061	60503.7	68042.2	8571.29	50987.7	9434.93	26211.5	151164	13541.9	401.967	114101	277.109	0	18849.8	14166.1	1547.2	10547.3	1047.89	18517.6	3245.23	348.969	0	17.3465	13049.6	18902.1	3577.98	0	45790.8	1027.47	777371	95514.5	244032
BreathTDM_069-1	22855	5846.92	51723.1	260887	983.948	1357.75	43310.4	3617.49	828499	6474.9	67.4949	50643	33400.1	282535	47383.2	0	447682	8.28312	115748	64714.9	9497.35	137560	13682.7	18218.7	144015	18671.8	0	142198	10.1181	0	29173	31278.8	127.475	11077.4	0	64134.9	3776.15	0	0	146.897	22544	43801.3	4993.92	0	104695	41676.4	1.92392e+06	141255	201433
[truncated: 3,203 more columns]

## Sheet: Features_of_UKBB_Training-set
mz_ID	mz	mz_Mode	mz_DrugRelated	mz_DrugRegulated
1	100.039	pos	No	No
2	100.047	pos	No	No
3	100.052	pos	No	No
4	100.076	pos	No	Yes
5	100.084	pos	No	No
6	100.112	pos	No	No
7	101.023	pos	No	Yes
8	101.035	pos	No	No
9	101.06	pos	Yes	Yes
10	101.071	pos	No	No
11	101.073	pos	No	No
12	101.079	pos	No	Yes
13	101.096	pos	No	No
14	102.055	pos	No	Yes
15	102.063	pos	No	Yes
16	102.08	pos	No	No
17	102.091	pos	No	Yes
18	102.128	pos	No	No
19	103.039	pos	No	Yes
20	103.05	pos	No	Yes
21	103.058	pos	No	No
22	103.075	pos	No	No
23	103.087	pos	No	Yes
24	103.095	pos	No	No
25	104.034	pos	No	Yes
26	104.045	pos	No	No
27	104.053	pos	No	No
28	104.071	pos	No	Yes
29	104.107	pos	No	No
30	105.003	pos	No	No
31	105.033	pos	No	Yes
32	105.037	pos	No	No
33	105.038	pos	No	No
34	105.055	pos	No	No
35	105.066	pos	No	No
36	105.07	pos	No	Yes
37	105.074	pos	No	No
38	105.091	pos	No	No
39	105.102	pos	No	No
40	106.037	pos	No	No
41	106.05	pos	No	No
42	106.065	pos	No	No
43	106.086	pos	No	Yes
44	107.001	pos	No	No
45	107.049	pos	No	No
46	107.052	pos	No	No
47	107.07	pos	Yes	Yes
48	107.086	pos	Yes	Yes
49	108.044	pos	Yes	Yes
50	108.057	pos	No	No
51	108.066	pos	No	No
52	108.074	pos	No	Yes
53	108.081	pos	No	Yes
54	108.089	pos	No	No
55	108.093	pos	No	No
56	108.102	pos	No	No
57	109.028	pos	No	Yes
58	109.048	pos	No	No
59	109.065	pos	Yes	Yes
60	109.075	pos	No	No
61	109.076	pos	No	Yes
62	109.084	pos	No	No
63	109.101	pos	No	Yes
64	110.021	pos	No	No
65	110.06	pos	No	Yes
66	110.068	pos	No	No
67	110.073	pos	No	No
68	110.081	pos	No	Yes
69	110.096	pos	No	No
70	110.105	pos	No	Yes
71	111.017	pos	No	No
72	111.042	pos	No	No
73	111.044	pos	Yes	Yes
74	111.053	pos	No	No
75	111.055	pos	No	Yes
76	111.063	pos	No	No
77	111.08	pos	Yes	Yes
78	111.092	pos	No	No
79	111.117	pos	No	Yes
80	112.037	pos	No	No
81	112.039	pos	Yes	Yes
82	112.043	pos	No	No
83	112.047	pos	No	No
84	112.051	pos	No	No
85	112.062	pos	No	Yes
86	112.076	pos	Yes	Yes
87	112.084	pos	No	Yes
88	112.088	pos	No	No
89	112.112	pos	No	No
90	112.12	pos	No	No
91	113.021	pos	No	No
92	113.023	pos	No	Yes
93	113.035	pos	No	Yes
94	113.06	pos	Yes	Yes
95	113.071	pos	No	Yes
96	113.079	pos	No	No
97	113.096	pos	Yes	Yes
98	113.107	pos	No	No
99	113.132	pos	No	No
100	114.019	pos	No	No
101	114.03	pos	No	No
102	114.055	pos	No	Yes
103	114.063	pos	No	Yes
104	114.066	pos	No	No
105	114.091	pos	Yes	Yes
106	114.099	pos	No	Yes
107	114.111	pos	No	No
108	114.128	pos	No	No
109	115.037	pos	No	No
110	115.039	pos	Yes	Yes
111	115.05	pos	No	Yes
112	115.058	pos	No	No
113	115.075	pos	No	Yes
114	115.087	pos	No	No
115	115.088	pos	No	No
116	115.095	pos	Yes	Yes
117	115.112	pos	Yes	Yes
118	115.123	pos	No	No
119	116.016	pos	No	Yes
120	116.034	pos	No	Yes
121	116.042	pos	No	No
122	116.071	pos	No	Yes
123	116.079	pos	No	Yes
124	116.082	pos	No	No
125	116.107	pos	No	Yes
126	116.115	pos	Yes	No
127	116.118	pos	No	No
128	117.018	pos	No	No
129	117.029	pos	No	No
130	117.04	pos	No	No
131	117.055	pos	No	Yes
132	117.057	pos	No	No
133	117.066	pos	No	Yes
134	117.07	pos	No	No
135	117.074	pos	No	Yes
136	117.091	pos	No	Yes
137	117.102	pos	No	Yes
138	117.11	pos	No	No
139	117.116	pos	No	No
140	117.118	pos	No	No
141	118.05	pos	Yes	Yes
142	118.058	pos	No	No
143	118.061	pos	No	No
144	118.065	pos	Yes	Yes
145	118.086	pos	No	Yes
146	118.094	pos	No	No
147	118.106	pos	No	No
148	118.123	pos	No	No
149	119.019	pos	No	No
150	119.034	pos	No	No
151	119.045	pos	No	Yes
152	119.049	pos	No	No
153	119.053	pos	No	No
154	119.06	pos	No	No
155	119.062	pos	No	No
156	119.069	pos	No	Yes
157	119.07	pos	No	Yes
158	119.082	pos	No	No
159	119.086	pos	No	Yes
160	119.09	pos	No	No
161	119.107	pos	No	No
162	120.044	pos	No	No
163	120.056	pos	No	No
164	120.057	pos	No	No
165	120.066	pos	No	Yes
166	120.072	pos	No	No
167	120.074	pos	No	No
168	120.081	pos	No	No
169	120.089	pos	No	No
170	120.102	pos	No	No
171	121.028	pos	No	No
172	121.05	pos	No	No
173	121.059	pos	No	No
174	121.061	pos	No	No
175	121.065	pos	No	No
176	121.069	pos	No	No
177	121.072	pos	No	No
178	121.086	pos	No	Yes
179	121.101	pos	Yes	Yes
180	122.058	pos	No	No
181	122.06	pos	Yes	Yes
182	122.071	pos	No	No
183	122.081	pos	No	Yes
184	122.089	pos	No	No
185	122.096	pos	No	Yes
186	122.105	pos	No	No
187	122.109	pos	No	No
188	122.117	pos	No	No
189	123.014	pos	No	No
190	123.042	pos	No	No
191	123.044	pos	No	No
192	123.055	pos	No	Yes
193	123.061	pos	No	No
194	123.063	pos	No	Yes
195	123.08	pos	Yes	Yes
196	123.092	pos	No	No
197	123.117	pos	Yes	Yes
198	124.037	pos	No	No
199	124.039	pos	Yes	Yes
200	124.051	pos	No	No
201	124.059	pos	No	No
202	124.073	pos	No	No
203	124.076	pos	No	Yes
204	124.084	pos	No	No
205	124.097	pos	No	Yes
206	124.112	pos	No	No
207	124.12	pos	No	Yes
208	125.021	pos	No	No
209	125.023	pos	No	Yes
210	125.032	pos	No	No
211	125.035	pos	No	No
212	125.043	pos	No	No
213	125.057	pos	No	No
214	125.06	pos	Yes	Yes
215	125.071	pos	No	Yes
216	125.094	pos	No	No
217	125.096	pos	Yes	Yes
218	125.1	pos	No	Yes
219	125.103	pos	No	No
220	125.107	pos	No	No
221	125.133	pos	No	No
222	126.016	pos	No	No
223	126.037	pos	No	No
224	126.053	pos	No	No
225	126.055	pos	No	Yes
226	126.063	pos	No	No
227	126.066	pos	No	No
228	126.091	pos	No	Yes
229	126.099	pos	No	Yes
230	126.101	pos	No	No
231	126.128	pos	No	No
232	127.037	pos	No	No
233	127.039	pos	Yes	Yes
234	127.05	pos	No	Yes
235	127.058	pos	No	No
236	127.073	pos	No	No
237	127.075	pos	Yes	Yes
238	127.087	pos	No	Yes
239	127.095	pos	No	No
240	127.112	pos	No	Yes
241	127.123	pos	No	No
242	128.034	pos	No	Yes
243	128.042	pos	No	Yes
244	128.045	pos	No	No
245	128.071	pos	Yes	Yes
246	128.079	pos	Yes	Yes
247	128.09	pos	No	No
248	128.107	pos	Yes	Yes
249	128.115	pos	No	Yes
250	128.143	pos	No	No
251	129.018	pos	No	No
252	129.052	pos	No	No
253	129.055	pos	Yes	Yes
254	129.066	pos	No	Yes
255	129.074	pos	No	No
256	129.091	pos	Yes	Yes
257	129.102	pos	No	Yes
258	129.11	pos	No	No
259	129.127	pos	No	Yes
260	130.043	pos	No	No
261	130.05	pos	Yes	Yes
262	130.056	pos	No	No
263	130.058	pos	No	Yes
264	130.061	pos	No	No
265	130.065	pos	No	No
266	130.086	pos	No	Yes
267	130.094	pos	Yes	Yes
268	130.098	pos	No	No
269	130.099	pos	No	No
270	130.106	pos	No	No
271	130.123	pos	No	Yes
272	130.131	pos	No	No
273	130.159	pos	No	Yes
274	131.034	pos	No	Yes
275	131.045	pos	No	Yes
276	131.06	pos	No	No
277	131.07	pos	Yes	Yes
278	131.082	pos	No	Yes
279	131.086	pos	No	No
280	131.09	pos	No	No
281	131.095	pos	No	No
282	131.098	pos	No	No
283	131.107	pos	No	Yes
284	131.118	pos	No	No
285	131.162	pos	No	No
286	132.029	pos	No	No
287	132.04	pos	No	Yes
288	132.044	pos	No	No
289	132.066	pos	No	Yes
290	132.074	pos	No	Yes
291	132.077	pos	No	Yes
292	132.102	pos	No	Yes
293	132.11	pos	No	No
294	132.138	pos	Yes	No
295	133.028	pos	No	No
296	133.035	pos	No	No
297	133.05	pos	Yes	Yes
298	133.052	pos	No	No
299	133.059	pos	No	No
300	133.061	pos	No	Yes
301	133.065	pos	No	Yes
302	133.069	pos	No	No
303	133.074	pos	No	No
304	133.076	pos	No	No
305	133.08	pos	No	No
306	133.086	pos	Yes	Yes
307	133.097	pos	No	No
308	133.101	pos	No	Yes
309	133.105	pos	No	No
310	133.122	pos	No	No
311	133.142	pos	No	No
312	134.045	pos	No	Yes
313	134.06	pos	No	Yes
314	134.068	pos	No	No
315	134.071	pos	No	No
316	134.081	pos	No	Yes
317	134.089	pos	No	No
318	134.097	pos	No	No
319	134.105	pos	No	No
320	134.109	pos	No	No
321	134.118	pos	No	No
322	135.003	pos	No	No
323	135.044	pos	Yes	Yes
324	135.055	pos	No	No
325	135.064	pos	No	No
326	135.065	pos	Yes	Yes
327	135.077	pos	No	No
328	135.081	pos	Yes	Yes
329	135.085	pos	No	No
330	135.102	pos	Yes	Yes
331	135.117	pos	Yes	Yes
332	136.022	pos	Yes	Yes
333	136.037	pos	No	No
334	136.039	pos	No	No
335	136.048	pos	No	No
336	136.061	pos	No	Yes
337	136.062	pos	No	No
338	136.069	pos	No	No
339	136.073	pos	No	No
340	136.076	pos	Yes	Yes
341	136.084	pos	No	No
342	136.097	pos	No	Yes
343	136.105	pos	No	Yes
344	136.112	pos	No	No
345	136.12	pos	No	No
346	136.125	pos	No	No
347	136.133	pos	No	No
348	137.021	pos	No	No
349	137.025	pos	No	Yes
350	137.058	pos	No	No
351	137.06	pos	Yes	Yes
352	137.071	pos	No	No
353	137.079	pos	No	Yes
354	137.081	pos	No	No
355	137.094	pos	No	No
356	137.096	pos	Yes	Yes
357	137.106	pos	No	No
358	137.108	pos	No	No
359	137.133	pos	Yes	Yes
360	138.018	pos	No	Yes
361	138.053	pos	No	No
362	138.055	pos	No	Yes
363	138.059	pos	No	No
364	138.063	pos	No	No
365	138.066	pos	No	No
366	138.076	pos	No	Yes
367	138.092	pos	No	Yes
368	138.1	pos	No	No
369	138.113	pos	No	Yes
370	138.128	pos	No	No
371	138.136	pos	No	Yes
372	139.037	pos	No	No
373	139.039	pos	No	Yes
374	139.048	pos	No	No
375	139.05	pos	No	Yes
376	139.058	pos	No	No
377	139.062	pos	No	No
378	139.076	pos	Yes	Yes
379	139.087	pos	No	No
380	139.112	pos	Yes	Yes
381	139.148	pos	No	Yes
382	140.032	pos	No	No
383	140.034	pos	No	Yes
384	140.043	pos	No	No
385	140.046	pos	No	No
386	140.057	pos	No	No
387	140.068	pos	No	No
388	140.071	pos	Yes	Yes
389	140.074	pos	No	No
390	140.079	pos	No	Yes
391	140.093	pos	No	No
392	140.107	pos	No	Yes
393	140.115	pos	No	Yes
394	140.144	pos	No	No
395	141.016	pos	No	No
396	141.018	pos	No	No
397	141.027	pos	No	No
398	141.03	pos	No	No
399	141.052	pos	No	No
400	141.055	pos	Yes	Yes
401	141.066	pos	No	Yes
402	141.074	pos	No	No
403	141.091	pos	Yes	Yes
404	141.102	pos	No	No
405	141.128	pos	No	Yes
406	142.032	pos	No	No
407	142.05	pos	Yes	Yes
408	142.058	pos	No	No
409	142.061	pos	No	No
410	142.086	pos	Yes	Yes
411	142.094	pos	Yes	Yes
412	142.097	pos	No	No
413	142.099	pos	No	No
414	142.123	pos	No	Yes
415	142.131	pos	No	No
416	143.002	pos	No	No
417	143.014	pos	No	No
418	143.031	pos	No	No
419	143.034	pos	No	Yes
420	143.045	pos	No	No
421	143.068	pos	No	No
422	143.07	pos	Yes	Yes
423	143.081	pos	No	Yes
424	143.09	pos	No	No
425	143.107	pos	Yes	Yes
426	143.118	pos	No	No
427	143.126	pos	No	No
428	143.143	pos	No	Yes
429	143.326	pos	No	No
430	144.065	pos	Yes	Yes
431	144.074	pos	No	Yes
432	144.077	pos	No	No
433	144.081	pos	No	No
434	144.085	pos	No	No
435	144.102	pos	Yes	Yes
436	144.11	pos	Yes	Yes
437	144.113	pos	No	No
438	144.138	pos	Yes	Yes
439	145.034	pos	No	No
440	145.049	pos	Yes	Yes
441	145.054	pos	No	No
442	145.061	pos	No	Yes
443	145.069	pos	No	No
444	145.086	pos	Yes	Yes
445	145.097	pos	No	Yes
446	145.101	pos	No	No
447	145.105	pos	No	No
448	145.111	pos	Yes	No
449	145.113	pos	No	No
450	145.122	pos	No	Yes
451	145.133	pos	No	No
452	145.142	pos	No	No
453	146.038	pos	No	No
454	146.045	pos	No	Yes
455	146.053	pos	No	No
456	146.056	pos	No	No
457	146.06	pos	No	No
458	146.081	pos	No	Yes
459	146.089	pos	No	No
460	146.092	pos	No	No
461	146.094	pos	No	No
462	146.114	pos	No	No
463	146.117	pos	No	Yes
464	146.126	pos	No	No
465	146.154	pos	No	No
466	147.032	pos	No	No
467	147.04	pos	No	No
468	147.044	pos	No	Yes
469	147.055	pos	No	No
470	147.065	pos	Yes	Yes
471	147.076	pos	No	Yes
472	147.08	pos	No	Yes
473	147.084	pos	No	No
474	147.092	pos	No	No
475	147.101	pos	No	Yes
476	147.113	pos	No	No
477	147.117	pos	No	No
478	147.117	pos	No	No
479	147.121	pos	No	No
480	147.138	pos	No	No
481	148.039	pos	No	No
482	148.047	pos	No	No
483	148.06	pos	No	Yes
484	148.068	pos	No	No
485	148.072	pos	No	No
486	148.073	pos	No	No
487	148.076	pos	No	No
488	148.097	pos	Yes	Yes
489	148.114	pos	No	No
490	148.133	pos	No	Yes
491	148.993	pos	No	No
492	149.035	pos	No	No
493	149.045	pos	Yes	Yes
494	149.047	pos	No	No
495	149.056	pos	No	No
496	149.06	pos	No	Yes
497	149.067	pos	No	No
498	149.071	pos	No	No
499	149.081	pos	Yes	Yes
500	149.092	pos	No	No
501	149.094	pos	No	No
502	149.096	pos	Yes	Yes
503	149.1	pos	No	Yes
504	149.103	pos	No	No
505	149.117	pos	No	Yes
506	149.132	pos	No	Yes
507	150.037	pos	No	No
508	150.044	pos	No	No
509	150.048	pos	No	No
510	150.053	pos	No	No
511	150.055	pos	No	Yes
512	150.063	pos	No	No
513	150.076	pos	No	Yes
514	150.084	pos	No	Yes
515	150.086	pos	No	No
516	150.087	pos	No	No
517	150.091	pos	Yes	Yes
518	150.099	pos	No	No
519	150.104	pos	No	No
520	150.112	pos	No	Yes
521	150.128	pos	No	No
522	150.136	pos	No	No
523	150.149	pos	No	No
524	151.037	pos	No	No
525	151.039	pos	No	Yes
526	151.042	pos	No	No
527	151.05	pos	No	No
528	151.058	pos	No	No
529	151.063	pos	No	No
530	151.071	pos	No	No
531	151.073	pos	No	No
532	151.075	pos	No	Yes
533	151.079	pos	No	No
534	151.084	pos	No	No
535	151.087	pos	No	No
536	151.097	pos	Yes	Yes
537	151.112	pos	Yes	Yes
538	151.116	pos	No	No
539	151.148	pos	No	Yes
540	152.016	pos	No	No
541	152.032	pos	No	No
542	152.034	pos	No	No
543	152.068	pos	No	No
544	152.071	pos	Yes	Yes
545	152.079	pos	No	No
546	152.092	pos	Yes	Yes
547	152.1	pos	No	Yes
548	152.107	pos	No	Yes
549	152.115	pos	No	Yes
550	152.128	pos	No	Yes
551	152.143	pos	No	No
552	152.151	pos	No	No
553	153.027	pos	No	No
554	153.052	pos	No	No
555	153.055	pos	No	Yes
556	153.066	pos	No	Yes
557	153.074	pos	No	No
558	153.077	pos	No	No
559	153.091	pos	Yes	Yes
560	153.095	pos	No	Yes
561	153.101	pos	No	No
562	153.102	pos	No	No
563	153.127	pos	Yes	Yes
564	153.131	pos	No	No
565	154.047	pos	No	No
566	154.05	pos	Yes	Yes
567	154.058	pos	No	No
568	154.086	pos	No	Yes
569	154.094	pos	No	Yes
570	154.096	pos	No	No
571	154.107	pos	No	No
572	154.109	pos	No	No
573	154.123	pos	No	Yes
574	154.131	pos	No	Yes
575	154.132	pos	No	No
576	154.134	pos	No	No
577	154.159	pos	No	No
578	155.016	pos	No	No
579	155.031	pos	No	No
580	155.034	pos	No	Yes
581	155.045	pos	No	No
582	155.068	pos	No	No
583	155.07	pos	Yes	Yes
584	155.081	pos	No	Yes
585	155.093	pos	No	No
586	155.107	pos	Yes	Yes
587	155.118	pos	No	No
588	155.143	pos	Yes	Yes
589	155.154	pos	No	No
590	156.029	pos	No	No
591	156.065	pos	Yes	Yes
592	156.074	pos	No	No
593	156.077	pos	No	No
594	156.081	pos	No	No
595	156.102	pos	Yes	Yes
596	156.11	pos	Yes	Yes
597	156.115	pos	No	No
598	156.121	pos	No	No
599	156.138	pos	No	Yes
600	156.146	pos	No	Yes
601	157.047	pos	No	No
602	157.05	pos	No	Yes
603	157.061	pos	No	Yes
604	157.069	pos	No	No
605	157.084	pos	No	No
606	157.086	pos	Yes	Yes
607	157.097	pos	No	Yes
608	157.105	pos	No	No
609	157.108	pos	No	No
610	157.122	pos	Yes	Yes
611	157.134	pos	No	No
612	157.142	pos	No	No
613	157.159	pos	No	Yes
614	158.045	pos	No	Yes
615	158.081	pos	Yes	Yes
616	158.089	pos	No	Yes
617	158.092	pos	No	No
618	158.096	pos	No	Yes
619	158.118	pos	No	Yes
620	158.126	pos	No	Yes
621	158.154	pos	Yes	Yes
622	159.059	pos	No	No
623	159.063	pos	No	No
624	159.065	pos	Yes	Yes
625	159.07	pos	No	No
626	159.076	pos	No	Yes
627	159.08	pos	No	No
628	159.085	pos	No	No
629	159.088	pos	No	No
630	159.092	pos	No	No
631	159.102	pos	Yes	Yes
632	159.113	pos	Yes	Yes
633	159.117	pos	No	No
634	159.121	pos	No	No
635	159.124	pos	No	No
636	159.138	pos	No	Yes
637	159.149	pos	No	No
638	159.157	pos	No	Yes
639	160.06	pos	No	Yes
640	160.069	pos	No	No
641	160.072	pos	No	No
642	160.073	pos	No	No
643	160.08	pos	No	No
644	160.097	pos	Yes	Yes
645	160.105	pos	No	Yes
646	160.108	pos	No	No
647	160.116	pos	No	No
648	160.133	pos	Yes	Yes
649	161.012	pos	No	No
650	161.03	pos	No	No
651	161.044	pos	No	Yes
652	161.056	pos	No	No
653	161.06	pos	No	Yes
654	161.064	pos	No	No
655	161.071	pos	No	No
656	161.081	pos	Yes	Yes
657	161.092	pos	No	Yes
658	161.096	pos	No	Yes
659	161.1	pos	No	Yes
660	161.117	pos	Yes	Yes
661	161.129	pos	No	No
662	161.13	pos	No	No
663	161.133	pos	No	No
664	161.137	pos	Yes	Yes
665	161.154	pos	No	No
666	162.04	pos	No	No
667	162.055	pos	No	No
668	162.076	pos	Yes	Yes
669	162.084	pos	No	No
670	162.087	pos	No	No
671	162.091	pos	No	No
672	162.095	pos	No	No
673	162.099	pos	No	No
674	162.112	pos	No	Yes
675	162.13	pos	No	No
676	162.136	pos	No	No
677	162.14	pos	No	No
678	162.149	pos	No	Yes
679	163.045	pos	No	No
680	163.05	pos	No	No
681	163.06	pos	No	Yes
682	163.071	pos	No	No
683	163.073	pos	No	No
684	163.075	pos	Yes	Yes
685	163.079	pos	No	No
686	163.096	pos	Yes	Yes
687	163.108	pos	No	Yes
688	163.112	pos	No	Yes
689	163.116	pos	No	Yes
690	163.119	pos	No	No
691	163.12	pos	No	No
692	163.123	pos	No	No
693	163.133	pos	Yes	Yes
694	163.148	pos	No	Yes
695	164.034	pos	No	No
696	164.055	pos	No	Yes
697	164.071	pos	No	Yes
698	164.079	pos	No	Yes
699	164.08	pos	No	No
700	164.092	pos	Yes	Yes
701	164.1	pos	No	No
702	164.107	pos	No	No
703	164.111	pos	No	No
704	164.115	pos	No	No
705	164.126	pos	No	No
706	164.128	pos	No	Yes
707	164.136	pos	No	Yes
708	164.143	pos	No	Yes
709	164.165	pos	No	No
710	165.052	pos	No	No
711	165.055	pos	No	Yes
712	165.066	pos	No	Yes
713	165.074	pos	No	No
714	165.076	pos	No	Yes
715	165.087	pos	No	No
716	165.089	pos	No	No
717	165.091	pos	Yes	Yes
718	165.095	pos	No	Yes
719	165.102	pos	No	No
720	165.112	pos	No	Yes
721	165.127	pos	No	Yes
722	165.132	pos	No	No
723	165.164	pos	No	Yes
724	166.048	pos	No	No
725	166.05	pos	No	Yes
726	166.058	pos	No	No
727	166.069	pos	No	No
728	166.071	pos	No	Yes
729	166.086	pos	No	Yes
730	166.092	pos	No	No
731	166.094	pos	No	No
732	166.107	pos	Yes	Yes
733	166.123	pos	No	Yes
734	166.131	pos	No	No
735	166.144	pos	No	Yes
736	167.004	pos	No	No
737	167.032	pos	No	No
738	167.034	pos	No	No
739	167.055	pos	Yes	Yes
740	167.058	pos	No	Yes
741	167.068	pos	No	No
742	167.07	pos	Yes	Yes
743	167.074	pos	No	No
744	167.082	pos	No	No
745	167.104	pos	No	No
746	167.107	pos	Yes	Yes
747	167.111	pos	No	Yes
748	167.118	pos	No	No
749	167.143	pos	Yes	Yes
750	168.029	pos	No	No
751	168.055	pos	No	No
752	168.059	pos	No	No
753	168.061	pos	No	No
754	168.063	pos	No	No
755	168.066	pos	No	Yes
756	168.074	pos	No	No
757	168.087	pos	No	No
758	168.102	pos	No	Yes
759	168.11	pos	No	Yes
760	168.112	pos	No	No
761	168.114	pos	No	No
762	168.123	pos	Yes	Yes
763	168.138	pos	No	Yes
764	168.146	pos	No	No
765	169.035	pos	No	No
766	169.047	pos	No	No
767	169.05	pos	No	Yes
768	169.052	pos	No	No
769	169.061	pos	No	No
770	169.084	pos	No	No
771	169.086	pos	Yes	Yes
772	169.095	pos	No	No
773	169.097	pos	No	No
774	169.12	pos	No	No
775	169.122	pos	Yes	Yes
776	169.126	pos	No	No
777	169.134	pos	No	No
778	169.159	pos	No	Yes
779	170.042	pos	No	No
780	170.045	pos	No	No
781	170.081	pos	Yes	Yes
782	170.089	pos	No	No
783	170.092	pos	No	No
784	170.096	pos	No	Yes
785	170.118	pos	Yes	Yes
786	170.126	pos	No	Yes
787	170.127	pos	No	No
788	170.129	pos	No	No
789	170.13	pos	No	No
790	170.154	pos	No	Yes
791	170.162	pos	No	No
792	171.063	pos	No	No
793	171.065	pos	Yes	Yes
794	171.076	pos	No	Yes
795	171.085	pos	No	No
796	171.1	pos	No	No
797	171.102	pos	Yes	Yes
798	171.113	pos	No	Yes
799	171.121	pos	No	No
800	171.138	pos	Yes	Yes
801	171.149	pos	No	Yes
802	171.157	pos	No	No
803	171.174	pos	No	No
804	172.043	pos	No	No
805	172.06	pos	Yes	Yes
806	172.066	pos	No	No
807	172.069	pos	No	No
808	172.072	pos	No	No
809	172.076	pos	No	No
810	172.097	pos	Yes	Yes
811	172.105	pos	No	Yes
812	172.108	pos	No	No
813	172.112	pos	No	No
814	172.116	pos	No	No
815	172.133	pos	Yes	Yes
816	172.141	pos	No	Yes
817	172.144	pos	No	No
818	172.153	pos	No	No
819	172.17	pos	No	Yes
820	173.012	pos	No	No
821	173.042	pos	No	No
822	173.044	pos	No	No
823	173.049	pos	No	No
824	173.056	pos	No	No
825	173.058	pos	No	No
826	173.06	pos	No	No
827	173.079	pos	No	No
828	173.081	pos	Yes	Yes
829	173.086	pos	No	Yes
830	173.092	pos	No	Yes
831	173.094	pos	No	No
832	173.096	pos	No	No
833	173.1	pos	No	No
834	173.103	pos	No	No
835	173.117	pos	Yes	Yes
836	173.129	pos	No	Yes
837	173.133	pos	No	No
838	173.137	pos	No	No
839	173.154	pos	No	Yes
840	173.165	pos	No	No
841	173.173	pos	No	No
842	174.076	pos	No	Yes
843	174.082	pos	No	No
844	174.084	pos	No	No
845	174.087	pos	No	No
846	174.089	pos	No	Yes
847	174.091	pos	No	No
848	174.113	pos	Yes	Yes
849	174.121	pos	No	Yes
850	174.124	pos	No	No
851	174.132	pos	No	No
852	174.149	pos	Yes	Yes
853	174.157	pos	No	No
854	174.185	pos	No	No
855	175.015	pos	No	No
856	175.045	pos	No	No
857	175.054	pos	No	No
858	175.058	pos	No	No
859	175.06	pos	No	Yes
860	175.071	pos	No	Yes
861	175.073	pos	No	No
862	175.075	pos	No	No
863	175.079	pos	No	No
864	175.081	pos	No	No
865	175.087	pos	No	No
866	175.097	pos	Yes	Yes
867	175.108	pos	No	Yes
868	175.109	pos	No	No
869	175.112	pos	No	No
870	175.116	pos	No	Yes
871	175.119	pos	No	No
872	175.133	pos	No	Yes
873	175.144	pos	No	No
874	175.148	pos	No	No
875	175.152	pos	No	No
876	175.169	pos	No	No
877	176.055	pos	No	Yes
878	176.067	pos	No	No
879	176.071	pos	No	No
880	176.092	pos	Yes	Yes
881	176.1	pos	No	No
882	176.103	pos	No	No
883	176.107	pos	No	No
884	176.109	pos	No	No
885	176.128	pos	Yes	Yes
886	176.164	pos	No	Yes
887	177.043	pos	No	No
888	177.055	pos	Yes	Yes
889	177.076	pos	No	Yes
890	177.087	pos	No	Yes
891	177.089	pos	No	No
892	177.091	pos	No	Yes
893	177.095	pos	No	Yes
894	177.102	pos	No	No
895	177.112	pos	No	Yes
896	177.123	pos	No	No
897	177.128	pos	No	Yes
898	177.131	pos	No	Yes
899	177.135	pos	No	No
900	177.149	pos	No	No
901	177.164	pos	No	Yes
902	178.05	pos	No	No
903	178.058	pos	No	No
904	178.071	pos	No	Yes
905	178.086	pos	No	No
906	178.088	pos	No	No
907	178.107	pos	No	Yes
908	178.115	pos	No	No
909	178.123	pos	No	No
910	178.124	pos	No	Yes
911	178.144	pos	No	Yes
912	178.159	pos	No	No
913	178.167	pos	No	Yes
914	178.18	pos	No	No
915	179.031	pos	No	No
916	179.064	pos	No	Yes
917	179.066	pos	No	No
918	179.068	pos	No	No
919	179.07	pos	No	Yes
920	179.074	pos	No	No
921	179.081	pos	No	No
922	179.091	pos	Yes	Yes
923	179.103	pos	No	No
924	179.104	pos	No	No
925	179.107	pos	Yes	Yes
926	179.111	pos	No	Yes
927	179.126	pos	No	No
928	179.128	pos	No	Yes
929	179.143	pos	Yes	Yes
930	179.147	pos	No	No
931	179.17	pos	No	No
932	179.179	pos	No	No
933	180.05	pos	No	No
934	180.063	pos	No	No
935	180.065	pos	No	No
936	180.067	pos	No	No
937	180.074	pos	No	No
938	180.081	pos	No	No
939	180.087	pos	Yes	Yes
940	180.095	pos	No	Yes
941	180.1	pos	No	No
942	180.102	pos	Yes	Yes
943	180.11	pos	No	No
944	180.123	pos	Yes	Yes
945	180.131	pos	No	No
946	180.136	pos	No	No
947	180.138	pos	No	Yes
948	180.146	pos	No	No
949	180.159	pos	Yes	Yes
950	181.047	pos	No	No
951	181.049	pos	No	No
952	181.061	pos	No	No
953	181.063	pos	No	No
954	181.065	pos	No	No
955	181.084	pos	No	No
956	181.086	pos	Yes	Yes
957	181.09	pos	No	No
958	181.095	pos	No	No
959	181.097	pos	No	No
960	181.105	pos	No	Yes
961	181.122	pos	Yes	Yes
962	181.126	pos	No	No
963	181.142	pos	No	No
964	181.159	pos	Yes	Yes
965	181.163	pos	No	No
966	182.045	pos	No	No
967	182.064	pos	No	No
968	182.068	pos	No	No
969	182.081	pos	No	Yes
970	182.089	pos	No	No
971	182.102	pos	No	Yes
972	182.118	pos	No	Yes
973	182.126	pos	No	No
974	182.139	pos	No	Yes
975	182.154	pos	No	No
976	182.162	pos	No	No
977	182.165	pos	No	No
978	182.19	pos	No	No
979	183.063	pos	No	No
980	183.065	pos	No	Yes
981	183.078	pos	No	No
982	183.08	pos	Yes	Yes
983	183.099	pos	No	No
984	183.102	pos	Yes	Yes
985	183.106	pos	No	No
986	183.113	pos	No	No
987	183.136	pos	No	No
988	183.138	pos	Yes	Yes
989	183.142	pos	No	No
990	183.149	pos	No	No
991	183.174	pos	No	Yes
992	183.211	pos	No	No
993	184.061	pos	No	Yes
994	184.082	pos	Yes	Yes
995	184.084	pos	No	Yes
996	184.097	pos	Yes	Yes
997	184.105	pos	No	No
998	184.108	pos	No	No
999	184.133	pos	No	Yes
1000	184.141	pos	No	No
1001	184.17	pos	No	No
1002	184.178	pos	No	No
1003	185.042	pos	No	No
1004	185.044	pos	No	No
1005	185.056	pos	No	No
1006	185.057	pos	No	No
1007	185.079	pos	No	No
1008	185.081	pos	Yes	Yes
1009	185.085	pos	No	No
1010	185.087	pos	No	No
1011	185.092	pos	No	No
1012	185.1	pos	No	No
1013	185.115	pos	No	No
1014	185.117	pos	Yes	Yes
1015	185.129	pos	No	No
1016	185.137	pos	No	No
1017	185.154	pos	Yes	Yes
1018	185.165	pos	No	No
1019	185.19	pos	No	Yes
1020	186.058	pos	No	No
1021	186.061	pos	No	No
1022	186.074	pos	No	No
1023	186.076	pos	No	Yes
1024	186.079	pos	No	No
1025	186.084	pos	No	No
1026	186.087	pos	No	No
1027	186.091	pos	No	No
1028	186.112	pos	Yes	Yes
1029	186.118	pos	No	No
1030	186.121	pos	No	Yes
1031	186.124	pos	No	No
1032	186.132	pos	No	No
1033	186.149	pos	Yes	Yes
1034	186.157	pos	No	Yes
1035	186.185	pos	No	Yes
1036	186.193	pos	No	No
1037	186.222	pos	No	No
1038	187.058	pos	No	No
1039	187.06	pos	No	No
1040	187.065	pos	No	Yes
1041	187.071	pos	No	No
1042	187.082	pos	No	No
1043	187.094	pos	No	No
1044	187.096	pos	Yes	Yes
1045	187.108	pos	No	Yes
1046	187.112	pos	No	No
1047	187.114	pos	No	No
1048	187.116	pos	No	No
1049	187.133	pos	Yes	Yes
1050	187.144	pos	No	No
1051	187.148	pos	No	No
1052	187.152	pos	No	Yes
1053	187.169	pos	No	Yes
1054	188.055	pos	No	No
1055	188.068	pos	No	No
1056	188.092	pos	No	Yes
1057	188.1	pos	No	No
1058	188.103	pos	No	No
1059	188.128	pos	No	Yes
1060	188.136	pos	No	No
1061	188.139	pos	No	No
1062	188.164	pos	Yes	Yes
1063	188.201	pos	No	No
1064	189.024	pos	No	No
1065	189.037	pos	No	No
1066	189.05	pos	No	No
1067	189.055	pos	No	No
1068	189.069	pos	No	No
1069	189.076	pos	No	Yes
1070	189.08	pos	No	No
1071	189.087	pos	No	Yes
1072	189.091	pos	No	No
1073	189.095	pos	No	No
1074	189.102	pos	No	No
1075	189.112	pos	No	Yes
1076	189.123	pos	No	No
1077	189.127	pos	No	No
1078	189.131	pos	No	Yes
1079	189.135	pos	No	No
1080	189.148	pos	No	Yes
1081	189.164	pos	No	No
1082	189.168	pos	No	Yes
1083	190.05	pos	No	No
1084	190.071	pos	No	Yes
1085	190.073	pos	No	No
1086	190.082	pos	No	No
1087	190.084	pos	No	No
1088	190.086	pos	No	No
1089	190.107	pos	No	Yes
1090	190.115	pos	No	No
1091	190.123	pos	No	No
1092	190.124	pos	No	No
1093	190.144	pos	Yes	Yes
1094	190.161	pos	No	No
1095	190.18	pos	No	Yes
1096	191.023	pos	No	No
1097	191.06	pos	No	No
1098	191.066	pos	No	No
1099	191.068	pos	No	No
1100	191.07	pos	No	No
1101	191.091	pos	No	Yes
1102	191.103	pos	No	Yes
1103	191.104	pos	No	No
1104	191.104	pos	No	No
1105	191.107	pos	No	Yes
1106	191.111	pos	No	Yes
1107	191.115	pos	No	No
1108	191.128	pos	No	Yes
1109	191.139	pos	No	No
1110	191.143	pos	No	Yes
1111	191.147	pos	No	Yes
1112	191.164	pos	Yes	Yes
1113	191.179	pos	No	Yes
1114	191.183	pos	No	No
1115	192.05	pos	No	No
1116	192.065	pos	No	No
1117	192.087	pos	No	Yes
1118	192.102	pos	No	No
1119	192.104	pos	No	No
1120	192.123	pos	No	Yes
1121	192.131	pos	No	No
1122	192.138	pos	No	No
1123	192.14	pos	No	No
1124	192.151	pos	No	No
1125	192.16	pos	No	Yes
1126	192.168	pos	No	No
1127	192.196	pos	No	No
1128	193.047	pos	No	No
1129	193.05	pos	No	No
1130	193.061	pos	No	No
1131	193.063	pos	No	No
1132	193.068	pos	No	No
1133	193.071	pos	No	No
1134	193.082	pos	No	No
1135	193.084	pos	No	No
1136	193.086	pos	No	Yes
1137	193.09	pos	No	No
1138	193.095	pos	No	No
1139	193.097	pos	No	No
1140	193.107	pos	No	Yes
1141	193.118	pos	No	No
1142	193.12	pos	No	No
1143	193.122	pos	No	Yes
1144	193.126	pos	No	No
1145	193.131	pos	No	No
1146	193.144	pos	No	Yes
1147	193.159	pos	Yes	Yes
1148	193.163	pos	No	No
1149	193.195	pos	No	No
1150	194.066	pos	No	Yes
1151	194.081	pos	No	No
1152	194.102	pos	Yes	Yes
1153	194.111	pos	No	No
1154	194.115	pos	No	No
1155	194.118	pos	No	Yes
1156	194.139	pos	No	Yes
1157	194.147	pos	No	No
1158	194.154	pos	No	No
1159	194.162	pos	No	Yes
1160	195.059	pos	No	No
1161	195.063	pos	No	No
1162	195.065	pos	No	Yes
1163	195.076	pos	No	No
1164	195.088	pos	No	No
1165	195.099	pos	No	No
1166	195.102	pos	No	Yes
1167	195.106	pos	No	Yes
1168	195.113	pos	No	No
1169	195.123	pos	No	Yes
1170	195.134	pos	No	No
1171	195.136	pos	No	No
1172	195.138	pos	Yes	Yes
1173	195.142	pos	No	No
1174	195.149	pos	No	No
1175	195.174	pos	Yes	Yes
1176	196.058	pos	No	No
1177	196.061	pos	No	No
1178	196.082	pos	No	No
1179	196.097	pos	No	Yes
1180	196.105	pos	No	No
1181	196.108	pos	No	No
1182	196.112	pos	No	No
1183	196.118	pos	Yes	Yes
1184	196.126	pos	No	Yes
1185	196.133	pos	No	Yes
1186	196.141	pos	No	No
1187	196.154	pos	No	Yes
1188	196.17	pos	No	No
1189	196.178	pos	No	Yes
1190	197.042	pos	No	No
1191	197.06	pos	No	No
1192	197.079	pos	No	No
1193	197.081	pos	No	Yes
1194	197.092	pos	No	No
1195	197.096	pos	No	No
1196	197.1	pos	No	No
1197	197.115	pos	No	No
1198	197.117	pos	Yes	Yes
1199	197.121	pos	No	Yes
1200	197.127	pos	No	No
1201	197.129	pos	No	No
1202	197.137	pos	No	No
1203	197.151	pos	No	No
1204	197.154	pos	Yes	Yes
1205	197.158	pos	No	No
1206	197.19	pos	No	Yes
1207	198.063	pos	No	No
1208	198.074	pos	No	No
1209	198.076	pos	No	No
1210	198.084	pos	No	No
1211	198.091	pos	No	No
1212	198.097	pos	No	No
1213	198.113	pos	No	Yes
1214	198.121	pos	No	No
1215	198.124	pos	No	No
1216	198.128	pos	No	No
1217	198.149	pos	No	Yes
1218	198.157	pos	No	Yes
1219	198.185	pos	No	Yes
1220	198.193	pos	No	No
1221	199.058	pos	No	No
1222	199.06	pos	No	No
1223	199.071	pos	No	No
1224	199.075	pos	No	No
1225	199.094	pos	No	No
1226	199.097	pos	Yes	Yes
1227	199.105	pos	No	No
1228	199.108	pos	No	No
1229	199.116	pos	No	No
1230	199.133	pos	Yes	Yes
1231	199.144	pos	No	No
1232	199.169	pos	Yes	Yes
1233	199.181	pos	No	No
1234	199.206	pos	No	No
1235	200.055	pos	No	No
1236	200.079	pos	No	No
1237	200.089	pos	No	No
1238	200.092	pos	No	Yes
1239	200.1	pos	No	No
1240	200.103	pos	No	No
1241	200.107	pos	No	No
1242	200.128	pos	Yes	Yes
1243	200.136	pos	No	No
1244	200.139	pos	No	No
1245	200.165	pos	No	Yes
1246	200.173	pos	No	Yes
1247	200.201	pos	No	Yes
1248	201.037	pos	No	No
1249	201.073	pos	No	No
1250	201.076	pos	No	Yes
1251	201.087	pos	No	No
1252	201.095	pos	No	No
1253	201.098	pos	No	No
1254	201.11	pos	No	No
1255	201.112	pos	Yes	Yes
1256	201.123	pos	No	Yes
1257	201.132	pos	No	No
1258	201.149	pos	Yes	Yes
1259	201.16	pos	No	No
1260	201.164	pos	No	No
1261	201.168	pos	No	No
1262	201.185	pos	No	Yes
1263	201.196	pos	No	No
1264	201.204	pos	No	No
1265	202.069	pos	No	No
1266	202.071	pos	No	No
1267	202.107	pos	No	Yes
1268	202.115	pos	No	No
1269	202.119	pos	No	No
1270	202.144	pos	Yes	Yes
1271	202.152	pos	No	No
1272	202.155	pos	No	No
1273	202.18	pos	Yes	Yes
1274	202.188	pos	No	No
1275	202.217	pos	No	No
1276	203.053	pos	No	No
1277	203.06	pos	No	No
1278	203.062	pos	No	No
1279	203.066	pos	No	No
1280	203.091	pos	No	Yes
1281	203.103	pos	No	Yes
1282	203.107	pos	No	No
1283	203.111	pos	No	Yes
1284	203.128	pos	No	Yes
1285	203.139	pos	No	Yes
1286	203.143	pos	No	No
1287	203.147	pos	No	Yes
1288	203.152	pos	No	No
1289	203.164	pos	No	Yes
1290	203.179	pos	No	No
1291	203.183	pos	No	Yes
1292	203.201	pos	No	No
1293	203.998	pos	No	No
1294	204.065	pos	No	No
1295	204.087	pos	No	Yes
1296	204.098	pos	No	No
1297	204.102	pos	No	No
1298	204.11	pos	No	No
1299	204.123	pos	Yes	Yes
1300	204.131	pos	No	No
1301	204.134	pos	No	No
1302	204.138	pos	No	No
1303	204.14	pos	No	No
1304	204.142	pos	No	No
1305	204.159	pos	Yes	Yes
1306	204.176	pos	No	No
1307	204.183	pos	No	No
1308	204.196	pos	No	Yes
1309	205.062	pos	No	No
1310	205.071	pos	No	No
1311	205.075	pos	No	No
1312	205.082	pos	No	No
1313	205.086	pos	No	Yes
1314	205.09	pos	No	No
1315	205.097	pos	No	No
1316	205.107	pos	No	No
1317	205.118	pos	No	Yes
1318	205.122	pos	No	No
1319	205.126	pos	No	Yes
1320	205.131	pos	No	No
1321	205.143	pos	No	Yes
1322	205.155	pos	No	No
1323	205.159	pos	No	Yes
1324	205.163	pos	No	Yes
1325	205.167	pos	No	No
1326	205.18	pos	No	Yes
1327	205.195	pos	No	Yes
1328	205.199	pos	No	No
1329	206.066	pos	No	No
1330	206.079	pos	No	No
1331	206.081	pos	No	No
1332	206.102	pos	No	Yes
1333	206.117	pos	No	No
1334	206.119	pos	No	No
1335	206.139	pos	No	Yes
1336	206.147	pos	No	No
1337	206.154	pos	No	No
1338	206.156	pos	No	No
1339	206.166	pos	No	No
1340	206.175	pos	No	Yes
1341	206.183	pos	No	No
1342	206.198	pos	No	No
1343	206.211	pos	No	No
1344	207.009	pos	No	No
1345	207.063	pos	No	No
1346	207.065	pos	No	No
1347	207.076	pos	No	No
1348	207.086	pos	No	No
1349	207.098	pos	No	No
1350	207.099	pos	No	No
1351	207.102	pos	No	Yes
1352	207.106	pos	No	No
1353	207.11	pos	No	No
1354	207.113	pos	No	No
1355	207.123	pos	No	No
1356	207.134	pos	No	Yes
1357	207.138	pos	No	Yes
1358	207.142	pos	No	No
1359	207.159	pos	No	Yes
1360	207.174	pos	Yes	Yes
1361	207.211	pos	No	No
1362	207.993	pos	No	No
1363	208.058	pos	No	No
1364	208.06	pos	No	No
1365	208.082	pos	No	Yes
1366	208.097	pos	No	No
1367	208.118	pos	Yes	Yes
1368	208.133	pos	No	No
1369	208.154	pos	No	Yes
1370	208.162	pos	No	No
1371	208.17	pos	No	Yes
1372	208.178	pos	No	Yes
1373	208.191	pos	No	Yes
1374	209.003	pos	No	No
1375	209.006	pos	No	No
1376	209.078	pos	No	No
1377	209.081	pos	No	No
1378	209.085	pos	No	No
1379	209.092	pos	No	No
1380	209.115	pos	No	No
1381	209.115	pos	No	No
1382	209.117	pos	No	Yes
1383	209.121	pos	No	Yes
1384	209.128	pos	No	No
1385	209.138	pos	No	Yes
1386	209.151	pos	No	No
1387	209.154	pos	Yes	Yes
1388	209.158	pos	No	No
1389	209.173	pos	No	No
1390	209.181	pos	No	No
1391	209.19	pos	No	Yes
1392	209.194	pos	No	No
1393	210.074	pos	No	No
1394	210.076	pos	No	No
1395	210.084	pos	No	No
1396	210.097	pos	No	Yes
1397	210.112	pos	No	No
1398	210.134	pos	No	Yes
1399	210.149	pos	No	No
1400	210.157	pos	No	No
1401	210.17	pos	No	Yes
1402	210.185	pos	No	No
1403	211.054	pos	No	No
1404	211.058	pos	No	No
1405	211.06	pos	No	No
1406	211.075	pos	No	No
1407	211.094	pos	No	No
1408	211.096	pos	No	Yes
1409	211.101	pos	No	No
1410	211.105	pos	No	No
1411	211.108	pos	No	No
1412	211.13	pos	No	No
1413	211.133	pos	Yes	Yes
1414	211.137	pos	No	Yes
1415	211.141	pos	No	No
1416	211.144	pos	No	No
1417	211.167	pos	No	No
1418	211.169	pos	Yes	Yes
1419	211.173	pos	No	No
1420	211.18	pos	No	No
1421	211.206	pos	No	Yes
1422	212.089	pos	No	No
1423	212.092	pos	No	No
1424	212.1	pos	No	No
1425	212.107	pos	No	No
1426	212.128	pos	No	Yes
1427	212.136	pos	No	No
1428	212.143	pos	No	No
1429	212.149	pos	Yes	Yes
1430	212.164	pos	No	Yes
1431	212.173	pos	No	No
1432	212.201	pos	No	Yes
1433	213.037	pos	No	No
1434	213.048	pos	No	No
1435	213.055	pos	No	No
1436	213.076	pos	No	No
1437	213.087	pos	No	No
1438	213.091	pos	No	No
1439	213.11	pos	No	No
1440	213.112	pos	No	Yes
1441	213.117	pos	No	No
1442	213.123	pos	No	No
1443	213.132	pos	No	No
1444	213.135	pos	No	No
1445	213.146	pos	No	No
1446	213.149	pos	Yes	Yes
1447	213.153	pos	No	No
1448	213.16	pos	No	No
1449	213.164	pos	No	No
1450	213.168	pos	No	No
1451	213.185	pos	Yes	Yes
1452	213.204	pos	No	Yes
1453	213.221	pos	No	No
1454	214.071	pos	No	No
1455	214.086	pos	No	No
1456	214.09	pos	No	No
1457	214.107	pos	No	Yes
1458	214.115	pos	No	No
1459	214.119	pos	No	No
1460	214.126	pos	No	No
1461	214.144	pos	No	Yes
1462	214.152	pos	No	No
1463	214.161	pos	No	Yes
1464	214.163	pos	No	No
1465	214.18	pos	Yes	Yes
1466	214.188	pos	No	Yes
1467	214.216	pos	No	Yes
1468	214.253	pos	No	No
1469	215.053	pos	No	No
1470	215.07	pos	No	No
1471	215.089	pos	No	No
1472	215.091	pos	No	Yes
1473	215.103	pos	No	No
1474	215.107	pos	No	No
1475	215.111	pos	No	No
1476	215.125	pos	No	No
1477	215.128	pos	No	Yes
1478	215.139	pos	No	No
1479	215.147	pos	No	No
1480	215.15	pos	No	No
1481	215.154	pos	No	No
1482	215.164	pos	No	Yes
1483	215.175	pos	No	No
1484	215.183	pos	No	No
1485	215.2	pos	No	Yes
1486	215.22	pos	No	No
1487	216.087	pos	No	Yes
1488	216.098	pos	No	No
1489	216.102	pos	No	No
1490	216.123	pos	No	Yes
1491	216.131	pos	No	No
1492	216.134	pos	No	No
1493	216.159	pos	No	Yes
1494	216.167	pos	No	No
1495	216.176	pos	No	No
1496	216.196	pos	Yes	Yes
1497	216.232	pos	No	No
1498	217.068	pos	No	No
1499	217.071	pos	No	No
1500	217.075	pos	No	No
1501	217.082	pos	No	No
1502	217.107	pos	No	Yes
1503	217.118	pos	No	No
1504	217.126	pos	No	No
1505	217.131	pos	No	No
1506	217.143	pos	No	No
1507	217.155	pos	No	No
1508	217.156	pos	No	No
1509	217.159	pos	No	Yes
1510	217.162	pos	No	No
1511	217.166	pos	No	No
1512	217.18	pos	No	Yes
1513	217.195	pos	No	No
1514	217.199	pos	No	Yes
1515	218.066	pos	No	No
1516	218.102	pos	No	Yes
1517	218.11	pos	No	Yes
1518	218.139	pos	No	Yes
1519	218.162	pos	No	No
1520	218.175	pos	No	Yes
1521	218.183	pos	No	No
1522	218.211	pos	No	Yes
1523	219.054	pos	No	No
1524	219.057	pos	No	No
1525	219.086	pos	No	No
1526	219.097	pos	No	No
1527	219.102	pos	No	No
1528	219.106	pos	No	No
1529	219.111	pos	No	No
1530	219.123	pos	No	Yes
1531	219.134	pos	No	No
1532	219.135	pos	No	No
1533	219.138	pos	No	No
1534	219.142	pos	No	Yes
1535	219.146	pos	No	No
1536	219.159	pos	No	No
1537	219.174	pos	No	Yes
1538	219.178	pos	No	No
1539	219.187	pos	No	No
1540	219.195	pos	No	No
1541	219.211	pos	No	No
1542	219.215	pos	No	No
1543	220.081	pos	No	Yes
1544	220.097	pos	No	No
1545	220.118	pos	No	Yes
1546	220.133	pos	No	No
1547	220.135	pos	No	No
1548	220.154	pos	No	Yes
1549	220.17	pos	No	No
1550	220.171	pos	No	No
1551	220.178	pos	No	No
1552	220.182	pos	No	No
1553	220.191	pos	No	Yes
1554	220.227	pos	No	Yes
1555	221.074	pos	No	No
1556	221.077	pos	No	No
1557	221.078	pos	No	No
1558	221.081	pos	No	No
1559	221.084	pos	No	No
1560	221.102	pos	No	No
1561	221.113	pos	No	No
1562	221.117	pos	No	Yes
1563	221.121	pos	No	No
1564	221.128	pos	No	No
1565	221.138	pos	No	No
1566	221.154	pos	No	Yes
1567	221.157	pos	No	No
1568	221.162	pos	No	No
1569	221.176	pos	No	No
1570	221.19	pos	No	Yes
1571	221.23	pos	No	No
1572	222.061	pos	No	No
1573	222.076	pos	No	No
1574	222.097	pos	No	Yes
1575	222.112	pos	No	No
1576	222.121	pos	No	No
1577	222.134	pos	No	Yes
1578	222.142	pos	No	No
1579	222.149	pos	No	No
1580	222.157	pos	No	No
1581	222.16	pos	No	No
1582	222.17	pos	No	Yes
1583	222.185	pos	No	Yes
1584	222.193	pos	No	No
1585	222.206	pos	No	Yes
1586	222.222	pos	No	No
1587	223.064	pos	No	No
1588	223.094	pos	No	No
1589	223.096	pos	Yes	Yes
1590	223.101	pos	No	No
1591	223.109	pos	No	No
1592	223.118	pos	No	Yes
1593	223.13	pos	No	No
1594	223.133	pos	No	Yes
1595	223.137	pos	No	No
1596	223.144	pos	No	No
1597	223.154	pos	No	No
1598	223.163	pos	No	No
1599	223.167	pos	No	No
1600	223.167	pos	No	No
1601	223.169	pos	Yes	Yes
1602	223.173	pos	No	No
1603	223.189	pos	No	No
1604	223.206	pos	No	Yes
1605	224.063	pos	No	No
1606	224.067	pos	No	No
1607	224.076	pos	No	Yes
1608	224.089	pos	No	No
1609	224.092	pos	No	No
1610	224.1	pos	No	Yes
1611	224.113	pos	No	Yes
1612	224.128	pos	No	No
1613	224.139	pos	No	No
1614	224.149	pos	No	Yes
1615	224.164	pos	No	No
1616	224.173	pos	No	No
1617	224.186	pos	No	Yes
1618	224.201	pos	No	No
1619	224.209	pos	No	No
1620	225.043	pos	No	No
1621	225.06	pos	No	No
1622	225.073	pos	No	No
1623	225.076	pos	No	No
1624	225.091	pos	No	No
1625	225.11	pos	No	No
1626	225.112	pos	No	Yes
1627	225.116	pos	No	No
1628	225.123	pos	No	No
1629	225.131	pos	No	No
1630	225.146	pos	No	No
1631	225.148	pos	Yes	Yes
1632	225.152	pos	No	No
1633	225.185	pos	Yes	Yes
1634	225.189	pos	No	No
1635	225.221	pos	No	Yes
1636	226.069	pos	No	No
1637	226.071	pos	No	No
1638	226.094	pos	No	No
1639	226.107	pos	No	Yes
1640	226.123	pos	No	Yes
1641	226.128	pos	No	No
1642	226.144	pos	No	Yes
1643	226.152	pos	No	No
1644	226.165	pos	No	No
1645	226.18	pos	No	No
1646	226.188	pos	No	No
1647	226.216	pos	No	No
1648	227.089	pos	No	No
1649	227.091	pos	No	No
1650	227.103	pos	No	No
1651	227.126	pos	No	No
1652	227.128	pos	No	Yes
1653	227.139	pos	No	No
1654	227.162	pos	No	No
1655	227.164	pos	Yes	Yes
1656	227.175	pos	No	No
1657	227.2	pos	Yes	Yes
1658	228.084	pos	No	No
1659	228.087	pos	No	No
1660	228.102	pos	No	No
1661	228.121	pos	No	No
1662	228.123	pos	No	Yes
1663	228.129	pos	No	No
1664	228.131	pos	No	No
1665	228.149	pos	No	No
1666	228.159	pos	No	Yes
1667	228.167	pos	No	No
1668	228.196	pos	No	Yes
1669	228.204	pos	No	Yes
1670	228.232	pos	No	Yes
1671	229.068	pos	No	No
1672	229.086	pos	No	No
1673	229.105	pos	No	No
1674	229.107	pos	No	No
1675	229.118	pos	No	No
1676	229.126	pos	No	No
1677	229.143	pos	No	Yes
1678	229.153	pos	No	No
1679	229.163	pos	No	No
1680	229.18	pos	No	Yes
1681	229.199	pos	No	No
1682	229.216	pos	No	Yes
1683	229.236	pos	No	No
1684	230.013	pos	No	No
1685	230.102	pos	No	Yes
1686	230.114	pos	No	No
1687	230.118	pos	No	No
1688	230.139	pos	No	Yes
1689	230.147	pos	No	No
1690	230.15	pos	No	No
1691	230.175	pos	No	Yes
1692	230.183	pos	No	No
1693	230.211	pos	Yes	Yes
1694	230.22	pos	No	No
1695	230.248	pos	No	No
1696	231.017	pos	No	No
1697	231.086	pos	No	No
1698	231.098	pos	No	No
1699	231.106	pos	No	No
1700	231.116	pos	No	No
1701	231.123	pos	No	No
1702	231.134	pos	No	No
1703	231.138	pos	No	No
1704	231.142	pos	No	No
1705	231.145	pos	No	No
1706	231.149	pos	No	No
1707	231.159	pos	No	Yes
1708	231.17	pos	No	No
1709	231.178	pos	No	No
1710	231.195	pos	No	No
1711	231.215	pos	No	No
1712	231.232	pos	No	No
1713	231.993	pos	No	No
1714	232.01	pos	No	No
1715	232.029	pos	No	No
1716	232.082	pos	No	No
1717	232.097	pos	No	No
1718	232.118	pos	No	Yes
1719	232.129	pos	No	No
1720	232.133	pos	No	Yes
1721	232.154	pos	No	Yes
1722	232.162	pos	No	No
1723	232.191	pos	No	Yes
1724	232.227	pos	No	Yes
1725	233.014	pos	No	No
1726	233.077	pos	No	No
1727	233.102	pos	No	No
1728	233.113	pos	No	No
1729	233.117	pos	No	No
1730	233.121	pos	No	No
1731	233.136	pos	No	No
1732	233.138	pos	No	No
1733	233.15	pos	No	No
1734	233.154	pos	No	No
1735	233.158	pos	No	No
1736	233.175	pos	No	Yes
1737	233.19	pos	No	Yes
1738	233.194	pos	No	No
1739	233.23	pos	No	No
1740	234.008	pos	No	No
1741	234.097	pos	No	Yes
1742	234.134	pos	Yes	Yes
1743	234.17	pos	No	Yes
1744	234.178	pos	No	No
1745	234.185	pos	No	No
1746	234.206	pos	No	Yes
1747	234.243	pos	No	No
1748	235.093	pos	No	No
1749	235.097	pos	No	No
1750	235.118	pos	No	No
1751	235.129	pos	No	No
1752	235.131	pos	No	No
1753	235.133	pos	No	No
1754	235.137	pos	No	Yes
1755	235.141	pos	No	Yes
1756	235.154	pos	No	No
1757	235.166	pos	No	No
1758	235.169	pos	No	Yes
1759	235.173	pos	No	No
1760	235.206	pos	Yes	Yes
1761	236.074	pos	No	No
1762	236.077	pos	No	No
1763	236.092	pos	No	No
1764	236.113	pos	No	Yes
1765	236.128	pos	No	No
1766	236.138	pos	No	No
1767	236.14	pos	No	No
1768	236.145	pos	No	No
1769	236.149	pos	No	Yes
1770	236.157	pos	No	No
1771	236.165	pos	No	No
1772	236.173	pos	No	No
1773	236.177	pos	No	No
1774	236.186	pos	No	No
1775	236.201	pos	No	No
1776	236.209	pos	No	Yes
1777	236.222	pos	No	No
1778	237.073	pos	No	No
1779	237.076	pos	No	No
1780	237.11	pos	No	No
1781	237.112	pos	No	No
1782	237.116	pos	No	Yes
1783	237.123	pos	No	No
1784	237.133	pos	No	No
1785	237.146	pos	No	No
1786	237.149	pos	No	Yes
1787	237.153	pos	No	No
1788	237.17	pos	No	No
1789	237.185	pos	No	Yes
1790	237.212	pos	No	No
1791	237.221	pos	No	Yes
1792	238.092	pos	No	Yes
1793	238.107	pos	No	No
1794	238.129	pos	No	Yes
1795	238.144	pos	No	No
1796	238.155	pos	No	No
1797	238.165	pos	No	Yes
1798	238.18	pos	No	No
1799	238.188	pos	No	No
1800	238.201	pos	No	No
1801	238.217	pos	No	No
1802	239.058	pos	No	No
1803	239.07	pos	No	No
1804	239.089	pos	No	No
1805	239.091	pos	No	No
1806	239.091	pos	No	No
1807	239.095	pos	No	Yes
1808	239.128	pos	No	Yes
1809	239.132	pos	No	Yes
1810	239.139	pos	No	No
1811	239.149	pos	No	No
1812	239.164	pos	No	Yes
1813	239.168	pos	No	No
1814	239.184	pos	No	No
1815	239.187	pos	No	No
1816	239.201	pos	No	Yes
1817	239.237	pos	No	No
1818	240.084	pos	No	No
1819	240.087	pos	No	No
1820	240.09	pos	No	No
1821	240.102	pos	No	No
1822	240.108	pos	No	No
1823	240.123	pos	No	No
1824	240.131	pos	No	No
1825	240.134	pos	No	No
1826	240.138	pos	No	No
1827	240.144	pos	No	Yes
1828	240.159	pos	No	No
1829	240.168	pos	No	No
1830	240.171	pos	No	No
1831	240.181	pos	No	No
1832	240.19	pos	No	No
1833	240.196	pos	No	Yes
1834	240.204	pos	No	No
1835	240.232	pos	No	No
1836	241.068	pos	No	No
1837	241.074	pos	No	No
1838	241.086	pos	No	No
1839	241.107	pos	No	No
1840	241.118	pos	No	No
1841	241.141	pos	No	No
1842	241.144	pos	No	Yes
1843	241.148	pos	No	Yes
1844	241.155	pos	No	No
1845	241.174	pos	No	No
1846	241.18	pos	No	Yes
1847	241.184	pos	No	No
1848	241.216	pos	No	Yes
1849	241.253	pos	No	No
1850	242.089	pos	No	No
1851	242.102	pos	No	No
1852	242.118	pos	No	No
1853	242.139	pos	No	Yes
1854	242.158	pos	No	No
1855	242.175	pos	No	Yes
1856	242.183	pos	No	No
1857	242.211	pos	No	Yes
1858	242.22	pos	No	No
1859	242.248	pos	No	No
1860	243.084	pos	No	No
1861	243.098	pos	No	No
1862	243.12	pos	No	No
1863	243.123	pos	No	No
1864	243.131	pos	No	No
1865	243.134	pos	No	No
1866	243.142	pos	No	No
1867	243.159	pos	No	Yes
1868	243.17	pos	No	No
1869	243.178	pos	No	No
1870	243.196	pos	Yes	Yes
1871	243.232	pos	No	No
1872	243.268	pos	No	No
1873	244.049	pos	No	No
1874	244.064	pos	No	No
1875	244.079	pos	No	No
1876	244.082	pos	No	No
1877	244.118	pos	No	Yes
1878	244.154	pos	No	Yes
1879	244.191	pos	Yes	Yes
1880	244.199	pos	No	No
1881	244.227	pos	Yes	Yes
1882	244.264	pos	No	No
1883	245.1	pos	No	No
1884	245.102	pos	No	No
1885	245.107	pos	No	No
1886	245.113	pos	No	No
1887	245.138	pos	No	No
1888	245.15	pos	No	No
1889	245.154	pos	No	No
1890	245.158	pos	No	No
1891	245.175	pos	No	No
1892	245.194	pos	No	No
1893	245.211	pos	No	Yes
1894	245.231	pos	No	Yes
1895	245.248	pos	No	No
1896	246.097	pos	No	No
1897	246.128	pos	No	No
1898	246.134	pos	No	Yes
1899	246.17	pos	No	Yes
1900	246.206	pos	No	Yes
1901	246.243	pos	No	Yes
1902	246.992	pos	No	No
1903	247.093	pos	No	No
1904	247.097	pos	No	No
1905	247.129	pos	No	No
1906	247.131	pos	No	No
1907	247.137	pos	No	No
1908	247.154	pos	No	No
1909	247.165	pos	No	No
1910	247.169	pos	No	No
1911	247.173	pos	No	No
1912	247.191	pos	No	No
1913	247.206	pos	No	Yes
1914	247.21	pos	No	No
1915	247.227	pos	No	No
1916	247.246	pos	No	No
1917	248.077	pos	No	No
1918	248.105	pos	No	No
1919	248.113	pos	No	Yes
1920	248.128	pos	No	No
1921	248.144	pos	No	No
1922	248.149	pos	No	Yes
1923	248.186	pos	No	Yes
1924	248.209	pos	No	No
1925	248.222	pos	No	No
1926	248.259	pos	No	Yes
1927	249.008	pos	No	No
1928	249.108	pos	No	No
1929	249.116	pos	No	No
1930	249.133	pos	No	No
1931	249.145	pos	No	No
1932	249.146	pos	No	No
1933	249.149	pos	No	No
1934	249.153	pos	No	No
1935	249.17	pos	No	No
1936	249.182	pos	No	No
1937	249.185	pos	No	Yes
1938	249.189	pos	No	No
1939	249.206	pos	No	No
1940	249.221	pos	No	No
1941	249.262	pos	No	No
1942	250.092	pos	No	No
1943	250.119	pos	No	No
1944	250.129	pos	No	Yes
1945	250.144	pos	No	No
1946	250.165	pos	No	Yes
1947	250.173	pos	No	No
1948	250.18	pos	No	No
1949	250.201	pos	No	Yes
1950	251	pos	No	No
1951	251.047	pos	No	No
1952	251.125	pos	No	No
1953	251.128	pos	No	No
1954	251.132	pos	No	No
1955	251.136	pos	No	No
1956	251.149	pos	No	No
1957	251.161	pos	No	No
1958	251.164	pos	No	Yes
1959	251.168	pos	No	No
1960	251.185	pos	No	Yes
1961	251.201	pos	No	Yes
1962	251.205	pos	No	No
1963	251.237	pos	No	No
1964	252.05	pos	No	No
1965	252.108	pos	No	Yes
1966	252.123	pos	No	No
1967	252.144	pos	No	Yes
1968	252.16	pos	No	No
1969	252.168	pos	No	No
1970	252.181	pos	No	Yes
1971	252.189	pos	No	No
1972	252.196	pos	No	No
1973	252.232	pos	No	Yes
1974	253.107	pos	No	No
1975	253.144	pos	No	No
1976	253.148	pos	No	No
1977	253.152	pos	No	No
1978	253.18	pos	No	Yes
1979	253.184	pos	No	No
1980	253.184	pos	No	No
1981	253.216	pos	No	Yes
1982	253.236	pos	No	No
1983	253.253	pos	No	No
1984	254.102	pos	No	No
1985	254.124	pos	No	No
1986	254.139	pos	No	No
1987	254.15	pos	No	No
1988	254.16	pos	No	Yes
1989	254.175	pos	No	No
1990	254.183	pos	No	No
1991	254.187	pos	No	No
1992	254.196	pos	No	No
1993	254.212	pos	No	No
1994	254.22	pos	No	No
1995	254.248	pos	No	No
1996	255.123	pos	No	No
1997	255.134	pos	No	No
1998	255.159	pos	No	Yes
1999	255.163	pos	No	No
[truncated: 1,253 more rows]

## Sheet: ComBatCorrected_Reduced_Dataset
	mz 115.11176	mz 116.11508	mz 129.09102	mz 130.09442	mz 132.13834	mz 143.10659	mz 144.10991	mz 145.11081	mz 160.13321	mz 161.13655	mz -144.11106
BreathTDM_013-1	9.43864	5.59025	14.4959	8.63313	2.33738	15.1293	9.22935	4.92909	10.051	6.04511	7.43396
BreathTDM_024-1	5.9194	2.71222	8.73605	5.14178	3.61748	9.23336	5.5769	1.06312	6.86501	4.06455	3.36859
BreathTDM_025-1	8.75207	4.78443	12.777	7.43943	5.34807	13.6865	8.22748	2.26723	10.5177	5.8841	7.40677
BreathTDM_026-1	11.0836	6.40423	14.1919	8.23896	5.06314	15.2425	9.21978	3.18724	10.7022	6.49111	9.86724
BreathTDM_027-1	9.88301	4.86725	16.9719	9.87537	6.52903	18.1627	10.982	4.58519	14.1064	8.40412	8.54361
BreathTDM_029-1	10.9353	4.58344	17.3679	10.1815	6.95299	19.0098	11.5483	3.52614	15.2449	9.24263	12.5946
BreathTDM_031-1	5.93625	3.22232	10.6273	6.20544	2.99002	10.8806	6.50713	8.85256	8.58579	5.17839	6.79288
BreathTDM_032-1	10.1308	5.60634	17.4754	10.26	5.44781	17.741	10.7171	5.03529	13.5027	8.16541	8.50582
BreathTDM_034-1	8.46015	3.92598	16.0202	9.36899	4.21214	17.0532	10.3191	3.76951	12.3592	7.44733	7.99718
BreathTDM_035-1	7.91571	4.414	11.9604	7.06987	4.43516	12.3743	7.48382	2.7551	9.23544	5.53566	4.55524
BreathTDM_037-1	8.42263	4.6127	14.5306	8.6142	3.3752	15.7381	9.64204	3.43096	11.7693	6.58827	5.48337
BreathTDM_038-1	9.68662	4.68245	16.9461	9.99711	0	17.6213	10.6885	3.74503	12.9218	6.87997	6.36492
BreathTDM_044-1	8.30636	4.06933	13.9528	8.23903	4.96705	14.6719	8.96295	3.49732	11.5172	7.04737	4.85271
BreathTDM_045-1	7.09734	3.1093	13.604	8.14419	3.21471	14.0001	8.56585	3.75889	10.2985	6.26094	5.40023
BreathTDM_046-1	9.35803	4.85404	13.9946	8.20809	3.802	14.0268	8.40324	2.38289	9.99296	5.7801	8.04927
BreathTDM_047-1	8.61248	3.01535	14.3152	8.42916	3.26341	15.2761	9.10299	0	11.2782	5.49706	6.07231
BreathTDM_004-2	11.2068	5.47769	17.189	10.2014	10.2683	18.2812	11.1029	3.33153	16.2202	9.86397	10.9044
BreathTDM_049-1	8.77962	4.66938	12.8434	7.59741	4.0041	13.7907	8.40869	0	9.83227	5.81932	6.82072
BreathTDM_051-1	8.50321	4.95778	12.9151	7.70318	2.58464	13.8583	8.46255	4.06483	9.32088	5.53488	2.10906
BreathTDM_054-1	8.34993	4.46605	13.1906	7.82789	4.90748	13.6315	8.3274	3.64903	9.51622	5.85261	4.58215
BreathTDM_029-2	7.27993	3.24145	13.1864	7.83527	2.07091	14.2788	8.70992	3.56189	9.82831	5.9224	4.54139
BreathTDM_027-2	7.61157	3.20014	13.8366	8.21687	4.9537	14.5005	8.83964	3.64262	10.1401	6.07039	4.17057
BreathTDM_037-2	8.86861	4.64098	13.9769	8.24856	0	14.6102	8.83468	3.44025	10.2086	5.8069	6.33002
BreathTDM_034-2	6.26362	2.50153	11.5047	6.75682	3.44724	11.8775	7.27326	2.17044	9.26185	4.90337	4.74908
BreathTDM_044-2	8.33869	3.37815	13.266	7.7364	1.95933	13.4123	8.08431	2.16243	9.44724	5.05435	3.52618
BreathTDM_025-2	8.95189	3.59694	15.4743	9.10323	8.28197	17.1425	10.4496	4.47601	13.6033	8.24782	6.33121
BreathTDM_049-2	7.73501	3.26462	14.2668	8.41765	2.20028	14.1927	8.66078	4.05355	10.3018	6.25734	3.23128
BreathTDM_062-1	7.62524	3.86271	13.311	7.9031	0	13.068	7.9508	3.44103	9.32376	5.67896	5.75314
BreathTDM_063-1	7.55875	2.99725	14.0562	8.40468	0	13.6547	8.30813	3.27811	9.61214	5.77124	5.03796
BreathTDM_064-1	7.81147	4.25094	13.0666	7.76628	2.22169	13.0485	7.96884	3.71943	9.43466	5.76375	4.61251
BreathTDM_050-2	7.25686	3.53905	12.8719	7.53753	4.11681	12.8174	7.75438	3.4562	9.94685	6.01122	3.91728
BreathTDM_065-1	7.43682	3.47068	12.4891	7.41394	4.42979	12.3656	7.56953	2.98199	9.36138	5.6506	2.99643
BreathTDM_066-1	5.35642	2.4458	10.1192	6.06866	1.6781	10.4479	6.38654	2.75155	7.65654	4.61455	4.67398
BreathTDM_027-3	7.93411	4.39059	13.3085	7.88613	3.91056	13.2255	8.06437	3.40487	10.4577	6.32206	3.50704
BreathTDM_070-1	9.97238	5.2579	17.4272	10.309	10.2792	17.8931	10.8911	5.08039	17.4301	11.1812	9.99202
BreathTDM_073-1	8.09136	3.86808	12.8683	7.56411	8.12899	14.0933	8.4973	3.91367	12.9795	8.07703	6.34569
BreathTDM_063-2	8.09557	3.75243	12.5944	7.28855	7.47218	14.1667	8.62848	1.38582	12.8171	6.55772	6.88446
BreathTDM_075-1	9.82295	5.19922	14.1941	8.40492	9.20485	15.3492	9.38479	4.37395	11.1673	6.93711	5.80694
BreathTDM_066-2	9.84312	4.92887	15.1871	8.75732	8.4681	15.9095	9.65653	3.4987	13.7192	4.10855	11.161
BreathTDM_044-3	10.129	5.35473	13.364	7.80818	3.37193	14.2872	8.63412	2.9625	8.49056	4.10855	5.39927
BreathTDM_029-3	11.6125	6.32709	15.6094	9.23103	2.92132	17.2546	10.5226	4.62914	6.98884	4.10855	6.02676
BreathTDM_080-1	10.0711	5.3658	13.1476	7.78434	7.55116	13.8941	8.51921	3.35838	11.0001	6.70984	9.53518
BreathTDM_001-3	10.2648	5.47945	12.8415	7.67591	5.21644	14.1999	8.61852	4.40913	11.1862	6.82954	7.59875
BreathTDM_010-1	21.1563	12.5417	25.1174	14.9776	8.23765	38.2875	23.5074	12.7318	24.0918	14.7748	2.19135
BreathTDM_014-1	21.8653	13.041	20.3866	12.1773	8.61619	27.8287	17.0518	9.23652	18.8073	11.5762	10.7358
BreathTDM_016-1	23.2425	13.8772	22.6233	13.4631	13.6531	33.8656	20.755	11.0664	25.4679	15.6317	4.11764
BreathTDM_019-1	25.7033	15.3935	18.0951	10.6876	14.9989	26.4792	16.183	8.72491	20.8989	12.6769	5.28354
BreathTDM_020-1	29.8968	17.934	14.0547	8.36056	12.3594	22.8259	13.9984	7.58989	15.6515	9.63262	5.12432
BreathTDM_022-1	32.6672	19.573	18.5912	11.0575	12.7962	28.775	17.645	9.52359	20.3732	12.5205	10.1087
BreathTDM_003-2	19.6486	11.7745	9.89494	5.93257	7.32769	16.5396	10.1465	5.48157	10.6894	6.56549	0
BreathTDM_028-1	26.6879	15.8991	24.3925	14.4688	19.2363	33.9846	20.7791	11.1403	28.7346	17.5655	12.3768
BreathTDM_005-2	24.8362	14.8811	24.3911	14.5177	17.6262	33.9764	20.8421	11.16	29.0442	17.8833	11.6916
BreathTDM_033-1	25.0858	14.9801	24.1451	14.3861	18.2384	35.4126	21.6889	11.6713	29.5485	18.1546	10.7341
BreathTDM_036-1	25.6267	15.2857	19.9993	11.9039	15.0108	33.5195	20.556	11.0371	25.4582	15.6843	9.85824
BreathTDM_041-1	18.6215	11.0764	19.2746	8.58651	8.51184	32.3716	19.8824	10.7035	25.0153	15.3756	11.45
BreathTDM_043-1	22.8887	13.7001	18.8459	11.1117	13.347	30.6757	18.8085	10.1619	23.8091	14.6158	8.5688
BreathTDM_048-1	20.6842	12.3412	16.049	9.55999	10.499	26.9001	16.4477	8.90093	19.3556	11.8953	6.71685
BreathTDM_016-2	23.572	14.0983	20.8503	12.4481	12.268	35.8483	21.9711	11.9236	25.1511	15.5061	10.5412
BreathTDM_003-3	18.8976	11.3081	18.5131	11.0609	9.4246	35.2323	21.741	11.8119	24.8919	15.2851	9.06753
BreathTDM_005-3	21.7866	13.002	19.9673	11.8567	12.051	27.5715	16.9209	9.12174	19.5894	12.0248	6.465
BreathTDM_028-2	26.0944	15.6615	24.4478	14.5704	13.6815	31.9077	19.5395	10.558	22.3445	13.7427	9.72439
BreathTDM_056-1	21.5041	12.8461	20.5822	12.2872	11.6209	30.6647	18.8044	10.1896	21.7395	13.407	6.07598
BreathTDM_003-4	20.6751	12.3515	18.907	11.2471	9.50069	34.6084	21.3558	11.5554	24.4439	15.1118	8.74061
BreathTDM_043-2	22.0884	13.2516	17.1597	10.2329	9.59635	27.6054	16.9311	9.15741	18.9793	11.6599	9.03689
BreathTDM_036-2	22.8389	13.6636	19.2668	11.4986	11.4763	28.7279	17.6351	9.56836	20.028	12.319	8.06726
BreathTDM_020-3	20.8773	12.4043	18.8301	11.1708	10.2895	32.7971	20.194	10.9231	22.6737	14.0232	5.39987
BreathTDM_041-2	23.7439	14.2025	22.51	13.4341	11.2634	35.1036	21.5112	11.6635	23.9846	14.7607	11.377
BreathTDM_010-2	21.2917	12.7842	20.4334	12.1895	10.7525	31.7888	19.5068	10.5934	22.3488	13.7519	9.15078
BreathTDM_009-2	20.7496	12.3881	18.2366	10.8679	10.6664	24.4183	14.9632	8.09139	17.0217	10.451	6.4953
BreathTDM_056-2	22.1578	13.2049	18.4047	10.9462	11.0547	27.9763	17.1435	9.25137	19.3565	11.8819	8.09535
BreathTDM_048-2	19.403	11.5565	18.8769	11.2519	9.413	29.5489	18.0997	9.81632	20.2614	12.4605	6.63752
BreathTDM_003-5	17.6366	10.4335	17.677	10.5595	8.39342	32.8433	20.2061	11.0105	22.5815	13.9138	5.92837
BreathTDM_016-3	21.2748	12.6779	20.4175	12.1724	10.4451	31.7171	19.4269	10.5983	21.8061	13.4027	6.38626
BreathTDM_002-2	21.4363	12.8373	16.9618	10.082	10.0849	24.6262	15.0935	8.06169	16.6963	10.2754	6.56283
BreathTDM_061-1	22.4083	13.4246	21.3853	12.7294	10.6093	31.9391	19.5798	10.598	21.9043	13.4323	9.72636
BreathTDM_001-2	17.318	10.3638	16.0936	9.6211	7.98747	27.2886	16.7185	9.10105	18.9709	11.646	9.89682
BreathTDM_005-4	21.5314	12.8956	19.1509	11.4197	14.102	25.9861	15.9177	8.64511	20.602	12.6555	7.50244
BreathTDM_003-6	23.3493	13.9782	16.484	9.74585	12.5357	30.5646	18.7217	10.18	23.9968	14.7624	11.8378
BreathTDM_003-7	18.0877	10.8189	16.2611	9.62533	14.7751	25.6836	15.6925	8.46934	20.6983	12.6297	8.43956
BreathTDM_067-1	18.8059	11.2257	16.7837	9.95498	12.7525	31.3439	19.2037	10.399	24.6701	15.1389	9.26075
BreathTDM_041-3	19.6548	11.7224	18.5511	11.0499	12.1649	23.027	14.091	7.59622	17.9217	10.9981	7.94836
BreathTDM_003-8	19.2479	11.5532	14.1203	8.51987	9.56784	25.2053	15.5187	8.42597	19.2665	11.9234	7.44356
BreathTDM_068-1	18.0122	10.8047	15.3944	9.1874	10.1134	24.8765	15.2935	8.28029	19.1262	11.7704	7.02421
BreathTDM_069-1	22.2294	13.3692	17.2949	10.3444	11.8479	31.1333	19.1131	10.3676	24.6088	15.1817	10.5987
BreathTDM_010-4	25.7588	15.5331	20.834	12.4532	7.07163	27.5753	16.903	9.21253	17.41	11.0871	5.45639
BreathTDM_043-3	20.6369	12.2299	15.0081	8.91994	5.43439	24.0612	14.7856	8.07361	15.3074	10.1097	5.72945
BreathTDM_061-2	27.7733	16.812	19.6633	11.592	13.705	32.8093	20.0886	10.9333	23.1922	14.3805	4.61283
BreathTDM_076-1	21.9618	13.1447	14.3781	8.50178	15.0885	27.7146	16.9834	9.36955	25.4819	15.5462	5.83806
BreathTDM_064-2	32.9802	20.0868	23.7271	14.0502	13.1199	40.2497	24.7284	13.5263	26.5994	16.1033	12.0702
BreathTDM_064-3	24.6198	14.7786	18.2097	10.8263	5.55412	32.9476	20.2028	11.0639	20.8628	13.1717	9.56993
BreathTDM_005-5	18.2385	10.6556	19.9446	11.8391	6.86552	25.0014	15.2992	8.06157	18.2997	11.2308	4.30183
BreathTDM_081-1	23.9656	14.3468	17.4992	10.4126	6.1727	32.677	20.0713	11.029	20.5481	13.1112	7.30559
BreathTDM_056-3	19.0645	11.1995	21.7057	12.9083	8.3396	29.9526	18.3825	10.0388	20.8708	13.2506	6.51167
AC0002V1	12.8837	7.58835	15.8588	9.45587	4.19988	17.9673	10.9755	5.70632	12.8467	4.78904	7.70865
AC0003V1	10.5809	4.84718	14.0278	8.19308	4.19988	16.3053	9.92479	2.99241	11.3061	4.78904	7.4092
AC0004V1	8.61618	3.74334	13.7234	8.01463	4.19988	15.1592	9.15083	2.99241	12.5493	4.78904	5.31577
AC0005V1	9.1019	4.65795	14.7995	8.64525	4.19988	16.6898	10.0521	2.99241	13.3571	8.37845	6.5285
AC0006V1	9.37752	5.20029	11.6289	6.83879	4.19988	13.4308	8.14266	2.99241	10.3096	4.78904	7.98053
AC0009V1	10.8218	5.59651	13.8059	7.98747	4.19988	15.5939	9.43613	2.99241	11.9806	7.07952	3.8297
AC0010V1	10.0329	4.83442	14.1212	8.30919	4.19988	15.9297	9.71341	2.99241	12.0694	6.97851	3.84162
AC0011V1	8.75727	3.99086	13.1504	7.6837	4.19988	15.0864	9.17246	4.8877	12.6493	7.78962	5.3503
AC0012V1	9.75453	4.64166	13.6583	7.99634	6.68053	15.4501	9.41928	2.99241	12.5526	7.77333	4.45769
AC0013V1	8.26237	3.32942	13.8014	8.27048	4.19988	15.617	9.53316	4.89783	12.7954	7.59571	5.47913
AC0014V1	9.36169	4.57424	14.6848	8.67682	4.19988	16.1449	9.82095	2.99241	12.6171	7.89349	4.89773
AC0018V1	8.94308	4.26367	14.3996	8.57713	4.19988	16.0361	9.7102	2.99241	12.5002	4.78904	4.34921
AC0019V1	9.70446	4.39939	14.0654	8.31855	4.19988	16.26	9.89229	2.99241	12.5946	7.51993	4.7936
AC0021V1	11.8008	6.43983	13.8869	7.68493	4.19988	15.9908	9.69295	4.31814	10.0487	7.44372	5.7936
AC0027V1	12.0115	6.99277	13.6798	8.11243	4.19988	15.8037	9.51836	2.99241	11.3627	4.78904	5.77899
AC0029V1	9.89335	5.57843	14.1717	8.47348	4.19988	15.7499	9.60884	2.99241	12.0372	7.79529	4.97838
AC0031V1	11.2998	6.59574	14.238	8.548	4.19988	15.4465	9.48612	4.77245	10.7065	4.78904	5.21683
AC0039V1	10.1242	5.09188	14.042	8.37214	4.19988	15.5304	9.46575	2.99241	11.3392	7.0575	7.79239
AC0041V1	9.43382	5.19959	12.3823	7.40008	4.19988	16.4622	10.0146	5.46886	12.1598	7.30877	6.02304
AC0044V1	8.8614	4.87994	13.2277	8.02353	4.19988	15.2464	9.34179	5.20271	12.0393	7.93979	9.89414
AC0015V1	27.1462	16.196	19.458	11.5096	10.2367	39.678	24.3419	13.076	26.6719	16.2243	8.44431
AC0016V1	20.1968	12.0486	20.4272	12.0308	12.7253	32.546	19.9553	10.9115	24.5469	15.1139	7.9096
AC0017V1	21.8171	12.9976	24.5179	14.5834	13.844	33.2743	20.4222	11.2162	24.0232	14.8039	7.60476
AC0020V1	21.1466	12.6047	18.4586	10.9536	12.8053	30.9911	19.0107	10.5398	23.0383	14.2478	7.1209
AC0023V1	21.21	12.6166	20.4142	12.087	13.5546	31.3231	19.1936	10.6123	23.0724	14.2945	7.83128
AC0024V1	34.5036	20.7576	21.375	12.6021	9.60195	40.5555	24.9001	13.3446	24.4207	15.0076	9.07783
AC0025V1	26.2473	15.6489	23.3283	13.8063	13.1925	34.888	21.4018	11.6688	24.8429	15.1875	8.63934
AC0026V1	33.0025	19.8889	21.6507	12.8381	11.4089	33.3868	20.4539	11.1423	21.3446	13.444	8.80182
AC0028V1	22.2282	13.2751	19.3725	11.5295	13.6778	31.6163	19.4195	10.7229	22.4716	14.0501	6.79238
AC0030V1	21.1965	12.613	18.6459	11.0827	12.4639	28.203	17.3173	9.71257	19.7983	12.6374	6.66452
AC0033V1	24.8699	14.8658	24.3071	14.4504	14.8665	34.6811	21.2817	11.6211	24.5917	15.0846	7.36565
AC0035V1	22.0067	13.173	14.0785	7.08365	4.19988	17.8362	10.382	2.99241	4.67157	4.78904	9.21085
AC0036V1	26.3053	15.945	17.2109	10.3063	10.0332	32.4698	20.0099	11.0159	21.0939	13.3043	14.2924
AC0037V1	22.2773	13.4828	16.972	10.1989	11.139	27.9563	17.2294	9.72336	19.8953	12.6583	9.57267
AC0040V1	19.9898	11.9285	20.7773	12.4019	11.529	30.3546	18.6467	10.3865	21.6526	13.6174	9.84509
AC0042V1	18.3709	10.8972	19.6596	11.6509	11.4273	30.3239	18.6144	10.3438	21.8032	13.6467	9.20704
AC0043V1	23.2606	13.8762	21.8541	12.9979	11.9172	27.8367	17.0865	9.59447	20.1501	12.7995	9.85427

## Sheet: SubjectIDs_of_Reduced_Dataset
Subject_Identifier	Group	Batch	TotalVPA_SerumConc_mgL
BreathTDM_013-1	Non-VPA	UKBB_Training	0
BreathTDM_024-1	Non-VPA	UKBB_Training	0
BreathTDM_025-1	Non-VPA	UKBB_Training	0
BreathTDM_026-1	Non-VPA	UKBB_Training	0
BreathTDM_027-1	Non-VPA	UKBB_Training	0
BreathTDM_029-1	Non-VPA	UKBB_Training	0
BreathTDM_031-1	Non-VPA	UKBB_Training	0
BreathTDM_032-1	Non-VPA	UKBB_Training	0
BreathTDM_034-1	Non-VPA	UKBB_Training	0
BreathTDM_035-1	Non-VPA	UKBB_Training	0
BreathTDM_037-1	Non-VPA	UKBB_Training	0
BreathTDM_038-1	Non-VPA	UKBB_Training	0
BreathTDM_044-1	Non-VPA	UKBB_Training	0
BreathTDM_045-1	Non-VPA	UKBB_Training	0
BreathTDM_046-1	Non-VPA	UKBB_Training	0
BreathTDM_047-1	Non-VPA	UKBB_Training	0
BreathTDM_004-2	Non-VPA	UKBB_Training	0
BreathTDM_049-1	Non-VPA	UKBB_Training	0
BreathTDM_051-1	Non-VPA	UKBB_Training	0
BreathTDM_054-1	Non-VPA	UKBB_Training	0
BreathTDM_029-2	Non-VPA	UKBB_Training	0
BreathTDM_027-2	Non-VPA	UKBB_Training	0
BreathTDM_037-2	Non-VPA	UKBB_Training	0
BreathTDM_034-2	Non-VPA	UKBB_Training	0
BreathTDM_044-2	Non-VPA	UKBB_Training	0
BreathTDM_025-2	Non-VPA	UKBB_Training	0
BreathTDM_049-2	Non-VPA	UKBB_Training	0
BreathTDM_062-1	Non-VPA	UKBB_Training	0
BreathTDM_063-1	Non-VPA	UKBB_Training	0
BreathTDM_064-1	Non-VPA	UKBB_Training	0
BreathTDM_050-2	Non-VPA	UKBB_Training	0
BreathTDM_065-1	Non-VPA	UKBB_Training	0
BreathTDM_066-1	Non-VPA	UKBB_Training	0
BreathTDM_027-3	Non-VPA	UKBB_Training	0
BreathTDM_070-1	Non-VPA	UKBB_Test	0
BreathTDM_073-1	Non-VPA	UKBB_Test	0
BreathTDM_063-2	Non-VPA	UKBB_Test	0
BreathTDM_075-1	Non-VPA	UKBB_Test	0
BreathTDM_066-2	Non-VPA	UKBB_Test	0
BreathTDM_044-3	Non-VPA	UKBB_Test	0
BreathTDM_029-3	Non-VPA	UKBB_Test	0
BreathTDM_080-1	Non-VPA	UKBB_Test	0
BreathTDM_001-3	Non-VPA	UKBB_Test	0
BreathTDM_010-1	VPA	UKBB_Training	82.2
BreathTDM_014-1	VPA	UKBB_Training	61.8
BreathTDM_016-1	VPA	UKBB_Training	70.1
BreathTDM_019-1	VPA	UKBB_Training	76.4
BreathTDM_020-1	VPA	UKBB_Training	104
BreathTDM_022-1	VPA	UKBB_Training	90.7
BreathTDM_003-2	VPA	UKBB_Training	105.1
BreathTDM_028-1	VPA	UKBB_Training	68.3
BreathTDM_005-2	VPA	UKBB_Training	89.5
BreathTDM_033-1	VPA	UKBB_Training	64.8
BreathTDM_036-1	VPA	UKBB_Training	60.5
BreathTDM_041-1	VPA	UKBB_Training	107.5
BreathTDM_043-1	VPA	UKBB_Training	54.08
BreathTDM_048-1	VPA	UKBB_Training	96.4
BreathTDM_016-2	VPA	UKBB_Training	73
BreathTDM_003-3	VPA	UKBB_Training	65.5
BreathTDM_005-3	VPA	UKBB_Training	59.8
BreathTDM_028-2	VPA	UKBB_Training	54.3
BreathTDM_056-1	VPA	UKBB_Training	60
BreathTDM_003-4	VPA	UKBB_Training	101.6
BreathTDM_043-2	VPA	UKBB_Training	94.3
BreathTDM_036-2	VPA	UKBB_Training	44.4
BreathTDM_020-3	VPA	UKBB_Training	108
BreathTDM_041-2	VPA	UKBB_Training	86.9
BreathTDM_010-2	VPA	UKBB_Training	60.1
BreathTDM_009-2	VPA	UKBB_Training	11
BreathTDM_056-2	VPA	UKBB_Training	46.6
BreathTDM_048-2	VPA	UKBB_Training	84.8
BreathTDM_003-5	VPA	UKBB_Training	74.6
BreathTDM_016-3	VPA	UKBB_Training	80.4
BreathTDM_002-2	VPA	UKBB_Training	29.9
BreathTDM_061-1	VPA	UKBB_Training	55.9
BreathTDM_001-2	VPA	UKBB_Training	93.9
BreathTDM_005-4	VPA	UKBB_Training	56.4
BreathTDM_003-6	VPA	UKBB_Training	76.5
BreathTDM_003-7	VPA	UKBB_Training	93.1
BreathTDM_067-1	VPA	UKBB_Training	93.5
BreathTDM_041-3	VPA	UKBB_Training	17.3
BreathTDM_003-8	VPA	UKBB_Training	89.7
BreathTDM_068-1	VPA	UKBB_Training	68.8
BreathTDM_069-1	VPA	UKBB_Training	130
BreathTDM_010-4	VPA	UKBB_Test	29.2
BreathTDM_043-3	VPA	UKBB_Test	66.4
BreathTDM_061-2	VPA	UKBB_Test	69
BreathTDM_076-1	VPA	UKBB_Test	69.6
BreathTDM_064-2	VPA	UKBB_Test	97
BreathTDM_064-3	VPA	UKBB_Test	107.7
BreathTDM_005-5	VPA	UKBB_Test	29.6
BreathTDM_081-1	VPA	UKBB_Test	102.7
BreathTDM_056-3	VPA	UKBB_Test	37.5
AC0002V1	Non-VPA	USZ_Test	0
AC0003V1	Non-VPA	USZ_Test	0
AC0004V1	Non-VPA	USZ_Test	0
AC0005V1	Non-VPA	USZ_Test	0
AC0006V1	Non-VPA	USZ_Test	0
AC0009V1	Non-VPA	USZ_Test	0
AC0010V1	Non-VPA	USZ_Test	0
AC0011V1	Non-VPA	USZ_Test	0
AC0012V1	Non-VPA	USZ_Test	0
AC0013V1	Non-VPA	USZ_Test	0
AC0014V1	Non-VPA	USZ_Test	0
AC0018V1	Non-VPA	USZ_Test	0
AC0019V1	Non-VPA	USZ_Test	0
AC0021V1	Non-VPA	USZ_Test	0
AC0027V1	Non-VPA	USZ_Test	0
AC0029V1	Non-VPA	USZ_Test	0
AC0031V1	Non-VPA	USZ_Test	0
AC0039V1	Non-VPA	USZ_Test	0
AC0041V1	Non-VPA	USZ_Test	0
AC0044V1	Non-VPA	USZ_Test	0
AC0015V1	VPA	USZ_Test	66.8
AC0016V1	VPA	USZ_Test	71.1
AC0017V1	VPA	USZ_Test	47.3
AC0020V1	VPA	USZ_Test	34.9
AC0023V1	VPA	USZ_Test	58.5
AC0024V1	VPA	USZ_Test	78.6
AC0025V1	VPA	USZ_Test	50.9
AC0026V1	VPA	USZ_Test	56.8
AC0028V1	VPA	USZ_Test	61.1
AC0030V1	VPA	USZ_Test	59.6
AC0033V1	VPA	USZ_Test	62.9
AC0035V1	VPA	USZ_Test	4.3
AC0036V1	VPA	USZ_Test	97.2
AC0037V1	VPA	USZ_Test	81
AC0040V1	VPA	USZ_Test	88.3
AC0042V1	VPA	USZ_Test	53.9
AC0043V1	VPA	USZ_Test	45
