# Supplementary material for: Personalised therapeutic management of epileptic patients guided by pathway-driven breath metabolomics
Source: Commun Med (Lond). 2021 Aug 2;1:21. doi: 10.1038/s43856-021-00021-3 (PMC9053280; doi:10.1038/s43856-021-00021-3)
Supplement: Supplementary file 4 — Supplementary Data 3 [file 43856_2021_21_MOESM4_ESM.xlsx]

## Sheet: Predictors_of_Importance
mz	Normalised_Weights
107.07	3.38333e-07
107.086	1.31707e-05
108.044	0.000147177
109.065	5.53141e-06
111.044	2.31105e-06
111.08	0.0163097
112.039	1.56299e-05
113.096	0.000534338
114.091	5.76915e-06
115.039	4.04368e-06
115.095	3.41534e-06
115.112	0.678633
116.115	0.675931
118.05	1.03616e-06
118.065	0.000103997
121.101	3.49597e-07
122.06	2.46936e-06
123.117	2.27971e-06
124.039	1.7926e-06
125.06	8.81725e-05
125.096	2.53362e-07
127.039	9.42785e-06
127.075	1.34685e-06
128.071	9.40461e-07
128.079	3.04e-07
128.107	3.03403e-07
129.055	4.80201e-06
129.091	0.245408
130.05	5.38876e-07
130.094	0.251206
131.07	4.34988e-06
132.138	0.35104
133.05	2.73722e-08
133.086	6.0041e-08
135.044	2.52498e-07
135.065	2.87633e-06
135.081	1.12827e-07
135.102	3.72527e-06
135.117	1.63911e-07
136.022	0.000219907
136.076	5.53465e-06
137.06	4.00104e-06
137.096	8.04304e-07
137.133	1.76651e-06
139.076	4.56708e-06
139.112	3.87073e-05
141.055	4.64388e-08
141.091	1.21987e-05
142.086	6.93781e-07
142.094	7.10253e-07
143.07	5.66766e-06
143.107	0.911907
144.065	8.46545e-08
144.102	4.1998e-06
144.11	0.911162
144.138	2.87002e-08
145.086	1.53823e-07
145.111	1
147.065	5.18141e-07
148.097	2.25344e-06
149.045	1.37091e-06
149.081	0.000212938
149.096	5.93538e-07
150.091	8.86147e-07
151.097	0.00242278
151.112	1.15501e-06
152.071	4.97904e-09
152.092	7.224e-07
153.127	4.98608e-06
154.05	6.42249e-08
155.07	1.11522e-07
155.107	9.01558e-08
155.143	2.50755e-05
156.102	2.59187e-07
156.11	3.62664e-07
157.086	6.9421e-07
158.081	7.78425e-07
158.154	4.58834e-06
159.065	3.84618e-07
159.102	1.46936e-07
159.113	6.84036e-07
160.097	6.96447e-07
160.133	0.723371
161.081	2.2393e-07
161.117	2.08621e-06
161.137	0.73667
162.076	5.37331e-07
163.075	0.000179236
163.096	1.55311e-06
163.133	4.4218e-06
164.092	3.75234e-07
165.091	1.67965e-06
166.107	0.000474113
167.055	1.29283e-06
167.107	8.2803e-06
167.143	4.06067e-07
168.123	0.00016191
169.086	3.28099e-09
169.122	3.08546e-07
170.081	1.58033e-07
170.118	9.03461e-07
171.065	1.13462e-05
171.102	1.21068e-07
171.138	7.80209e-07
172.06	3.4206e-07
172.133	1.60236e-06
173.081	1.00871e-05
173.117	2.35425e-07
174.149	2.11838e-07
175.097	8.48383e-06
176.092	1.64144e-07
176.128	4.73316e-06
177.055	3.3129e-07
179.091	6.23278e-06
179.107	7.55561e-05
179.143	0.000393821
180.087	1.77058e-06
180.102	2.93536e-05
180.123	1.73187e-05
180.159	0.000120177
181.086	1.80715e-06
181.122	5.10866e-07
181.159	2.76124e-07
183.08	0.00112563
183.102	3.60517e-08
183.138	4.64298e-07
184.082	1.06246e-07
184.097	1.37828e-07
185.117	7.35488e-07
185.154	6.21214e-07
186.112	4.9442e-08
186.149	2.57696e-06
187.096	1.40365e-07
187.133	2.58658e-06
190.144	7.16362e-06
191.164	7.76955e-06
193.159	1.50788e-06
194.102	1.8407e-06
195.174	2.30859e-05
196.118	6.03077e-05
197.117	4.17059e-06
197.154	5.45672e-05
199.097	1.1431e-06
199.133	1.87723e-05
199.169	6.40787e-09
201.112	9.49776e-08
201.149	1.80886e-07
202.144	3.5637e-07
204.159	1.99559e-06
207.174	5.84273e-05
208.118	3.71338e-07
209.154	1.17161e-08
211.133	6.04796e-06
212.149	9.77437e-06
213.149	1.33888e-05
213.185	0
214.18	5.04112e-06
216.196	3.6075e-07
223.096	2.12614e-06
225.148	1.65623e-07
225.185	9.57924e-06
227.164	2.77463e-07
227.2	1.47652e-06
234.134	3.02793e-08
235.206	2.80809e-05
243.196	1.98406e-07
244.191	1.54695e-08
244.227	1.8172e-08
258.243	1.74528e-06
262.274	1.14953e-05
272.258	1.44137e-06
-72.0091	2.27921e-07
-72.9931	1.54579e-05
-85.0294	4.48973e-06
-86.0248	6.85551e-06
-87.0087	4.83713e-07
-87.0199	3.68596e-07
-87.0451	3.33828e-06
-88.004	0.00117537
-93.0115	5.41745e-07
-93.0345	3.77282e-05
-94.0079	2.16428e-07
-94.0379	9.25298e-05
-94.0408	2.75723e-05
-95.025	7.65845e-07
-97.0295	2.78754e-08
-98.0009	6.87175e-07
-98.0247	2.50503e-06
-99.0088	3.9828e-07
-99.0451	1.68205e-06
-100.017	5.04842e-06
-101.024	1.34806e-06
-101.061	3.02359e-05
-102.028	1.45466e-07
-108.022	2.70998e-05
-109.029	0.000132616
-111.009	4.65177e-06
-112.004	1.11429e-05
-112.999	8.11825e-05
-113.024	1.59479e-07
-114.02	5.00674e-07
-115.004	4.0172e-07
-115.015	2.36049e-07
-115.04	1.61259e-06
-116.051	0.00018178
-125.024	0.000101786
-127.004	3.37248e-06
-127.04	1.1836e-06
-128.035	5.16833e-07
-129.019	1.08106e-07
-129.056	4.22965e-05
-131.035	2.60994e-06
-141.019	0.0012323
-143.035	6.13611e-06
-144.111	0.161457
-157.087	4.599e-06
-185.118	1.52261e-06

## Sheet: mz115_LC-MS_Data
2-Heptanone				3-Heptanone				4-Heptanone				EBC from 10-3
Retention_Time_min	Intensity_AU	Normalised_Intensity		Retention_Time_min	Intensity_AU	Normalised_Intensity		Retention_Time_min	Intensity_AU	Normalised_Intensity		Retention_Time_min	Intensity_AU	Normalised_Intensity
0.00452185	1153.61	8.25712e-06		0.00191638	48902.8	0.00040559		0.0041641	1097.7	5.7273e-06		0.00452398	1594.81	0.000530957
0.0161156	31025.3	0.000222068		0.0126498	76694.9	0.000636092		0.0156162	45077	0.000235191		0.0159532	41167.6	0.0137059
0.0266531	50881.3	0.00036419		0.0231081	92950.6	0.000770914		0.026137	61407.8	0.000320398		0.0264907	80021.3	0.0266414
0.037126	85598	0.000612679		0.0335873	66876	0.000554656		0.0366079	66979.2	0.000349467		0.0369824	66215	0.0220448
0.0476031	76039.2	0.000544261		0.0440602	73556	0.000610059		0.0470871	69017	0.000360099		0.0474699	66514.3	0.0221445
0.0580906	32630.2	0.000233555		0.0545393	70059.6	0.00058106		0.0575746	87765.5	0.00045792		0.0579303	70714.4	0.0235428
0.068576	72607.1	0.000519695		0.0649873	75341	0.000624863		0.06806	71970.7	0.00037551		0.0684178	68281.9	0.022733
0.079024	67084.2	0.000480164		0.0754623	60547.6	0.00050217		0.0785287	60774.7	0.000317095		0.0789032	65594.4	0.0218382
0.0895011	75014.2	0.000536924		0.0859311	60589.7	0.000502519		0.0890163	61324	0.000319961		0.0893949	65186.7	0.0217025
0.0999886	93705.7	0.000670711		0.0964165	72487.4	0.000601196		0.0994808	57262.3	0.000298769		0.0998762	70412.6	0.0234423
0.11047	66447.8	0.000475609		0.106889	93121.8	0.000772334		0.109966	51548.2	0.000268955		0.110353	49665.8	0.0165351
0.120922	56165.6	0.000402013		0.117342	55261.4	0.000458327		0.12042	77494.8	0.000404333		0.120847	57326.9	0.0190857
0.131399	68981	0.000493741		0.127821	69454.4	0.000576041		0.130885	56892.5	0.000296839		0.13133	59130.3	0.0196861
0.141859	71913.5	0.00051473		0.138287	71956.5	0.000596793		0.141343	82231.5	0.000429047		0.141805	74779	0.024896
0.152343	63998.2	0.000458076		0.148779	72749.3	0.000603368		0.151829	61352.6	0.00032011		0.152297	63951.6	0.0212913
0.162834	76156.4	0.0005451		0.159277	50783.3	0.000421187		0.162325	64055.6	0.000334213		0.162766	50201.8	0.0167136
0.173303	84872.6	0.000607487		0.169739	62465.7	0.000518078		0.172793	65492.1	0.000341708		0.173251	81169	0.0270235
0.183789	68141.6	0.000487733		0.180221	74985.6	0.000621916		0.183273	73099.4	0.000381399		0.183739	67879.5	0.022599
0.194272	65568.7	0.000469317		0.190694	64553.8	0.000535396		0.193762	53076.9	0.000276931		0.194232	67664.9	0.0225276
0.204753	67847.2	0.000485625		0.201187	76861.1	0.000637471		0.20425	83690.9	0.000436661		0.204707	49472.3	0.0164707
0.215226	84738.3	0.000606526		0.211644	54931.4	0.00045559		0.214704	80086.6	0.000417855		0.215189	62097.3	0.0206739
0.225716	66307.8	0.000474607		0.222131	57999.3	0.000481035		0.225185	64287.2	0.000335421		0.225683	61602.5	0.0205092
0.23621	69182.4	0.000495182		0.232614	75997.6	0.000630309		0.235662	56267	0.000293576		0.236176	88789.1	0.0295604
0.246697	63555.2	0.000454905		0.2431	56648.5	0.000469831		0.246156	80147	0.000418171		0.24667	76469.9	0.025459
0.257151	74071.7	0.000530178		0.253562	83460.4	0.000692204		0.256627	65963.5	0.000344168		0.257112	80822.7	0.0269082
0.267639	78986.9	0.000565359		0.264027	65904	0.000546595		0.267108	74553.6	0.000388987		0.267605	69816.7	0.023244
0.278091	60864	0.000435642		0.274527	80272.5	0.000665764		0.277587	78599.2	0.000410095		0.278093	47746.6	0.0158962
0.288582	76454.6	0.000547234		0.28501	67258.3	0.000557827		0.288081	66807.5	0.000348571		0.288576	53467.6	0.0178009
0.299068	66288.1	0.000474466		0.29549	52876.7	0.000438549		0.298571	52908.3	0.000276051		0.299037	64806.1	0.0215758
0.309555	49324.1	0.000353044		0.30595	81672.2	0.000677373		0.309069	70768.9	0.00036924		0.30953	80744.9	0.0268823
0.320024	52035.2	0.000372449		0.316433	72885.9	0.000604501		0.31955	77695.1	0.000405378		0.320037	57764.2	0.0192313
0.330514	66026.4	0.000472593		0.326921	78276.3	0.000649208		0.330037	58559.2	0.000305535		0.330535	79525	0.0264761
0.341003	72106.7	0.000516113		0.3374	58873.9	0.000488288		0.340533	78690.1	0.000410569		0.341024	83952.7	0.0279502
0.351487	45634.2	0.000326633		0.347883	74318.2	0.00061638		0.351016	77103.2	0.000402289		0.351493	78087.7	0.0259976
0.361985	73267	0.000524418		0.35835	66591.8	0.000552299		0.361491	77374	0.000403702		0.361995	89802.9	0.0298979
0.372426	70763.4	0.000506498		0.368823	55236.8	0.000458123		0.37195	62493.3	0.000326062		0.372464	59016.5	0.0196483
0.382918	64097.6	0.000458787		0.379304	75252.3	0.000624127		0.382439	74805.1	0.000390299		0.382954	73551.3	0.0244873
0.393408	58251.6	0.000416944		0.389798	72218.7	0.000598967		0.392937	74423.2	0.000388306		0.393424	61625.6	0.0205169
0.403903	56929.3	0.000407479		0.400277	59274.1	0.000491608		0.403433	57959.3	0.000302405		0.403916	61639.2	0.0205214
0.414372	62473.5	0.000447162		0.410754	39376.1	0.000326577		0.413892	70468.1	0.000367671		0.41441	61720	0.0205483
0.424862	83338.1	0.000596503		0.42124	74985.4	0.000621914		0.424389	52426.3	0.000273537		0.424916	61817.6	0.0205808
0.435341	62339.7	0.000446205		0.431731	86190.4	0.000714846		0.434885	73423.3	0.000383089		0.435401	45192.4	0.0150458
0.445837	71121.5	0.000509062		0.442215	72944	0.000604983		0.445373	84185.7	0.000439243		0.445864	59781.2	0.0199029
0.456303	61751.4	0.000441994		0.452696	84079.2	0.000697336		0.455829	59830.5	0.000312168		0.456356	90843	0.0302442
0.466785	75789.6	0.000542474		0.463169	75113.2	0.000622974		0.466306	68171.4	0.000355687		0.466847	89284.6	0.0297254
0.477283	69879.8	0.000500174		0.473665	55278.7	0.00045847		0.47679	66092.2	0.000344839		0.477339	54443.2	0.0181257
0.487749	65151.1	0.000466328		0.484125	60246.9	0.000499676		0.487252	63988.2	0.000333861		0.487793	75685.1	0.0251977
0.498239	66988.7	0.00047948		0.494606	63526	0.000526872		0.497748	62274.3	0.000324919		0.498277	81411.9	0.0271043
0.50872	57734.6	0.000413243		0.505077	67992.4	0.000563915		0.508217	67045.8	0.000349815		0.508774	67790	0.0225692
0.519214	93266.3	0.000667566		0.515552	79752	0.000661447		0.518717	63284.9	0.000330192		0.519262	52084.7	0.0173405
0.529699	76275.1	0.000545949		0.526031	73915.5	0.00061304		0.529217	68641.7	0.000358141		0.52976	70256.4	0.0233903
0.540193	82381.2	0.000589654		0.536506	68239.7	0.000565966		0.539715	68866.6	0.000359315		0.540237	66189.6	0.0220364
0.550658	55879.6	0.000399966		0.546963	72053.5	0.000597597		0.550171	73084.3	0.000381321		0.550739	60557.8	0.0201614
0.561154	59466.6	0.00042564		0.557423	64326.8	0.000533514		0.560658	69922.9	0.000364826		0.561233	70110.6	0.0233418
0.571635	76448.3	0.000547189		0.567898	79001.7	0.000655224		0.571138	72246.2	0.000376948		0.571716	68918.2	0.0229448
0.582114	66396.7	0.000475243		0.578379	57726.8	0.000478775		0.581654	72753.8	0.000379596		0.582206	61421.6	0.020449
0.592593	70738.9	0.000506323		0.588854	82047.7	0.000680487		0.592167	45616.8	0.000238008		0.592675	76754	0.0255536
0.603037	68084	0.00048732		0.5993	48039.6	0.000398431		0.602629	88971	0.00046421		0.603145	74097.1	0.024669
0.613529	66769.3	0.00047791		0.609763	61546.3	0.000510453		0.613113	56787.9	0.000296293		0.613643	53282.1	0.0177391
0.62402	64736.2	0.000463358		0.620242	68664.6	0.00056949		0.623625	66759.2	0.000348319		0.624141	62515	0.020813
0.634506	81006.1	0.000579812		0.630723	72225.4	0.000599023		0.634131	67997.9	0.000354782		0.634625	71460.9	0.0237914
0.644985	76069	0.000544474		0.641209	73392	0.000608699		0.644596	39463.7	0.000205904		0.645125	56291.7	0.0187411
0.655483	73442.1	0.000525672		0.651665	77783.2	0.000645118		0.655075	68130.7	0.000355475		0.655629	71664.6	0.0238592
0.665968	63432.4	0.000454026		0.662142	59176.2	0.000490796		0.665594	87925.8	0.000458757		0.666137	62911.9	0.0209452
0.676456	74625.9	0.000534145		0.672621	70475.7	0.000584511		0.676102	81212.9	0.000423732		0.676606	73619.7	0.0245101
0.686941	62628.8	0.000448274		0.683098	74997.2	0.000622012		0.686604	77654.1	0.000405164		0.687085	71312	0.0237418
0.697404	50569.4	0.000361957		0.693575	75461.6	0.000625863		0.697094	75602.5	0.000394459		0.69757	59455.7	0.0197945
0.707891	70581.2	0.000505194		0.704032	71153.7	0.000590135		0.707604	82166.1	0.000428705		0.708066	43658.7	0.0145352
0.718345	65077.7	0.000465802		0.714496	40069.7	0.00033233		0.71809	65356.1	0.000340998		0.718535	88483.8	0.0294588
0.728837	54311.2	0.00038874		0.724982	72957.6	0.000605096		0.728602	54682.8	0.00028531		0.729008	60666.3	0.0201975
0.739325	69461.3	0.000497178		0.735473	88363.2	0.000732867		0.739073	49615.2	0.00025887		0.739506	90582.8	0.0301576
0.749795	59191.3	0.00042367		0.74594	67257.4	0.000557819		0.749592	66247.8	0.000345651		0.749998	65020.4	0.0216471
0.760281	89439.1	0.000640172		0.756419	67747.7	0.000561886		0.760094	77417	0.000403927		0.7605	49484.4	0.0164748
0.770775	74375.4	0.000532352		0.766892	80909.1	0.000671044		0.7706	69658.7	0.000363447		0.770975	65776.1	0.0218987
0.78126	67584.6	0.000483746		0.777367	92237	0.000764995		0.781056	66720.1	0.000348115		0.781466	77526.2	0.0258107
0.791723	75132.3	0.000537769		0.787846	98505.7	0.000816987		0.791529	60808.4	0.000317271		0.791973	71149	0.0236875
0.802212	62152.8	0.000444867		0.7983	70551	0.000585136		0.802015	77307.7	0.000403356		0.802462	65119.7	0.0216802
0.812704	61743.5	0.000441937		0.80878	77439.7	0.000642269		0.812492	69127.6	0.000360676		0.812962	84378.2	0.0280919
0.823191	75186.6	0.000538158		0.819257	72396.8	0.000600445		0.822971	76982.2	0.000401658		0.823423	70562	0.0234921
0.833658	65972.6	0.000472208		0.829728	70092.2	0.000581331		0.833411	66813.8	0.000348604		0.833896	83852.6	0.0279169
0.844143	44687.9	0.00031986		0.840211	65390.3	0.000542334		0.843886	64405.5	0.000336039		0.844393	82220.5	0.0273735
0.854629	56725.4	0.00040602		0.850688	74769.3	0.000620122		0.854371	81858.1	0.000427098		0.854885	72746.4	0.0242193
0.865118	55893.1	0.000400062		0.861163	58995.1	0.000489294		0.864857	63285.9	0.000330197		0.865379	69404.2	0.0231066
0.87561	60074.5	0.000429991		0.871648	83189.1	0.000689954		0.875317	36965.9	0.000192871		0.875858	80637.9	0.0268466
0.886096	50144.5	0.000358916		0.882121	62055.8	0.000514678		0.885802	80387.2	0.000419424		0.886362	65841.1	0.0219204
0.896575	81322.4	0.000582076		0.892569	63150.4	0.000523757		0.896288	69839.6	0.000364391		0.896869	65496.2	0.0218055
0.907056	78321.6	0.000560597		0.903051	46279.4	0.000383832		0.906765	78492.6	0.000409539		0.907373	54006.3	0.0179802
0.917552	65202.1	0.000466693		0.913528	72654.1	0.000602579		0.917246	77704.2	0.000405425		0.91786	61603.3	0.0205095
0.928041	46316.5	0.000331516		0.924003	83640.7	0.000693699		0.9277	47697.9	0.000248866		0.928333	70696.4	0.0235368
0.938525	59780.3	0.000427885		0.934486	91881.1	0.000762043		0.938184	55091.1	0.00028744		0.938823	79502.9	0.0264688
0.948994	85870.2	0.000614627		0.944934	60310	0.000500199		0.94864	67730.2	0.000353385		0.949289	62815.8	0.0209132
0.959487	72623.6	0.000519813		0.955423	71479.2	0.000592834		0.959136	71324.1	0.000372137		0.959794	68620.3	0.0228456
0.969975	90629.1	0.00064869		0.965919	70011.4	0.000580661		0.96959	65187.5	0.000340119		0.970264	92830	0.0309057
0.980466	63137.7	0.000451916		0.976401	82843.6	0.000687088		0.98009	68323.8	0.000356483		0.980756	76215	0.0253741
0.990939	57151	0.000409066		0.986857	70390.6	0.000583806		0.990571	65915.6	0.000343918		0.99125	75702.4	0.0252035
1.00144	63293.8	0.000453034		0.997328	58051.9	0.000481471		1.00106	64228.8	0.000335117		1.00176	44562	0.0148359
1.01192	75990.9	0.000543915		1.00781	77749.2	0.000644836		1.01151	63525.4	0.000331447		1.01224	63836.2	0.0212529
1.02242	68896.5	0.000493136		1.01829	47382.9	0.000392984		1.022	80361.6	0.00041929		1.02271	63672.5	0.0211984
1.03288	71637	0.000512751		1.02878	63956.9	0.000530446		1.03248	66520.8	0.000347075		1.03321	68944.9	0.0229537
1.04334	80441	0.000575767		1.03923	87757.6	0.000727844		1.04295	75077.8	0.000391722		1.04371	67152.1	0.0223568
1.05383	63534.9	0.000454759		1.04971	67842.7	0.000562674		1.05343	91097.2	0.000475304		1.0542	73652.4	0.024521
1.0643	59338.2	0.000424721		1.06018	55710.6	0.000462053		1.06387	64810.8	0.000338153		1.06465	51187.8	0.0170419
1.07478	80892.5	0.000578999		1.07067	76789.9	0.00063688		1.07437	32546.5	0.000169813		1.07514	78091.8	0.025999
1.08527	59487.2	0.000425788		1.08115	62392.6	0.000517472		1.08484	87289.2	0.000455435		1.08564	61362	0.0204291
1.09575	82822	0.000592809		1.09164	55720.7	0.000462136		1.09533	75479.6	0.000393818		1.09613	79217.1	0.0263736
1.10624	73505.5	0.000526125		1.10212	70037.8	0.000580879		1.10579	43381	0.000226342		1.10662	84325.3	0.0280743
1.11672	68881.4	0.000493028		1.11259	66967.5	0.000555415		1.11627	79721.2	0.000415949		1.11709	70028.2	0.0233144
1.1272	71515.5	0.000511882		1.12305	68070.9	0.000564566		1.12677	58533.5	0.000305401		1.12758	66852.6	0.0222571
1.13766	75240.3	0.000538542		1.13351	98633.1	0.000818043		1.13726	77125.6	0.000402406		1.13807	42763.4	0.0142371
1.14814	65436.1	0.000468368		1.14399	70063.9	0.000581096		1.14774	53375.8	0.000278491		1.14856	45080.4	0.0150085
1.15863	62140.7	0.00044478		1.15449	59842.9	0.000496325		1.15819	64675.2	0.000337446		1.15906	63332.3	0.0210851
1.16913	77500.5	0.00055472		1.16498	69811	0.000578998		1.16867	59318.4	0.000309496		1.16952	73030.3	0.0243139
1.1796	72790.2	0.000521006		1.17543	72484.5	0.000601172		1.17913	72393.1	0.000377714		1.18	80879.2	0.026927
1.19007	68933.5	0.000493401		1.18589	78357.2	0.000649879		1.18962	68464.3	0.000357216		1.1905	47156.1	0.0156996
1.20056	71675.1	0.000513024		1.19639	57291.1	0.000475161		1.20013	60277.6	0.000314501		1.20099	50829.9	0.0169227
1.21107	96181.5	0.000688432		1.20687	93862.8	0.000778479		1.21062	56013.6	0.000292254		1.21146	71575.9	0.0238296
1.22156	66604.8	0.000476733		1.21735	65867	0.000546288		1.2211	65033	0.000339313		1.22194	63785.1	0.0212359
1.23206	56388.9	0.000403611		1.22783	81807.2	0.000678493		1.23162	63241	0.000329963		1.23243	77671.1	0.0258589
1.24248	71448.3	0.000511401		1.2383	82953.2	0.000687997		1.24206	81501.6	0.000425238		1.24291	52929.5	0.0176217
1.25284	69646.9	0.000498507		1.24869	78267.9	0.000649138		1.2524	48674.2	0.00025396		1.25334	47959.6	0.0159671
1.26318	53031.7	0.000379581		1.25904	72220.3	0.000598981		1.26275	65285.6	0.000340631		1.26375	65055.1	0.0216587
1.27351	66405.8	0.000475308		1.26937	45853.7	0.000380301		1.27307	98881.7	0.00051592		1.2742	73845.3	0.0245852
1.28382	77823.2	0.00055703		1.27966	68080.1	0.000564643		1.28338	0	0		1.28467	76444.1	0.0254504
1.29411	76808.3	0.000549766		1.28996	48794.3	0.00040469		1.29367	64370.1	0.000335854		1.29516	59800.1	0.0199091
1.30443	0	0		1.30028	42519.9	0.000352652		1.30399	43420.6	0.000226549		1.30568	55015.4	0.0183162
1.31477	0	0		1.31062	0	0		1.31432	34255.7	0.000178731		1.31622	41932.6	0.0139605
1.32511	0	0		1.32093	39706.2	0.000329315		1.32465	53468.5	0.000278974		1.32675	42641.3	0.0141965
1.33543	0	0		1.33127	0	0		1.33499	52818	0.00027558		1.33729	30252.5	0.0100719
1.34576	41295.6	0.000295579		1.3416	42933.2	0.000356079		1.34535	0	0		1.3478	50375.5	0.0167714
1.3561	0	0		1.35193	26065	0.000216178		1.35569	0	0		1.35832	28054.6	0.00934017
1.36644	0	0		1.36226	31680.8	0.000262754		1.36602	0	0		1.36885	18635.4	0.00620425
1.37675	26889.2	0.000192463		1.37258	0	0		1.37637	0	0		1.37936	28644.4	0.00953653
1.38709	34495	0.000246903		1.38292	42190.5	0.00034992		1.3867	0	0		1.3899	23834.9	0.00793531
1.39744	25762.5	0.000184399		1.39327	0	0		1.39702	0	0		1.40043	29337.2	0.00976718
1.40775	25239.1	0.000180652		1.40359	0	0		1.40734	29180.9	0.000152253		1.41094	25622.6	0.00853049
1.4181	42599.1	0.000304909		1.41391	47217.5	0.000391612		1.4177	80943.1	0.000422324		1.42147	39002	0.0129849
1.42842	44234.7	0.000316616		1.42427	24780.3	0.000205523		1.42804	0	0		1.432	49180.3	0.0163735
1.43877	27011.5	0.000193338		1.43461	27284	0.000226288		1.43838	0	0		1.44254	55361.7	0.0184315
1.44912	22527.5	0.000161244		1.44496	25999.6	0.000215635		1.44872	0	0		1.45306	35924.6	0.0119603
1.45946	71113.3	0.000509003		1.45528	0	0		1.45911	29892.3	0.000155964		1.46362	45788.8	0.0152444
1.46977	82735.2	0.000592188		1.46563	0	0		1.46946	0	0		1.4742	43433.1	0.0144601
1.48011	20809.9	0.00014895		1.47597	30509.8	0.000253042		1.47978	0	0		1.48477	62339	0.0207544
1.49045	34942.2	0.000250103		1.48632	0	0		1.49013	30217.8	0.000157663		1.49535	40906	0.0136188
1.5008	19674.8	0.000140825		1.49666	0	0		1.50047	0	0		1.50594	38117.6	0.0126904
1.51116	26122	0.000186972		1.50699	69157.1	0.000573575		1.51082	0	0		1.51658	42627.3	0.0141918
1.52148	0	0		1.51734	21897.3	0.000181612		1.52116	0	0		1.52719	32904.3	0.0109548
1.53184	35593	0.000254762		1.52769	40035.3	0.000332045		1.53153	54134.8	0.000282451		1.53792	56633.8	0.018855
1.54222	31661.4	0.000226621		1.53808	46616.4	0.000386627		1.5419	49895.4	0.000260332		1.54867	36161.6	0.0120392
1.5526	28848.3	0.000206486		1.54843	19516.2	0.000161863		1.55229	18723.1	9.76886e-05		1.55945	55819.2	0.0185838
1.56299	23728.1	0.000169837		1.55883	33571.4	0.000278434		1.56267	54307.5	0.000283352		1.57024	54036.8	0.0179904
1.57339	41326	0.000295796		1.56923	43291	0.000359047		1.57312	21728.3	0.000113368		1.58107	45310.5	0.0150851
1.58384	25783.4	0.000184548		1.57966	30603.8	0.000253822		1.58357	89547.6	0.000467219		1.59191	53451.7	0.0177956
1.5943	34518.8	0.000247073		1.5901	28248.2	0.000234285		1.59408	40062	0.000209025		1.60269	65505.6	0.0218087
1.60476	18332.2	0.000131215		1.60049	48148.5	0.000399334		1.6046	35127.1	0.000183277		1.61354	67960	0.0226258
1.61532	40277.6	0.000288292		1.61102	48098.1	0.000398916		1.61507	30578.5	0.000159545		1.62439	96216.5	0.0320332
1.62583	64268.5	0.00046001		1.62153	70148.2	0.000581795		1.62558	38745	0.000202154		1.63522	48612.9	0.0161846
1.63635	31522.6	0.000225627		1.63201	41839.3	0.000347007		1.63608	28738.6	0.000149945		1.64605	21363.1	0.00711238
1.6469	40263	0.000288188		1.64251	80003.8	0.000663535		1.64662	49721	0.000259422		1.65693	33525	0.0111614
1.65747	43094.2	0.000308452		1.65308	37871.1	0.000314095		1.65725	31904.9	0.000166465		1.66777	22866.8	0.007613
1.66804	32975.9	0.000236029		1.66362	43157.8	0.000357942		1.66782	34367.8	0.000179316		1.67863	28421.8	0.00946242
1.67861	47735.8	0.000341675		1.67416	23245.4	0.000192793		1.67837	58861.5	0.000307113		1.68952	8675.74	0.0028884
1.68936	75853.7	0.000542933		1.68481	72443.5	0.000600832		1.68913	83842.1	0.00043745		1.70043	15206.3	0.00506261
1.70009	27783.5	0.000198864		1.69566	41457.6	0.000343841		1.69991	65800.6	0.000343318		1.71137	2776.7	0.000924442
1.71084	78773.5	0.000563832		1.70648	34969.2	0.000290028		1.71076	44860.5	0.000234062		1.7223	4387	0.00146056
1.72172	67529.1	0.000483348		1.7175	60862.5	0.000504781		1.72164	41588.6	0.00021699		1.73318	11098.8	0.0036951
1.73262	34590.4	0.000247585		1.72834	52289.4	0.000433678		1.73256	41869.1	0.000218454		1.74405	8213.57	0.00273453
1.74353	54852.5	0.000392614		1.73914	59904.4	0.000496835		1.74349	74017.9	0.000386192		1.75496	6586.68	0.00219289
1.75438	43224.9	0.000309388		1.75011	42367.3	0.000351386		1.75433	43580.3	0.000227382		1.76584	18702	0.00622642
1.76542	68842.8	0.000492751		1.76102	45231.3	0.000375139		1.76542	108863	0.000567998		1.7767	12398.3	0.00412774
1.77639	59002.1	0.000422315		1.77202	51027.3	0.00042321		1.77628	28361.7	0.000147978		1.78768	6631.57	0.00220784
1.78731	51432.6	0.000368136		1.78297	62621.6	0.000519371		1.78736	77630.1	0.000405039		1.7986	12751.8	0.00424543
1.79837	44973	0.0003219		1.79392	51246.4	0.000425027		1.79829	36627	0.000191103		1.80953	17795.5	0.00592463
1.80935	40354.3	0.000288841		1.80511	53209.5	0.000441309		1.80932	64530.4	0.00033669		1.82047	26839.8	0.00893573
1.82035	23643.8	0.000169234		1.81611	36412.8	0.000302		1.82028	44813	0.000233814		1.83139	14278.9	0.00475385
1.83157	32336.5	0.000231453		1.82724	31650.6	0.000262504		1.83134	18380.3	9.59001e-05		1.84229	21869.4	0.00728094
1.84284	61577.7	0.000440751		1.8384	29450.4	0.000244256		1.84281	45974.3	0.000239873		1.85309	0	0
1.85381	41273.7	0.000295422		1.84959	89198.6	0.000739795		1.85388	27159.7	0.000141707		1.86353	19044.8	0.00634055
1.86434	50649.3	0.000362529		1.86033	35252.5	0.000292377		1.86442	54535.9	0.000284544		1.87392	0	0
1.87474	24174.8	0.000173034		1.87076	39488.2	0.000327507		1.8748	19584.6	0.000102184		1.88428	0	0
1.88513	23094.5	0.000165302		1.88117	47493.7	0.000393903		1.88522	55893.6	0.000291627		1.8947	21410.8	0.00712826
1.89554	47597.2	0.000340683		1.89158	39785.7	0.000329975		1.89564	44868.3	0.000234102		1.9051	41019.3	0.0136565
1.90595	71036.8	0.000508455		1.90197	56813.5	0.0004712		1.90607	41555.9	0.00021682		1.91556	48775	0.0162386
1.91634	82742.9	0.000592243		1.91238	76453.3	0.000634088		1.9165	109954	0.00057369		1.92601	45247.4	0.0150641
1.92676	61671	0.000441418		1.92279	42796	0.000354941		1.92694	74311.7	0.000387725		1.93648	27625.3	0.00919724
1.93717	52223.7	0.000373798		1.93321	52666.8	0.000436808		1.93738	79783.7	0.000416275		1.94695	43357.8	0.014435
1.94759	89153.8	0.00063813		1.94362	60418.5	0.000501099		1.94783	91635.4	0.000478112		1.95745	39807.1	0.0132529
1.95799	59065	0.000422766		1.95403	70007.7	0.00058063		1.95828	48593.5	0.000253539		1.96796	58207.2	0.0193788
1.96839	94480.5	0.000676257		1.96446	76899.8	0.000637792		1.96874	79742.4	0.00041606		1.97846	87847.1	0.0292468
1.97881	77870.7	0.00055737		1.97489	69880	0.000579571		1.97918	57319.9	0.000299069		1.98896	84726.2	0.0282077
1.9892	72494.4	0.000518888		1.9853	58811.8	0.000487773		1.98961	43514.5	0.000227039		1.99943	68433.8	0.0227835
1.99963	73178.5	0.000523785		1.99573	74678.1	0.000619365		2.00007	68828.5	0.000359116		2.00991	69096.3	0.0230041
2.01007	73174.3	0.000523755		2.00616	56378.6	0.000467593		2.01052	74125.5	0.000386753		2.02043	59243	0.0197237
2.02049	84861.8	0.00060741		2.01659	73276.4	0.00060774		2.02097	64308.2	0.000335531		2.03093	41780.8	0.01391
2.03091	77380.9	0.000553864		2.02704	50091.9	0.000415452		2.03144	62436.7	0.000325766		2.04141	86665.8	0.0288535
2.04134	46850.2	0.000335337		2.03749	66951.3	0.000555281		2.04192	67852.6	0.000354024		2.05186	86593.9	0.0288296
2.05176	81161.3	0.000580923		2.04792	69829	0.000579148		2.05236	95273.6	0.000497094		2.06235	72882.6	0.0242647
2.06218	95709.6	0.000685054		2.05837	56034.4	0.000464738		2.06283	67343.5	0.000351368		2.07285	74435.7	0.0247817
2.07262	82030.5	0.000587144		2.06883	64718.1	0.000536759		2.0733	78790.6	0.000411094		2.08334	58203.5	0.0193776
2.08307	69924.1	0.000500491		2.07929	50703	0.000420521		2.08376	58578.4	0.000305635		2.0938	71604.9	0.0238393
2.09352	59486.8	0.000425785		2.08975	91825.7	0.000761584		2.09423	66934.3	0.000349233		2.10421	83280.5	0.0277264
2.10395	77491.1	0.000554653		2.10017	73850.8	0.000612504		2.10463	64031.1	0.000334085		2.11462	84707.7	0.0282016
2.11444	78992.4	0.000565399		2.11063	52833.5	0.00043819		2.11508	79251.1	0.000413496		2.12506	54233.1	0.0180557
2.12491	95844	0.000686016		2.12111	73175.2	0.0006069		2.12555	49002.2	0.000255671		2.13552	47776.6	0.0159062
2.13538	73392.9	0.000525319		2.13158	69934	0.000580019		2.13604	71754.3	0.000374381		2.146	80832.3	0.0269114
2.14583	48421.7	0.000346585		2.14203	65686.8	0.000544793		2.1465	70712.1	0.000368944		2.15647	84703	0.0282
2.15627	75748.4	0.000542179		2.15249	59813.4	0.00049608		2.15695	92637.7	0.000483341		2.16694	78357.9	0.0260876
2.1667	61533.5	0.000440434		2.16296	80986.6	0.000671687		2.16742	68654.5	0.000358208		2.17743	80803.9	0.0269019
2.17714	71007.7	0.000508247		2.17343	85726.3	0.000710997		2.17787	71206.9	0.000371525		2.18793	66982.5	0.0223004
2.18758	86481.9	0.000619006		2.18389	84997.4	0.000704951		2.18833	71752.6	0.000374372		2.1984	41619.2	0.0138562
2.19802	85482.9	0.000611855		2.19435	71476.3	0.00059281		2.19879	63095.2	0.000329202		2.20887	83846.1	0.0279147
2.20847	81569.3	0.000583843		2.20482	83960.3	0.00069635		2.20923	78001.4	0.000406976		2.21934	63054.9	0.0209928
2.22626	64297.8	0.00046022		2.21527	67569.8	0.00056041		2.21967	58067.2	0.000302968		2.22978	73258.9	0.02439
2.24426	0	0		2.22574	51994.3	0.00043123		2.23015	78558.5	0.000409883		2.24022	77948.8	0.0259514
2.2549	0	0		2.23623	73596.4	0.000610394		2.24061	70943.9	0.000370153		2.25064	80100	0.0266676
2.26528	0	0		2.24667	70806.7	0.000587257		2.25107	68374.3	0.000356746		2.26108	76449.4	0.0254522
2.27567	12288.4	8.79559e-05		2.25712	76096.7	0.000631131		2.26152	39900.5	0.000208183		2.27151	71747.2	0.0238867
2.28608	0	0		2.26757	80256.4	0.00066563		2.27198	88218.5	0.000460284		2.28195	92824.6	0.0309039
2.29647	0	0		2.27803	90748.6	0.000752651		2.28244	86587	0.000451772		2.29237	62739.9	0.0208879
2.30688	0	0		2.28847	86692	0.000719006		2.29289	96882.5	0.000505489		2.30279	80993.5	0.026965
2.31728	0	0		2.2989	72305.3	0.000599686		2.30336	82697.5	0.000431478		2.31319	86380.8	0.0287586
2.33508	66604.4	0.00047673		2.30935	74962.4	0.000621723		2.31381	76648.2	0.000399915		2.32361	73312.1	0.0244077
2.35305	60890.5	0.000435832		2.31979	52379	0.000434421		2.32426	63647	0.000332081		2.33403	72340.5	0.0240842
2.37111	65840.7	0.000471264		2.33022	69916.3	0.000579872		2.33469	73447.1	0.000383214		2.34442	70244.7	0.0233864
2.38919	50239.3	0.000359594		2.34065	65074.6	0.000539716		2.34516	75742.5	0.00039519		2.35486	74842.3	0.0249171
2.40722	72775.7	0.000520902		2.35849	94960.4	0.000787583		2.3556	68315.4	0.000356439		2.36532	61258.9	0.0203948
2.42532	107153	0.000766962		2.37651	74923.9	0.000621404		2.36606	60930.6	0.000317908		2.37579	50313.8	0.0167509
2.4434	49461.6	0.000354028		2.39462	62640.7	0.000519529		2.37651	65364.7	0.000341043		2.38626	92152.8	0.0306803
2.46146	58456.9	0.000418413		2.41273	64380.9	0.000533962		2.38698	93932.5	0.000490097		2.39671	91655.8	0.0305148
2.47948	96584.9	0.000691319		2.43077	83929.4	0.000696094		2.39741	78682.6	0.00041053		2.40719	119213	0.0396894
2.49019	59828.4	0.00042823		2.44151	83761.6	0.000694702		2.40786	62525.4	0.000326229		2.41769	67063	0.0223272
2.50063	68172.4	0.000487953		2.45195	85021.5	0.000705151		2.41833	81654.8	0.000426038		2.42817	109969	0.0366118
2.51108	88834.8	0.000635847		2.4624	63938.4	0.000530292		2.42879	71773.6	0.000374482		2.43865	75657.2	0.0251884
2.52153	68234.9	0.0004884		2.47286	58020.8	0.000481213		2.43923	76320.1	0.000398204		2.4491	94452.1	0.0314458
2.53199	60600.3	0.000433755		2.48332	98744.5	0.000818967		2.44966	53532.6	0.000279309		2.45957	87542.4	0.0291453
2.54245	80946.7	0.000579387		2.49379	69370.9	0.000575348		2.46014	74418.4	0.000388281		2.47005	69529.6	0.0231484
2.55291	55112.2	0.000394473		2.50424	71833.1	0.000595769		2.47061	85539.6	0.000446307		2.48054	72014	0.0239755
2.5634	72906	0.000521834		2.51469	87564.3	0.000726241		2.48108	89460.9	0.000466766		2.49099	78393.5	0.0260994
2.57386	63415.3	0.000453903		2.52512	56286	0.000466825		2.49154	68412.7	0.000356946		2.50146	70950.4	0.0236214
2.58433	57208	0.000409474		2.53556	64445	0.000534494		2.502	91342.2	0.000476582		2.51192	64478.6	0.0214667
2.59476	78857.1	0.00056443		2.54603	77265.3	0.000640823		2.51246	72088.6	0.000376126		2.52239	94846.9	0.0315772
2.60523	71648.1	0.000512831		2.5565	57959.8	0.000480707		2.52292	63267.9	0.000330103		2.53285	70551.8	0.0234887
2.61568	63681.1	0.000455806		2.56697	84516.6	0.000700964		2.53339	32841.2	0.00017135		2.54329	73222.8	0.0243779
2.62615	54783.2	0.000392118		2.57743	74006.8	0.000613798		2.54385	54122.2	0.000282385		2.55373	74110.6	0.0246735
2.63662	94711.3	0.000677909		2.58792	94730.8	0.000785678		2.55431	77703.5	0.000405422		2.56418	92798.1	0.0308951
2.6471	84405.1	0.000604141		2.59839	57608.6	0.000477794		2.56474	83926.9	0.000437892		2.57458	83651.3	0.0278499
2.65755	54442.7	0.000389681		2.60887	74994.1	0.000621986		2.57521	75525.1	0.000394056		2.58502	77672.3	0.0258593
2.668	82809.1	0.000592717		2.61932	62973.4	0.000522289		2.58563	75144.4	0.000392069		2.59543	61367.5	0.020431
2.67852	82134.1	0.000587886		2.62975	64910.3	0.000538353		2.59608	87690.9	0.000457531		2.60588	64754.4	0.0215586
2.689	65309	0.000467458		2.6402	68558.2	0.000568608		2.60652	62424.8	0.000325704		2.61633	70379.6	0.0234314
2.69948	71787	0.000513825		2.65066	75691.7	0.000627772		2.61699	71128.5	0.000371116		2.62678	64516.1	0.0214792
2.70994	63339.1	0.000453358		2.66112	57148.5	0.000473978		2.62742	51959.7	0.000271102		2.63722	82202.9	0.0273677
2.72038	71225.4	0.000509805		2.67155	92964.6	0.00077103		2.63787	76491.4	0.000399097		2.64763	46325.1	0.0154229
2.73086	54436.8	0.000389639		2.68199	69268.2	0.000574497		2.64834	65997.7	0.000344346		2.658	60803.1	0.0202431
2.74133	78468	0.000561645		2.69245	60023.2	0.00049782		2.6588	79332.3	0.00041392		2.66834	60920.8	0.0202823
2.7518	63181.8	0.000452232		2.70292	81964.2	0.000679795		2.66927	94448.7	0.00049279		2.67868	57451.8	0.0191273
2.76224	73342.5	0.000524959		2.71337	72356.1	0.000600107		2.67969	68752.8	0.000358721		2.68897	95756.7	0.0318801
2.77271	94322	0.000675122		2.72384	68684.7	0.000569657		2.69015	89142.3	0.000465104		2.69932	56716.1	0.0188824
2.78316	51985.5	0.000372093		2.73429	63830.3	0.000529396		2.70062	66088.5	0.00034482		2.7097	77148.3	0.0256849
2.79365	78062.7	0.000558744		2.74474	63933.7	0.000530253		2.71108	81050.3	0.000422884		2.72008	106018	0.0352964
2.80413	60739.5	0.000434751		2.75518	96931	0.000803926		2.72154	68326.5	0.000356497		2.73049	72036.4	0.023983
2.81458	78764	0.000563764		2.76562	91782.1	0.000761222		2.73201	74169	0.00038698		2.74091	82029.3	0.0273099
2.82502	80134.7	0.000573575		2.77608	88499.5	0.000733997		2.74247	64250.6	0.00033523		2.75135	78110.6	0.0260052
2.83548	63849.6	0.000457012		2.78654	74048	0.000614139		2.75293	63303.5	0.000330289		2.76179	56626.5	0.0188526
2.84596	69868.5	0.000500093		2.79698	100835	0.000836305		2.7634	46580.2	0.000243034		2.77223	75055.1	0.024988
2.85641	76309.6	0.000546196		2.80743	89455.5	0.000741926		2.77383	67851.5	0.000354018		2.78269	66955.6	0.0222914
2.86689	79836.9	0.000571443		2.8179	66911.6	0.000554951		2.78429	62583.9	0.000326534		2.79316	78586.8	0.0261638
2.87738	76091.6	0.000544636		2.82836	75622	0.000627194		2.79472	63962.1	0.000333725		2.80361	75463.5	0.0251239
2.88786	68878.3	0.000493006		2.83882	72009.6	0.000597233		2.8052	91227.8	0.000475985		2.81408	72385.4	0.0240991
2.89833	72860.7	0.00052151		2.84928	62697.2	0.000519998		2.81567	74068.8	0.000386457		2.82456	72416.8	0.0241096
2.90879	71807.4	0.000513971		2.85973	83763.9	0.000694721		2.82613	77670.4	0.000405249		2.83501	89444	0.0297784
2.91929	57770	0.000413496		2.8702	60317.5	0.000500261		2.83659	89690.7	0.000467965		2.84549	80989.6	0.0269637
2.92977	64374.3	0.000460768		2.88068	81221.6	0.000673636		2.84707	72201.7	0.000376716		2.85596	87488.4	0.0291274
2.94022	88495.5	0.000633418		2.89116	66260	0.000549547		2.85755	63792.5	0.00033284		2.86647	58656.2	0.0195283
2.95068	74345.2	0.000532136		2.90163	57537.5	0.000477204		2.86799	60328.2	0.000314765		2.87698	65949.3	0.0219564
2.96113	73789.6	0.000528159		2.91206	46307.4	0.000384064		2.87846	70489.1	0.00036778		2.88745	79588.5	0.0264973
2.97161	74950	0.000536465		2.92254	86933.5	0.000721009		2.88893	69804.6	0.000364209		2.89794	97679.8	0.0325204
2.98209	72867.8	0.000521561		2.93301	87654.5	0.000726989		2.89941	62068.8	0.000323847		2.90843	68751.1	0.0228892
2.99257	68308.2	0.000488925		2.94348	67138.2	0.000556831		2.90986	60783.6	0.000317141		2.91889	64630.4	0.0215173
3.00303	40688.6	0.000291234		2.95393	72348.7	0.000600046		2.92033	72338.2	0.000377428		2.92938	79907.3	0.0266034
3.01351	53255.1	0.00038118		2.96439	79182.3	0.000656722		2.93078	67150	0.000350358		2.93987	76673.5	0.0255268
3.02399	62854.6	0.00044989		2.97486	66701.8	0.000553211		2.94124	69291.9	0.000361534		2.95036	73345.1	0.0244187
3.03448	75195.7	0.000538223		2.98534	70984.6	0.000588732		2.95171	78221.4	0.000408124		2.96086	62417.3	0.0207805
3.04498	58873.9	0.000421398		2.99581	68759.3	0.000570276		2.9622	58424.5	0.000304832		2.97135	72193	0.0240351
3.05541	73038.6	0.000522783		3.00626	79151.6	0.000656468		2.97266	60966.6	0.000318096		2.98185	67521.3	0.0224797
3.06589	90895	0.000650593		3.01673	68530.5	0.000568378		2.98313	48694.2	0.000254064		2.99235	84447.4	0.0281149
3.07636	60546.8	0.000433372		3.02718	59024.5	0.000489537		2.99361	51168.7	0.000266975		3.00283	74135.9	0.0246819
3.08684	65074.1	0.000465776		3.03766	64427.2	0.000534346		3.00409	65878	0.000343721		3.01332	58973.5	0.0196339
3.0973	58661.8	0.00041988		3.04814	66249.7	0.000549462		3.01457	55140.3	0.000287697		3.0238	97693.8	0.032525
3.10778	75021.6	0.000536977		3.05862	74200.6	0.000615405		3.025	66209.3	0.00034545		3.03426	75973.2	0.0252936
3.11825	75000.1	0.000536823		3.06909	65863	0.000546255		3.03548	78336.2	0.000408723		3.04476	70815.7	0.0235765
3.13607	71949.1	0.000514985		3.07956	78830.6	0.000653805		3.04596	74732.4	0.00038992		3.05525	70796.1	0.02357
3.15412	77040.6	0.000551428		3.09003	73973.5	0.000613521		3.05644	61613.9	0.000321473		3.06573	46872.2	0.0156051
3.17221	71582	0.000512358		3.10046	65078.1	0.000539745		3.06688	65862.3	0.00034364		3.07618	61252	0.0203925
3.19033	89751.8	0.00064241		3.11093	63596.1	0.000527453		3.07736	58939.3	0.000307518		3.08665	78949.9	0.0262847
3.20846	46316.9	0.000331519		3.12141	90970.8	0.000754494		3.08784	84276.1	0.000439714		3.09715	79166	0.0263566
3.22653	83392.2	0.000596891		3.13188	60625.4	0.000502815		3.09831	67284.8	0.000351062		3.10765	76438.4	0.0254485
3.23727	92104.1	0.000659247		3.14232	71751.9	0.000595096		3.10877	79184.7	0.00041315		3.11813	69589.4	0.0231683
3.24775	68495.6	0.000490266		3.15277	95872.1	0.000795144		3.11922	84421.2	0.000440471		3.12859	67959.4	0.0226256
3.25821	68204.3	0.000488181		3.16325	67949.9	0.000563563		3.1297	58631.3	0.000305911		3.13909	86119.5	0.0286716
3.26869	48551.3	0.000347512		3.17372	56414.3	0.000467889		3.14015	55678.8	0.000290507		3.14956	91179.3	0.0303562
3.27918	95772.5	0.000685504		3.1842	70989.3	0.000588771		3.15061	79127.8	0.000412853		3.16005	64013	0.0213117
3.28964	74708.8	0.000534738		3.19466	74949.8	0.000621619		3.1611	57346.3	0.000299207		3.17052	77321.6	0.0257425
3.30012	60696.7	0.000434445		3.20514	74770	0.000620127		3.17157	69492.5	0.00036258		3.18102	75459.1	0.0251225
3.31059	90951.4	0.000650997		3.21562	67692.5	0.000561428		3.18205	75029.9	0.000391472		3.19149	133082	0.0443068
3.32106	73543.9	0.0005264		3.22608	61067	0.000506477		3.19254	80578.8	0.000420424		3.2019	239465	0.0797247
3.33153	70108.9	0.000501814		3.23655	70560.1	0.000585211		3.20302	70205.2	0.000366299		3.21226	298522	0.0993864
3.342	88576.5	0.000633998		3.24701	66913.1	0.000554964		3.21347	89383.5	0.000466362		3.22262	249122	0.0829398
3.35245	75554.5	0.000540791		3.25747	77904.3	0.000646123		3.22398	71958.8	0.000375448		3.23299	225727	0.0751509
3.36292	77710.7	0.000556225		3.26794	63267.2	0.000524725		3.23447	75953.2	0.000396289		3.24337	155664	0.0518249
3.37341	47954.1	0.000343238		3.27843	51466.6	0.000426854		3.24499	80972.3	0.000422477		3.25376	160550	0.0534516
3.3839	61873.7	0.000442869		3.28887	66528.3	0.000551772		3.25547	68606.6	0.000357958		3.26412	133622	0.0444865
3.39437	48368.5	0.000346204		3.29935	87723.7	0.000727563		3.26596	81118.5	0.000423239		3.27454	256030	0.0852396
3.40483	61700	0.000441626		3.30983	64747.7	0.000537004		3.27645	49213.6	0.000256774		3.28491	325105	0.108237
3.4153	66408.5	0.000475328		3.3203	91373.6	0.000757834		3.28696	67665.2	0.000353046		3.29526	426201	0.141894
3.4258	78127.3	0.000559207		3.33077	41560.2	0.000344692		3.29745	73770.5	0.000384901		3.30559	365429	0.121662
3.4363	75369.2	0.000539465		3.34123	54035.7	0.000448161		3.30794	60996.7	0.000318253		3.31595	267918	0.0891975
3.44679	75243.5	0.000538565		3.3517	78587.2	0.000651786		3.31844	98765	0.000515311		3.32631	242854	0.080853
3.45729	71919.1	0.00051477		3.36217	78519.4	0.000651224		3.32896	69298.8	0.00036157		3.33669	173862	0.0578836
3.46778	55910.4	0.000400186		3.37262	75578.3	0.000626831		3.33947	53331.7	0.000278261		3.34708	190195	0.0633213
3.47828	78222.9	0.000559891		3.3831	104235	0.000864504		3.34997	73867.8	0.000385409		3.35747	130165	0.0433356
3.48877	92205.7	0.000659975		3.39357	71725.6	0.000594878		3.36045	70024.2	0.000365354		3.3679	113761	0.0378743
3.49922	73061	0.000522944		3.40404	69892.3	0.000579673		3.37094	96375.5	0.000502844		3.37832	149246	0.0496882
3.50972	77996.2	0.000558268		3.41452	60539	0.000502098		3.38146	93256.6	0.000486571		3.38877	105530	0.0351339
3.52019	77221	0.00055272		3.42498	65039.6	0.000539425		3.39196	63795.3	0.000332855		3.39923	106476	0.0354489
3.53066	65832.5	0.000471205		3.43544	59171.2	0.000490754		3.40245	77791.9	0.000405883		3.4097	81055.9	0.0269858
3.54112	76624.6	0.000548451		3.44591	51918	0.000430597		3.41294	81715.4	0.000426354		3.42018	83354.5	0.0277511
3.55158	99420.1	0.000711613		3.45637	63745.8	0.000528695		3.42345	76496.4	0.000399123		3.43066	74822.6	0.0249106
3.56206	76714.9	0.000549097		3.46686	73667.7	0.000610985		3.43395	75757.2	0.000395267		3.44115	80267.8	0.0267234
3.57254	70536.7	0.000504876		3.47734	81898.4	0.000679249		3.44443	112798	0.000588529		3.45164	107004	0.0356247
3.58299	77041.8	0.000551437		3.48778	73726.4	0.000611472		3.45488	114233	0.000596016		3.46213	88368.4	0.0294203
3.59345	72485.4	0.000518824		3.49826	83741.5	0.000694535		3.46535	106649	0.000556446		3.47262	108774	0.0362139
3.60393	64273.4	0.000460045		3.50874	66383.6	0.000550572		3.47583	75531.6	0.00039409		3.48311	79160.8	0.0263549
3.61439	96723.4	0.000692311		3.51921	82118.4	0.000681074		3.48627	74401.1	0.000388191		3.49356	63529.3	0.0211507
3.62486	131389	0.000940434		3.52967	41228.7	0.000341943		3.49674	77898.3	0.000406438		3.50405	84101.5	0.0279998
3.63531	163406	0.0011696		3.54014	92719	0.000768993		3.50719	84921.8	0.000443083		3.51455	75679.1	0.0251957
3.64579	234804	0.00168064		3.5506	88719.4	0.000735821		3.51765	90504.4	0.000472211		3.52505	69899.9	0.0232717
3.65626	305072	0.00218359		3.56107	90840.7	0.000753415		3.5281	91785.7	0.000478896		3.53554	88755.3	0.0295491
3.66673	284555	0.00203674		3.57155	97017.6	0.000804645		3.53862	74883.3	0.000390707		3.54605	82961.1	0.0276201
3.67718	183367	0.00131247		3.58202	121668	0.00100909		3.54915	79879.2	0.000416773		3.55656	82987.4	0.0276289
3.68768	273012	0.00195412		3.5925	164702	0.00136601		3.55965	120799	0.000630274		3.56707	83791.8	0.0278967
3.69815	203358	0.00145556		3.60296	538659	0.00446753		3.57014	107190	0.000559269		3.57756	89749.1	0.02988
3.70862	197582	0.00141422		3.61343	2664310	0.0220973		3.58061	327926	0.00171097		3.58804	103013	0.0342959
3.71911	162811	0.00116534		3.62392	9668560	0.0801891		3.59108	1718160	0.00896458		3.59854	123146	0.0409988
3.72958	210284	0.00150514		3.64173	60611000	0.502695		3.60151	6938320	0.036201		3.60901	142017	0.0472815
3.74007	254579	0.00182218		3.6597	120378000	0.998391		3.61934	61161500	0.319113		3.6195	434575	0.144682
3.75054	268591	0.00192248		3.6769	120572000	1		3.63734	146392000	0.763807		3.63	685165	0.228111
3.76101	269290	0.00192748		3.694	115107000	0.954674		3.65444	191661000	1		3.64047	1804720	0.600842
3.77149	448389	0.0032094		3.71103	70404700	0.583922		3.67128	108921000	0.5683		3.65096	2728140	0.908275
3.78196	2422180	0.0173371		3.72843	45980700	0.381355		3.68822	80054700	0.417689		3.66883	3003650	1
3.79244	7937260	0.056812		3.74647	37719700	0.31284		3.70556	60168400	0.313931		3.68693	1820970	0.606252
3.81027	80231600	0.574268		3.76453	23253000	0.192856		3.72323	50125700	0.261533		3.7051	1514080	0.50408
3.82813	139711000	1		3.78261	14150300	0.11736		3.74129	29722000	0.155076		3.72325	1163120	0.387236
3.84521	135674000	0.971105		3.80073	12372300	0.102613		3.75936	21757100	0.113519		3.73403	855020	0.28466
3.86217	99397400	0.71145		3.81884	9652390	0.080055		3.77748	18041100	0.0941303		3.74451	650620	0.21661
3.87926	63697200	0.455921		3.83692	10109200	0.0838437		3.79561	11963900	0.0624222		3.755	620978	0.206741
3.89683	53253100	0.381166		3.85498	5623080	0.0466367		3.81369	9482960	0.0494778		3.76547	512292	0.170556
3.91477	30144000	0.21576		3.87311	4529950	0.0375705		3.83178	6382580	0.0333014		3.77594	482851	0.160755
3.93284	23525300	0.168385		3.89122	2836160	0.0235225		3.84988	5799540	0.0302594		3.78639	434036	0.144503
3.95091	16532600	0.118334		3.90935	2733740	0.0226731		3.86797	4244800	0.0221474		3.79688	366247	0.121934
3.969	9882690	0.0707367		3.92745	2592020	0.0214977		3.88608	3336560	0.0174087		3.80737	679575	0.22625
3.98709	11691700	0.0836849		3.94554	1791200	0.0148559		3.90422	2981130	0.0155542		3.81784	875029	0.291322
4.00516	7232130	0.0517649		3.96364	1144710	0.009494		3.92234	1903840	0.00993337		3.82833	1253010	0.417162
4.02325	6025570	0.0431288		3.98173	1106820	0.00917974		3.94043	1676630	0.00874789		3.83882	1245620	0.414702
4.04135	3826790	0.0273908		3.99248	773287	0.00641349		3.95856	902408	0.00470835		3.84931	1164810	0.387798
4.05945	3106650	0.0222363		4.00297	556828	0.00461822		3.97665	1101540	0.00574734		3.85979	927461	0.308778
4.07758	2815290	0.0201508		4.01346	680672	0.00564536		3.98744	821358	0.00428547		3.87027	696936	0.23203
4.09568	1682890	0.0120455		4.02395	586165	0.00486154		3.99796	783159	0.00408617		3.88076	600172	0.199814
4.11376	1744130	0.0124838		4.0344	476972	0.00395591		4.00845	624034	0.00325593		3.89124	459414	0.152952
4.13186	1569440	0.0112335		4.04487	463578	0.00384482		4.01894	623358	0.0032524		3.90169	397557	0.132358
4.14994	1226660	0.00877998		4.05536	385811	0.00319984		4.02944	465626	0.00242942		3.91217	428021	0.1425
4.16803	996415	0.00713197		4.06584	429659	0.00356351		4.03995	460642	0.00240342		3.92267	418180	0.139224
4.17879	645498	0.00462024		4.07632	326337	0.00270657		4.05051	342551	0.00178728		3.93315	305998	0.101875
4.18927	646438	0.00462697		4.0868	335033	0.0027787		4.061	302188	0.00157668		3.94363	349483	0.116353
4.19976	577209	0.00413145		4.09727	229437	0.0019029		4.07148	291518	0.00152101		3.95409	206768	0.0688389
4.21022	526739	0.0037702		4.10774	227095	0.00188348		4.08196	246707	0.00128721		3.96458	275107	0.0915909
4.22069	514135	0.00367999		4.11821	206856	0.00171562		4.09241	245185	0.00127926		3.97506	181993	0.0605906
4.23114	408283	0.00292234		4.12868	221525	0.00183728		4.10287	190344	0.000993128		3.98556	153765	0.0511927
4.24162	245893	0.00176001		4.13915	158540	0.0013149		4.11333	186274	0.000971893		3.99603	210524	0.0700894
4.25209	308233	0.00220622		4.14962	184830	0.00153294		4.12381	166776	0.000870161		4.00651	163454	0.0544185
4.26255	305699	0.00218808		4.16011	186493	0.00154674		4.13426	185419	0.000967432		4.017	136585	0.045473
4.27303	257774	0.00184505		4.1706	141246	0.00117147		4.14473	158171	0.000825264		4.0275	108019	0.0359626
4.28352	311204	0.00222748		4.18107	148801	0.00123413		4.15521	141830	0.000740004		4.038	103814	0.0345626
4.294	229535	0.00164293		4.19155	94478.7	0.000783587		4.16568	132345	0.000690516		4.04847	106844	0.0355714
4.30445	240373	0.0017205		4.20203	121768	0.00100992		4.17616	120852	0.000630551		4.05896	131371	0.0437371
4.3149	229459	0.00164238		4.2125	142255	0.00117983		4.18665	163563	0.000853397		4.06949	93283.6	0.0310567
4.32537	173018	0.0012384		4.22297	99423.7	0.0008246		4.19712	92262.3	0.000481383		4.08001	98427.5	0.0327693
4.33585	172576	0.00123524		4.23345	90433	0.000750033		4.20755	123095	0.000642254		4.09051	76446.5	0.0254512
4.3463	152309	0.00109017		4.24392	102316	0.000848588		4.21802	116092	0.000605715		4.10103	84743.3	0.0282134
4.35678	169863	0.00121582		4.25442	104388	0.000865773		4.2285	87175.6	0.000454843		4.11154	101197	0.0336913
4.36724	142865	0.00102258		4.26492	129015	0.00107002		4.23897	90472	0.000472042		4.12207	81314.3	0.0270718
4.37772	141387	0.001012		4.27542	100522	0.000833709		4.24944	121299	0.000632883		4.13255	74511.2	0.0248069
4.38821	108364	0.00077563		4.28593	106877	0.000886416		4.2599	101019	0.000527071		4.14305	81023.2	0.0269749
4.39869	98690.3	0.000706389		4.29643	120675	0.00100085		4.27037	101152	0.000527765		4.15357	83406.5	0.0277684
4.40916	122451	0.000876459		4.30692	104072	0.000863152		4.28086	75909.8	0.000396063		4.16409	80451	0.0267844
4.41964	121783	0.000871678		4.31739	105911	0.000878405		4.29133	75152	0.000392109		4.17461	79657.8	0.0265203
4.43013	148984	0.00106637		4.32786	104877	0.000869829		4.3018	108763	0.000567476		4.18514	58883.1	0.0196038
4.44061	109355	0.000782723		4.33833	79346.3	0.000658082		4.31228	70482.5	0.000367746		4.19564	45471	0.0151386
4.45109	93968.4	0.000672591		4.34881	109670	0.000909581		4.32273	73497	0.000383474		4.20615	88551.2	0.0294812
4.46152	118255	0.000846426		4.35927	75866.6	0.000629222		4.33321	82251.3	0.00042915		4.21663	88153.4	0.0293488
4.47199	93159.8	0.000666804		4.36974	105820	0.00087765		4.34368	52715.7	0.000275047		4.22713	67604.5	0.0225074
4.48245	100944	0.00072252		4.38022	97769.1	0.000810877		4.35412	82213.5	0.000428953		4.23761	74512.3	0.0248073
4.49291	79010.7	0.00056553		4.3907	91717.5	0.000760687		4.36459	111573	0.000582137		4.24807	72834.3	0.0242486
4.50333	88955.4	0.00063671		4.40116	110855	0.000919409		4.37508	98071.4	0.000511692		4.25856	80635.5	0.0268458
4.51378	88761.7	0.000635324		4.41163	90829.7	0.000753323		4.38556	110410	0.000576069		4.26906	76500.4	0.0254691
4.52423	137429	0.000983666		4.42209	89712.5	0.000744057		4.39603	69892.4	0.000364667		4.27958	69587.3	0.0231676
4.53468	82900.4	0.000593371		4.43258	77268.2	0.000640847		4.40649	104309	0.000544237		4.29008	66224.3	0.0220479
4.54514	89151.5	0.000638114		4.44305	93071.7	0.000771918		4.41697	89957.7	0.000469358		4.3006	75975.4	0.0252944
4.55559	90898.3	0.000650617		4.45352	85213.6	0.000706745		4.42746	70184.3	0.00036619		4.31112	72830.9	0.0242475
4.56607	77646.8	0.000555767		4.46397	108511	0.000899968		4.43791	87504.2	0.000456557		4.32165	89084.1	0.0296586
4.57653	120571	0.000863003		4.47444	74593.5	0.000618664		4.44837	70978.4	0.000370333		4.33216	68149.8	0.022689
4.58701	81828.7	0.0005857		4.48489	89464.5	0.000742001		4.45885	73937.2	0.000385771		4.34268	67665.3	0.0225277
4.59749	81772.1	0.000585295		4.49533	73042.3	0.000605798		4.46932	81663	0.00042608		4.35321	73218.8	0.0243766
4.60796	103203	0.000738689		4.50576	67295.8	0.000558138		4.47977	79600.3	0.000415318		4.36371	64684.4	0.0215353
4.61844	81517.5	0.000583472		4.51618	98016.2	0.000812927		4.49024	79419.4	0.000414374		4.37419	79911.8	0.0266049
4.62892	81598.4	0.000584051		4.52663	69037.5	0.000572583		4.50066	96869.4	0.000505421		4.38467	67322.7	0.0224136
4.6394	73946.3	0.00052928		4.53709	82557	0.000684711		4.51112	61936.6	0.000323157		4.39516	109178	0.0363484
4.64988	66542.8	0.000476289		4.54756	99541.8	0.00082558		4.52157	101811	0.000531204		4.40569	58893.4	0.0196073
4.66038	117260	0.000839304		4.55802	69980.1	0.000580401		4.53202	115618	0.000603242		4.41621	66303.7	0.0220744
4.67086	106421	0.000761722		4.56847	77616.5	0.000643736		4.54247	90904.6	0.000474299		4.42672	86387.4	0.0287608
4.68134	92580	0.000662654		4.57895	65572.4	0.000543844		4.55291	90135.3	0.000470285		4.43726	66508.3	0.0221425
4.69181	78804.2	0.000564052		4.58943	81307.2	0.000674346		4.56339	69439.5	0.000362304		4.44774	73454.7	0.0244551
4.70227	105878	0.000757836		4.59991	90619	0.000751576		4.57385	76042.9	0.000396757		4.45824	87008.2	0.0289675
4.71274	88833.1	0.000635835		4.61037	69425.1	0.000575798		4.58432	65609.5	0.000342321		4.46873	81375	0.027092
4.72322	85039.4	0.000608681		4.62085	72612.6	0.000602234		4.59477	89793.3	0.000468501		4.47922	63638.1	0.0211869
4.7337	97530.7	0.000698089		4.63131	92403.4	0.000766375		4.60525	84261.8	0.00043964		4.48971	89166.5	0.029686
4.74418	96899.4	0.00069357		4.64179	84523.1	0.000701018		4.61572	72095.4	0.000376161		4.50021	83242.4	0.0277137
4.75466	74900.3	0.000536109		4.65228	85109.4	0.00070588		4.62622	47573.5	0.000248217		4.5107	97245.7	0.0323758
4.76513	103659	0.000741953		4.66275	82186.9	0.000681642		4.6367	83693.1	0.000436673		4.52119	65949	0.0219563
4.77562	86484.9	0.000619027		4.67323	90569.3	0.000751164		4.64715	85672.8	0.000447002		4.53167	75875.2	0.025261
4.78611	106626	0.00076319		4.68369	102842	0.000852951		4.65764	103267	0.0005388		4.54216	76852.3	0.0255863
4.79659	93446	0.000668852		4.69417	70486.9	0.000584604		4.66808	72930.2	0.000380517		4.55264	72848	0.0242532
4.80704	64515.5	0.000461778		4.70463	81244.3	0.000673824		4.67857	94288.4	0.000491954		4.56314	73392.2	0.0244343
4.81752	87688.2	0.00062764		4.71511	62145.8	0.000515425		4.68903	61965.7	0.000323309		4.57362	68253.6	0.0227236
4.828	52480.9	0.000375639		4.72558	90835.2	0.000753369		4.69951	92201.6	0.000481066		4.58412	66912.9	0.0222772
4.83849	87329.1	0.00062507		4.73606	83595.4	0.000693323		4.70999	80052.7	0.000417679		4.59458	77309.8	0.0257386
4.84895	75806.4	0.000542594		4.7465	99900.8	0.000828557		4.72048	74663.4	0.00038956		4.60508	69095.7	0.0230039
4.85942	81321.9	0.000582072		4.75697	68471.2	0.000567886		4.73095	83064.5	0.000433393		4.61556	69044.4	0.0229868
4.8699	65891.5	0.000471627		4.76745	83016.1	0.000688519		4.74141	59883.8	0.000312446		4.62602	63579.4	0.0211674
4.88038	94128.9	0.00067374		4.77794	72414.3	0.00060059		4.75189	92976.2	0.000485108		4.63651	68507.8	0.0228082
4.89086	83001	0.000594091		4.78841	55810.9	0.000462884		4.76236	80951.4	0.000422368		4.64701	76708.1	0.0255383
4.90133	66386.7	0.000475172		4.79887	84183.8	0.000698204		4.77286	69076.5	0.00036041		4.65749	93297.7	0.0310614
4.91181	76570.7	0.000548065		4.80936	84557.9	0.000701306		4.7833	57365	0.000299305		4.66796	95812.4	0.0318987
4.92227	60737.2	0.000434735		4.81985	83838.6	0.000695341		4.79376	68523.9	0.000357527		4.67844	61630	0.0205184
4.93274	71232.9	0.000509859		4.83034	81583.9	0.000676641		4.80424	96166.6	0.000501754		4.68892	65686.2	0.0218688
4.94322	75133.5	0.000537778		4.84079	85239.4	0.000706958		4.81471	70617.9	0.000368452		4.6994	63880.6	0.0212677
4.9537	73009.8	0.000522577		4.85127	54129.2	0.000448937		4.82519	68417.7	0.000356972		4.70985	63086.9	0.0210034
4.96419	83121.3	0.000594952		4.86172	65851.3	0.000546157		4.83567	85057.6	0.000443792		4.72034	73347.6	0.0244195
4.97467	77514.1	0.000554817		4.87219	61439.6	0.000509568		4.84614	76092.5	0.000397016		4.73083	70616.5	0.0235102
4.98513	67210.3	0.000481067		4.88267	68951.9	0.000571873		4.85663	62801.7	0.000327671		4.74131	67858.3	0.0225919
4.9956	87779.3	0.000628292		4.89315	84618.3	0.000701807		4.8671	65456.1	0.00034152		4.7518	65966.3	0.021962
5.00609	93966.9	0.000672581		4.90361	69195.5	0.000573894		4.87757	91048.8	0.000475051		4.76228	51150.7	0.0170295
5.01656	47703.8	0.000341446		4.91407	75461.3	0.000625861		4.88803	72093.2	0.00037615		4.77276	65600.4	0.0218402
5.02704	99365.3	0.00071122		4.92456	82463.4	0.000683935		4.89848	71010.3	0.000370499		4.78323	61226.3	0.020384
5.0375	84158.6	0.000602376		4.93505	73358.7	0.000608422		4.90896	70700.2	0.000368882		4.79372	86209.9	0.0287017
5.04796	79488.1	0.000568947		4.9455	100741	0.000835526		4.91944	79735.5	0.000416024		4.80423	93315.4	0.0310673
5.05843	85178.7	0.000609678		4.95596	56375.5	0.000467567		4.92991	87272.9	0.00045535		4.81473	77661.2	0.0258556
5.06891	93789.4	0.00067131		4.96643	95527.6	0.000792287		4.9404	63914.5	0.000333477		4.82522	56719.4	0.0188835
5.0794	49779.3	0.000356302		4.97688	69226.3	0.000574149		4.95089	78064.4	0.000407305		4.83573	60343.1	0.0200899
5.08986	56197	0.000402237		4.98735	84689.7	0.000702399		4.9614	55823.8	0.000291263		4.84623	71044.1	0.0236526
5.10034	97607.7	0.00069864		4.99783	93047.3	0.000771716		4.97191	76319.1	0.000398198		4.85674	78401.3	0.026102
5.11082	90450.2	0.000647409		5.00831	76951.4	0.000638219		4.98241	66447.8	0.000346694		4.86722	78702.5	0.0262023
5.1213	73435.8	0.000525626		5.0188	86622.4	0.000718429		4.9929	71583.1	0.000373488		4.87772	79124.7	0.0263428
5.13179	61612.4	0.000440999		5.02928	63158.7	0.000523826		5.0034	101268	0.00052837		4.8882	58626.3	0.0195184
5.14225	68134.5	0.000487682		5.03974	67533.4	0.000560108		5.01387	85687.4	0.000447078		4.89869	64554.9	0.0214922
5.15272	80913.5	0.000579149		5.05022	68527.4	0.000568353		5.02439	85040.9	0.000443705		4.90916	82746.5	0.0275486
5.1632	87674.1	0.000627539		5.0607	92450.9	0.000766769		5.03486	71498.1	0.000373045		4.91964	58880.5	0.019603
5.17368	83207.4	0.000595568		5.07118	83657.8	0.000693841		5.04536	74838.7	0.000390474		4.93012	75386.2	0.0250982
5.18414	75663.3	0.00054157		5.08163	83808.8	0.000695093		5.0559	75493	0.000393888		4.9406	84709.7	0.0282023
5.19463	70166.1	0.000502223		5.09209	91727.4	0.000760769		5.06637	78605.8	0.000410129		4.95106	65860.7	0.0219269
5.20511	66016	0.000472518		5.10257	60518.9	0.000501932		5.07684	63456.9	0.000331089		4.96152	57315.9	0.0190821
5.21559	64980.3	0.000465105		5.11305	79809.8	0.000661926		5.08733	96800.7	0.000505062		4.972	62581.5	0.0208352
5.22606	74413.1	0.000532622		5.12354	64827.8	0.000537669		5.09781	56113.7	0.000292776		4.98249	53767.9	0.0179009
5.23653	65435.9	0.000468366		5.134	95827.9	0.000794777		5.10829	72089.8	0.000376132		4.99298	81856.3	0.0272523
5.24701	87060.2	0.000623145		5.14448	71274.6	0.000591137		5.11877	98600.9	0.000514455		5.00347	65095.6	0.0216722
5.25748	78956	0.000565138		5.15496	56897.9	0.0004719		5.1292	80692.9	0.000421019		5.01397	75296.2	0.0250682
5.26793	82468.7	0.000590281		5.16545	57755	0.000479008		5.13968	69625.3	0.000363273		5.02448	78367.5	0.0260908
5.27841	61052.6	0.000436992		5.17591	73091.7	0.000606208		5.15017	84399.2	0.000440357		5.03496	60761.7	0.0202293
5.28886	63788.5	0.000456575		5.18638	80010.2	0.000663589		5.16064	77477.5	0.000404242		5.04544	65465.9	0.0217954
5.29934	67322.9	0.000481873		5.19686	77648.5	0.000644001		5.17109	80551.3	0.00042028		5.05591	101419	0.0337653
5.30982	83241.1	0.000595809		5.20731	66215	0.000549174		5.18154	98858.3	0.000515798		5.06639	72070.9	0.0239944
5.32031	67954.8	0.000486395		5.2178	90782.1	0.000752929		5.19202	58887.9	0.00030725		5.07687	72899.8	0.0242704
5.33077	95168.2	0.000681179		5.22827	98464.4	0.000816644		5.20251	85696.8	0.000447127		5.08736	97464.1	0.0324486
5.34125	72598.1	0.000519631		5.23874	75994.2	0.000630281		5.21301	62992.4	0.000328666		5.09784	38624.3	0.0128591
5.35173	79408.6	0.000568378		5.24921	62489	0.000518271		5.22351	84614.8	0.000441482		5.1083	66715.8	0.0222116
5.36222	105697	0.00075654		5.25969	61842.7	0.000512911		5.234	113131	0.000590266		5.11878	65539.4	0.0218199
5.3727	55207.7	0.000395156		5.27017	74030.6	0.000613995		5.24448	64320.1	0.000335593		5.1293	89809.6	0.0299002
5.38316	73579.2	0.000526653		5.28065	73542.2	0.000609944		5.25498	68975.8	0.000359884		5.13981	70611.3	0.0235085
5.39367	98791.7	0.000707115		5.29113	88001	0.000729863		5.26548	90552	0.000472459		5.15028	50968.9	0.016969
5.40418	97549.8	0.000698226		5.30162	82330.9	0.000682836		5.27596	80096.4	0.000417907		5.16076	75331.3	0.0250799
5.4147	64156.9	0.000459212		5.3121	42621.8	0.000353497		5.28646	62655	0.000326905		5.17122	67515.8	0.0224779
5.42522	83801.6	0.000599821		5.32255	76521.1	0.000634651		5.29694	68740.9	0.000358659		5.18171	71491	0.0238014
5.43572	80931	0.000579274		5.33302	80869.2	0.000670713		5.30741	71978.4	0.000375551		5.1922	72485.8	0.0241326
5.44624	88033.1	0.000630109		5.34349	110629	0.000917535		5.31791	57742.5	0.000301274		5.20267	45030.7	0.014992
5.45674	91345.5	0.000653818		5.35399	77767.6	0.000644989		5.32837	95585.4	0.000498721		5.21315	64012.3	0.0213115
5.46722	87293.9	0.000624818		5.36445	78807.4	0.000653613		5.33887	66384.4	0.000346364		5.22363	76278	0.0253951
5.47768	59085.2	0.00042291		5.37493	74280.5	0.000616068		5.34937	87755.1	0.000457866		5.23412	78519.4	0.0261413
5.48816	77257.7	0.000552982		5.38542	72926	0.000604834		5.35984	101099	0.000527489		5.24461	78961.8	0.0262886
5.49863	69560.9	0.000497891		5.39591	97679.8	0.000810137		5.37034	62932.6	0.000328354		5.25512	64348.3	0.0214234
5.50912	67600	0.000483856		5.40638	99003.9	0.000821119		5.38084	99305.3	0.00051813		5.26563	59900.3	0.0199425
5.5196	71293.5	0.000510293		5.41685	61528	0.000510301		5.39134	81353.8	0.000424467		5.27615	69461	0.0231255
5.53007	80686.2	0.000577522		5.42732	89883.8	0.000745478		5.40185	80369.3	0.00041933		5.28664	72920.4	0.0242773
5.54056	94744.1	0.000678143		5.43777	58489.1	0.000485097		5.41233	83556.8	0.000435961		5.29714	61023	0.0203163
5.55105	73880.1	0.000528807		5.44826	71975.6	0.000596951		5.42283	76423.1	0.000398741		5.30763	63741.7	0.0212214
5.56153	102166	0.000731267		5.45874	70227.7	0.000582454		5.43333	77045.3	0.000401987		5.31812	66398.6	0.022106
5.572	79706.2	0.000570508		5.4692	70854	0.000587649		5.44381	83448.4	0.000435396		5.32862	67574.5	0.0224975
5.58249	90764.6	0.00064966		5.47967	81744.2	0.00067797		5.45428	76446.9	0.000398865		5.33911	76205.7	0.025371
5.59297	98885	0.000707782		5.49015	63559.1	0.000527146		5.46475	79864.6	0.000416697		5.34959	70344	0.0234195
5.60346	76545.3	0.000547883		5.50062	63524.5	0.000526859		5.47519	80766.5	0.000421403		5.36009	82002.4	0.0273009
5.61393	88060.6	0.000630305		5.51109	96092.2	0.000796969		5.48567	90660.3	0.000473024		5.37058	59840.7	0.0199227
5.6244	92580.2	0.000662655		5.52156	95366.4	0.00079095		5.49615	93317	0.000486886		5.38107	78523.4	0.0261427
5.63488	63144.8	0.000451967		5.53204	81350.3	0.000674703		5.5066	78947.4	0.000411912		5.39154	63370.7	0.0210979
5.64536	64054.9	0.000458481		5.54252	78183.6	0.000648439		5.51706	66545.3	0.000347203		5.402	76922.4	0.0256096
5.65585	80743.8	0.000577934		5.55298	68900.7	0.000571449		5.52755	102803	0.000536379		5.41249	67611.5	0.0225098
5.66632	76723.7	0.00054916		5.56345	64698.5	0.000536596		5.53802	81570.2	0.000425596		5.42299	65244.4	0.0217217
5.6768	85054.3	0.000608787		5.57391	59638.7	0.000494631		5.54851	63781.6	0.000332783		5.43347	77444.3	0.0257834
5.68728	69137	0.000494857		5.58442	88735.5	0.000735954		5.55896	79662.1	0.000415641		5.44395	66318.9	0.0220794
5.69776	71703.2	0.000513225		5.59491	91082.9	0.000755423		5.56943	83996.4	0.000438255		5.45445	83444.2	0.0277809
5.70825	70505.8	0.000504655		5.6054	84234.3	0.000698622		5.57991	89386.1	0.000466376		5.46494	85587.8	0.0284946
5.71872	91024.5	0.00065152		5.61587	67775.9	0.00056212		5.59037	73265.3	0.000382265		5.47542	64651.2	0.0215242
5.7292	84741.2	0.000606546		5.62635	61787.4	0.000512452		5.60085	64970.3	0.000338986		5.48589	78591.3	0.0261653
5.73968	70720.7	0.000506193		5.63684	64933.8	0.000538548		5.61133	80523.1	0.000420133		5.49635	77463.3	0.0257897
5.75016	77395.6	0.000553969		5.64733	64321.6	0.00053347		5.6218	77709.8	0.000405454		5.50684	76300	0.0254024
5.76065	72972.5	0.00052231		5.65779	76135.6	0.000631453		5.63227	69546	0.000362859		5.5173	78303.6	0.0260695
5.77112	76778.8	0.000549554		5.66825	69397.1	0.000575566		5.64275	63497.6	0.000331302		5.52778	66187.5	0.0220357
5.78162	77732.6	0.000556381		5.67873	86325.6	0.000715967		5.65321	64454.6	0.000336295		5.53824	60509.2	0.0201452
5.79211	73295.8	0.000524624		5.68921	96768.4	0.000802578		5.66369	95658.6	0.000499103		5.54876	57657.4	0.0191958
5.80259	64413.6	0.000461049		5.6997	83177.1	0.000689854		5.67417	58198.6	0.000303654		5.55927	84775.4	0.0282241
5.81308	80457.7	0.000575887		5.71019	81696.8	0.000677577		5.68465	86941.2	0.00045362		5.56979	88913.8	0.0296019
5.82357	74756.3	0.000535078		5.72067	86688.2	0.000718975		5.69513	83102.7	0.000433592		5.58031	99535.4	0.0331381
5.83406	70642	0.000505629		5.73116	64248.7	0.000532866		5.7056	91555	0.000477692		5.5908	66866.2	0.0222616
5.84452	72407.6	0.000518267		5.74166	73404.9	0.000608806		5.7161	74050.5	0.000386362		5.60132	82616.1	0.0275052
5.855	70557.2	0.000505023		5.75214	60247.7	0.000499682		5.7266	81604.2	0.000425774		5.61182	74370.8	0.0247601
5.86548	69564.2	0.000497915		5.76263	85730.6	0.000711032		5.73709	83830.8	0.000437391		5.62231	65611.7	0.021844
5.87596	68994.2	0.000493835		5.77313	50474.8	0.000418628		5.74756	84183.7	0.000439232		5.63273	55006.1	0.0183131
5.88646	66802.9	0.000478151		5.78359	83588.5	0.000693266		5.75806	80247.9	0.000418697		5.64321	79100.6	0.0263348
5.89694	66304.6	0.000474584		5.79408	73334.7	0.000608223		5.76856	89440.7	0.000466661		5.65373	84748.9	0.0282153
5.9074	68986.8	0.000493782		5.80457	74616.8	0.000618857		5.77908	78576.9	0.000409979		5.66423	66912.2	0.022277
5.91789	78925.8	0.000564922		5.81504	77149.3	0.000639861		5.78958	75574.4	0.000394313		5.67472	71408.7	0.023774
5.92838	71967.7	0.000515118		5.82553	69916.5	0.000579873		5.80006	98810.2	0.000515547		5.68518	74285.8	0.0247318
5.93888	71558.5	0.000512189		5.83601	59892	0.000496732		5.81057	71215.7	0.000371571		5.69567	75528.6	0.0251456
5.94938	62782	0.00044937		5.84649	54016	0.000447998		5.82104	76906.9	0.000401265		5.70615	57108.3	0.019013
5.95983	65440.6	0.0004684		5.85696	72308	0.000599708		5.83155	83584.1	0.000436104		5.71665	63061.7	0.020995
5.97031	70591.3	0.000505267		5.86746	64316	0.000533424		5.84203	61308.3	0.000319879		5.72711	59200.3	0.0197095
5.9808	72497.9	0.000518913		5.87794	71990.3	0.000597073		5.85252	61259.3	0.000319623		5.7376	66225.6	0.0220484
5.99129	91891	0.000657722		5.88843	81545.9	0.000676325		5.86303	89686.6	0.000467944		5.74807	90997.4	0.0302956
6.00179	86940.6	0.000622289		5.89888	54996.5	0.00045613		5.87354	74566.1	0.000389052		5.75856	78561.6	0.0261554
6.01225	80007.7	0.000572666		5.90934	77908.9	0.000646161		5.88403	55795.1	0.000291113		5.76903	76692.5	0.0255331
6.02275	76539.7	0.000547843		5.91983	46940.9	0.000389318		5.89452	65751.7	0.000343062		5.77953	58621.9	0.0195169
6.03325	66450.6	0.000475629		5.93033	94764.2	0.000785955		5.90502	88595.2	0.000462249		5.79003	66432.5	0.0221173
6.04374	60703.1	0.00043449		5.94081	75141.1	0.000623205		5.91552	65908.9	0.000343883		5.80052	75745.9	0.025218
6.05421	71377.4	0.000510893		5.9513	70673.6	0.000586153		5.92602	90549.2	0.000472445		5.81102	70446.8	0.0234537
6.06467	72170	0.000516566		5.96178	74570.7	0.000618474		5.93649	89399.4	0.000466445		5.82149	78396	0.0261002
6.07514	72845.4	0.000521401		5.97227	67596.1	0.000560629		5.94698	88687.6	0.000462732		5.83198	92447.7	0.0307785
6.08563	67996	0.00048669		5.98275	63289.7	0.000524912		5.95748	73914.5	0.000385652		5.84248	58287	0.0194054
6.09612	92873	0.000664751		5.99324	72866.9	0.000604343		5.96797	80483	0.000419924		5.85297	72422.5	0.0241115
6.10658	68131.4	0.00048766		6.00371	71110.5	0.000589776		5.97847	85084.5	0.000443932		5.86341	65755.3	0.0218918
6.11707	57439.7	0.000411132		6.01417	74919.4	0.000621366		5.98899	73122.1	0.000381518		5.87391	69486.7	0.0231341
6.12755	79333.4	0.000567839		6.02464	63367.1	0.000525554		5.99947	86627.9	0.000451985		5.88441	74516.7	0.0248087
6.13804	60272.4	0.000431408		6.03512	102867	0.000853158		6.00998	78299.4	0.000408531		5.8949	64222.8	0.0213816
6.1485	87619.3	0.000627147		6.04562	88966.1	0.000737867		6.02048	86880.5	0.000453303		5.9054	70819	0.0235776
6.15898	68903.8	0.000493188		6.05608	71155.4	0.000590149		6.03098	58568.3	0.000305583		5.91587	73823.8	0.024578
6.16947	52725.1	0.000377387		6.06657	71488.1	0.000592908		6.04147	72544.2	0.000378503		5.92637	96841	0.0322411
6.17996	88544.2	0.000633767		6.07706	83575.6	0.000693159		6.052	84099.9	0.000438795		5.93686	72449.1	0.0241204
6.19042	73938.3	0.000529223		6.08756	66638.3	0.000552685		6.06251	77280	0.000403212		5.94735	57513.1	0.0191477
6.20092	98468.5	0.000704801		6.09802	97159.9	0.000805825		6.07302	43578.1	0.000227371		5.95783	73448.1	0.0244529
6.2114	74390.6	0.000532461		6.1085	60107	0.000498515		6.08351	72921.5	0.000380471		5.96831	65347.6	0.0217561
6.2219	81871.9	0.000586009		6.11899	66870.2	0.000554608		6.09398	72223.6	0.00037683		5.97877	72147.5	0.0240199
6.2324	101527	0.000726693		6.12945	60300.7	0.000500122		6.10449	59653.2	0.000311243		5.98926	84674.7	0.0281906
6.24289	68360	0.000489296		6.13993	56118.7	0.000465437		6.11499	70449.5	0.000367573		5.99976	89374.9	0.0297554
6.25336	61317.7	0.00043889		6.15039	73371.6	0.000608529		6.12547	53334.6	0.000278276		6.01024	87558.3	0.0291506
6.26385	94687.8	0.00067774		6.16087	87108.6	0.000722461		6.13596	67788.1	0.000353688		6.02072	64748.5	0.0215566
6.27434	68289.4	0.00048879		6.17136	61825.5	0.000512768		6.14641	67738.2	0.000353427		6.03122	64569.4	0.021497
6.28484	77518	0.000554845		6.18185	62358	0.000517185		6.15689	84003.8	0.000438294		6.04172	75115.2	0.025008
6.29533	67500.2	0.000483142		6.19232	84022.3	0.000696864		6.16735	62714.1	0.000327214		6.05221	71977.1	0.0239632
6.30578	58390.8	0.00041794		6.20281	78993.4	0.000655155		6.17784	44343	0.000231362		6.06268	62732	0.0208853
6.31627	66513	0.000476076		6.2133	80875.2	0.000670763		6.18832	104935	0.000547503		6.07316	66429.5	0.0221163
6.32675	70676.4	0.000505876		6.22378	63311.4	0.000525092		6.19879	83642.4	0.000436408		6.08365	69351.8	0.0230892
6.33725	60307.2	0.000431657		6.23426	94824.6	0.000786456		6.20927	76683.5	0.0004001		6.09412	64135.4	0.0213525
6.34773	84028.1	0.000601442		6.2447	93823.6	0.000778154		6.21976	85050.1	0.000443753		6.10459	93251.6	0.0310461
6.35821	64458.7	0.000461372		6.25516	71592.9	0.000593777		6.23023	69720.1	0.000363768		6.11506	63993.1	0.0213051
6.3687	81905	0.000586246		6.26567	80082.5	0.000664188		6.2407	64847.2	0.000338343		6.12554	76097.1	0.0253349
6.37918	77090.4	0.000551785		6.27616	87636.7	0.000726841		6.25118	79519.8	0.000414898		6.13603	71975.8	0.0239628
6.38967	83885.2	0.000600419		6.28665	85229.2	0.000706874		6.26166	76985	0.000401673		6.14653	63721.7	0.0212148
6.40013	68759	0.000492152		6.29711	79518.8	0.000659513		6.27215	57023.7	0.000297524		6.15701	73801.4	0.0245706
6.41062	80034.4	0.000572857		6.3076	66409.9	0.00055079		6.28262	83106.6	0.000433612		6.1675	63316.2	0.0210798
6.42109	78359.7	0.00056087		6.3181	52368.2	0.000434331		6.2931	68392.8	0.000356843		6.178	74124.2	0.024678
6.43158	60623.9	0.000433924		6.3286	80153.4	0.000664776		6.30361	78062.3	0.000407294		6.18849	82394.6	0.0274315
6.44208	59439	0.000425443		6.33905	67036.1	0.000555984		6.31412	109013	0.00056878		6.19897	92342.1	0.0307433
6.45254	62317.7	0.000446047		6.34954	62645.8	0.000519572		6.32462	60052.2	0.000313325		6.20944	69631.2	0.0231822
6.46303	68341.8	0.000489165		6.36	91397.8	0.000758035		6.33511	69598.7	0.000363134		6.21993	72668.7	0.0241935
6.47352	72931.4	0.000522016		6.37049	77952.1	0.000646519		6.34561	79563.2	0.000415125		6.23043	84834.9	0.0282439
6.484	73878.5	0.000528795		6.38097	53660.4	0.000445049		6.35613	66475.2	0.000346837		6.24092	67521.5	0.0224798
6.49445	70496.5	0.000504588		6.39145	61675.8	0.000511527		6.36664	86622.1	0.000451955		6.25142	64491	0.0214709
6.5049	88326.2	0.000632206		6.40194	66210.2	0.000549134		6.37714	95407.9	0.000497795		6.26188	66915.5	0.0222781
6.51535	84668.7	0.000606027		6.41243	53301.6	0.000442073		6.38759	63448.3	0.000331044		6.27237	72931.7	0.024281
6.52577	97605.5	0.000698624		6.42293	80172.7	0.000664936		6.39804	79114.5	0.000412784		6.28286	69079.9	0.0229987
6.53616	63178.5	0.000452208		6.43341	70556.4	0.000585181		6.40852	81666.2	0.000426097		6.29335	76170.9	0.0253594
6.54653	60963	0.000436351		6.44391	84804.3	0.00070335		6.419	75491.2	0.000393879		6.30383	86457.4	0.0287841
6.55692	54940.6	0.000393245		6.45438	70219.6	0.000582387		6.42946	83853.4	0.000437509		6.31431	81878.5	0.0272597
6.56731	75927.4	0.00054346		6.46487	79242.2	0.000657219		6.43993	66387.9	0.000346382		6.32477	98188	0.0326896
6.57771	64630.5	0.000462601		6.47533	67134.7	0.000556802		6.45043	89494.9	0.000466944		6.33526	75843.8	0.0252505
6.58811	75148.2	0.000537883		6.48579	71080.6	0.000589528		6.4609	76369	0.000398459		6.34576	54670.9	0.0182015
6.59854	66308.4	0.000474611		6.49623	82541.6	0.000684583		6.47139	65753.4	0.000343071		6.35622	109726	0.0365309
6.60897	88406.2	0.000632779		6.50668	88933.7	0.000737598		6.48184	82926	0.00043267		6.3667	65968.8	0.0219629
6.61942	79547.5	0.000569372		6.51711	64578.4	0.0005356		6.4923	86399.6	0.000450794		6.37719	61652.6	0.0205259
6.62987	70693.4	0.000505997		6.52751	56347.4	0.000467334		6.50276	56308.4	0.000293792		6.38768	65518.8	0.0218131
6.64032	69213.2	0.000495403		6.5379	77864	0.000645788		6.5132	69651.5	0.00036341		6.39817	72573.6	0.0241618
6.65078	73346.8	0.000524989		6.5483	111070	0.000921192		6.52365	62411.4	0.000325634		6.40866	76287.7	0.0253983
6.66126	89030.5	0.000637248		6.55869	112371	0.000931983		6.53406	49956.2	0.000260649		6.41913	66235.4	0.0220516
6.67174	65894.6	0.000471649		6.56908	52517.5	0.00043557		6.54448	78993.3	0.000412151		6.42963	79386.5	0.02643
6.68224	64372.4	0.000460754		6.57946	88078	0.000730501		6.55493	88053.1	0.000459421		6.44009	68895	0.0229371
6.69271	72398.3	0.0005182		6.58985	71785.7	0.000595376		6.56534	93827.8	0.000489551		6.45056	81657	0.0271859
6.7032	57042.8	0.000408291		6.60029	59660	0.000494808		6.57574	68867	0.000359317		6.46104	64228.3	0.0213834
6.71368	79119.4	0.000566308		6.61074	92158.9	0.000764347		6.58617	64878.1	0.000338504		6.47154	90844.7	0.0302448
6.72417	54366.9	0.000389138		6.62121	74371.6	0.000616823		6.5966	73629.4	0.000384165		6.48203	71497.4	0.0238035
6.73465	95696.7	0.000684962		6.63167	75683.9	0.000627707		6.60704	77197.1	0.000402779		6.49252	88874.1	0.0295887
6.74514	85118.2	0.000609245		6.64214	56200.3	0.000466114		6.61751	81887.2	0.00042725		6.50298	93181.9	0.0310229
6.75562	75236.5	0.000538515		6.65264	69229.9	0.000574179		6.62794	82770.1	0.000431857		6.51346	80674.8	0.0268589
6.76609	100183	0.000717073		6.66314	73823	0.000612273		6.63844	47999.1	0.000250437		6.52394	91911.2	0.0305998
6.77657	81669.1	0.000584557		6.6736	80031.2	0.000663763		6.64893	78168.6	0.000407848		6.53443	72388.4	0.0241001
6.78705	87154.7	0.000623821		6.68409	67586.3	0.000560547		6.65942	61898.6	0.000322959		6.5449	59101.2	0.0196765
6.79753	91538.7	0.0006552		6.6946	67075.4	0.00055631		6.66991	71288.7	0.000371952		6.55537	49050.8	0.0163304
6.80802	59106.1	0.00042306		6.70506	70096.4	0.000581365		6.6804	93447.5	0.000487567		6.56584	78786.9	0.0262304
6.8185	70858.7	0.000507181		6.71556	71728.6	0.000594903		6.69092	80083.3	0.000417838		6.57634	84152.9	0.0280169
6.82897	81433.9	0.000582874		6.72606	80168.1	0.000664898		6.70143	101933	0.00053184		6.58683	72488.1	0.0241333
6.83945	70222.6	0.000502628		6.73655	85177.7	0.000706447		6.71194	68922.4	0.000359606		6.59731	80442.3	0.0267815
6.84993	69570.5	0.00049796		6.74704	78335.6	0.0006497		6.72243	78768.6	0.000410979		6.60779	69003.4	0.0229732
6.86042	84684	0.000606137		6.75752	71451.9	0.000592608		6.73291	75601.2	0.000394453		6.61828	68384.3	0.0227671
6.87826	65129.6	0.000466174		6.76801	68302.9	0.000566491		6.74338	73610	0.000384064		6.62877	75910	0.0252726
6.88902	107474	0.000769259		6.77849	70103.1	0.000581421		6.75388	56925	0.000297009		6.63925	95992.3	0.0319586
6.89949	74993.6	0.000536777		6.78898	75363.5	0.00062505		6.76439	78553.7	0.000409858		6.64973	63672	0.0211982
6.90997	73532.7	0.00052632		6.79947	65670.2	0.000544655		6.77485	75621.7	0.00039456		6.66023	72960.3	0.0242905
6.92046	81393.7	0.000582586		6.80996	91914.8	0.000762323		6.78533	85688.3	0.000447083		6.6707	75626.4	0.0251782
6.93095	78131.2	0.000559234		6.82047	71407	0.000592235		6.79581	65766.5	0.00034314		6.68119	74649.9	0.0248531
6.94142	92648.1	0.000663141		6.83094	86475.1	0.000717207		6.8063	63989.8	0.00033387		6.69166	76558.1	0.0254884
6.9519	85652.4	0.000613068		6.84144	73487.8	0.000609493		6.81677	67358.4	0.000351446		6.70215	71923.5	0.0239454
6.96239	90342.9	0.000646641		6.85193	69862.7	0.000579427		6.82723	76122.7	0.000397174		6.71264	52022.7	0.0173198
6.97288	47853	0.000342514		6.86243	74473.1	0.000617665		6.83771	82992	0.000433015		6.72313	68716.1	0.0228775
6.98337	75561.4	0.000540841		6.8729	68206.7	0.000565693		6.8482	84531.5	0.000441047		6.73363	73628.6	0.024513
6.99384	69573.7	0.000497983		6.88339	73318.2	0.000608086		6.85868	86119.5	0.000449332		6.74409	64877.5	0.0215996
7.00433	75871.8	0.000543062		6.89388	85339.6	0.00070779		6.86916	66475.2	0.000346837		6.75458	75210.1	0.0250396
7.01483	84976.8	0.000608233		6.90437	78173.3	0.000648354		6.87966	78777.5	0.000411025		6.76508	84536.8	0.0281447
7.02534	77792.2	0.000556808		6.91486	88557.8	0.000734481		6.89014	69487.3	0.000362553		6.77557	78991.8	0.0262986
7.03588	77893.8	0.000557535		6.92535	62314.9	0.000516827		6.90063	86412.8	0.000450863		6.78602	89099.5	0.0296637
7.04638	65793.8	0.000470928		6.93581	71908.2	0.000596392		6.91112	80183.4	0.000418361		6.7965	80148.4	0.0266837
7.05691	52615.3	0.000376601		6.94629	82393.5	0.000683355		6.92159	77262.6	0.000403121		6.807	78804.9	0.0262364
7.06742	72639.8	0.000519929		6.95679	91171	0.000756154		6.93207	58675.6	0.000306143		6.81749	71390.2	0.0237678
7.07795	88499.9	0.00063345		6.9673	67077.9	0.000556331		6.94255	72388.5	0.00037769		6.82798	70366.7	0.0234271
7.08843	71353.7	0.000510724		6.97776	65811.5	0.000545827		6.95305	82805.3	0.00043204		6.83844	72224.4	0.0240455
7.09892	72130.3	0.000516282		6.98825	81519.7	0.000676108		6.96352	74983	0.000391227		6.84894	53569.6	0.0178348
7.10941	67620.1	0.000484		6.99875	73209.3	0.000607183		6.97398	77418	0.000403932		6.85944	80400.8	0.0267677
7.11989	67241.9	0.000481293		7.00925	71260.6	0.000591021		6.98447	63338.6	0.000330472		6.86993	70004.1	0.0233063
7.13038	72331.6	0.000517723		7.01972	75792.6	0.000628609		6.99495	69455.1	0.000362385		6.88041	65602.9	0.0218411
7.14087	87876.8	0.00062899		7.03021	75676.7	0.000627647		7.00542	90926.1	0.000474411		6.89091	68684.2	0.0228669
7.15136	82445.8	0.000590117		7.0407	64672.1	0.000536377		7.01588	72853	0.000380114		6.90139	77282.6	0.0257296
7.16184	62861.3	0.000449938		7.05116	66403.1	0.000550734		7.02635	80544.6	0.000420245		6.91188	61674.1	0.0205331
7.17234	67514.1	0.000483241		7.06165	66857.8	0.000554505		7.03684	84393.2	0.000440325		6.92237	78479.9	0.0261282
7.18283	76185.9	0.000545311		7.07214	78924.7	0.000654586		7.04732	55112.6	0.000287553		6.93285	61210.4	0.0203787
7.19332	51024.5	0.000365215		7.08263	80039.2	0.000663829		7.0578	71335.5	0.000372196		6.94331	74153.6	0.0246878
7.20381	73604	0.00052683		7.09312	76773.9	0.000636747		7.06828	60862.5	0.000317553		6.95381	76439.8	0.025449
7.2143	67342.6	0.000482014		7.10362	78082.7	0.000647602		7.07876	76795.4	0.000400683		6.9643	80954.7	0.0269521
7.22479	69341.5	0.000496321		7.1141	52767.3	0.000437641		7.08922	60825.7	0.000317361		6.9748	81042.7	0.0269814
7.23525	68328.7	0.000489072		7.12459	69790.1	0.000578825		7.0997	76889.6	0.000401175		6.98526	89243.9	0.0297118
7.24573	67459.1	0.000482847		7.13509	77025.4	0.000638833		7.11018	64607.3	0.000337092		6.99575	63301.7	0.0210749
7.25621	80076.2	0.000573156		7.14558	70947.8	0.000588427		7.12066	44453.6	0.000231939		7.00623	80123	0.0266752
7.26671	75056.3	0.000537225		7.15606	61076.6	0.000506557		7.13115	68547.5	0.00035765		7.01668	69150.4	0.0230221
7.27716	74278.6	0.000531659		7.16653	72292	0.000599575		7.14165	88121	0.000459775		7.02712	70697.7	0.0235373
7.28764	84290.7	0.000603322		7.17701	87516.1	0.000725841		7.15217	86320.2	0.00045038		7.03758	76939.6	0.0256154
7.29815	71034.4	0.000508438		7.18751	78824.6	0.000653755		7.16266	81893.2	0.000427282		7.04805	64227.9	0.0213833
7.30867	88361.5	0.000632459		7.198	67576.9	0.000560469		7.17315	83056.4	0.000433351		7.05854	76046.9	0.0253182
7.31916	74782.9	0.000535269		7.20847	56651.4	0.000469855		7.18365	76375.3	0.000398492		7.06903	74864.1	0.0249244
7.32963	83326.2	0.000596418		7.21897	66638.6	0.000552687		7.19415	66685.3	0.000347934		7.0795	63571.8	0.0211648
7.34011	76927.4	0.000550618		7.22946	69886.2	0.000579622		7.20463	74350	0.000387925		7.08998	79677.7	0.026527
7.35057	79147.1	0.000566506		7.23995	68881.8	0.000571292		7.21511	65893.2	0.000343801		7.10048	91462.3	0.0304504
7.36107	63748.8	0.00045629		7.25041	91412	0.000758153		7.22562	58695.9	0.000306249		7.11097	53910.6	0.0179484
7.37154	70892.5	0.000507422		7.26091	71481	0.000592849		7.23613	68067.1	0.000355143		7.12145	60187.9	0.0200383
7.38203	74261.9	0.000531539		7.27139	60178	0.000499104		7.24664	66441.7	0.000346663		7.13192	67422.5	0.0224469
7.39251	72632.2	0.000519875		7.28186	81228.9	0.000673696		7.25713	62040.3	0.000323698		7.14241	57907.6	0.0192791
7.403	72400.2	0.000518214		7.29235	70242.8	0.00058258		7.26764	76742	0.000400405		7.15291	80228.5	0.0267103
7.41346	81909.2	0.000586276		7.30285	73664.3	0.000610957		7.27816	70538.9	0.00036804		7.16342	51039.3	0.0169924
7.42393	93923.2	0.000672268		7.31333	67386.6	0.000558891		7.28866	61064.1	0.000318605		7.1739	70184.2	0.0233663
7.43442	97177.3	0.000695559		7.32383	88802.7	0.000736512		7.29917	72423.2	0.000377871		7.18443	76179.7	0.0253624
7.44491	86331.4	0.000617928		7.33432	77308.4	0.00064118		7.30966	59766.4	0.000311834		7.19495	67561.8	0.0224932
7.45539	61146.3	0.000437663		7.34483	87052.1	0.000721993		7.32014	79232.4	0.000413399		7.20547	46990.2	0.0156444
7.46583	61305.3	0.000438801		7.3553	91447.1	0.000758444		7.33064	47345.1	0.000247025		7.21597	78258.1	0.0260543
7.47629	90577.6	0.000648321		7.36579	59124.8	0.000490369		7.34115	71941.1	0.000375356		7.22648	81027.2	0.0269762
7.48678	68972.9	0.000493683		7.37628	83351.9	0.000691304		7.35164	74620.5	0.000389336		7.23697	61653.6	0.0205262
7.49726	74042.3	0.000529968		7.38677	85240.6	0.000706968		7.36214	56354.1	0.00029403		7.24745	63724.1	0.0212156
7.50775	71925.1	0.000514813		7.3972	66072.5	0.000547992		7.37264	86463	0.000451125		7.25792	59365.5	0.0197645
7.51822	70016.4	0.000501152		7.40767	55469.6	0.000460054		7.38316	73288.6	0.000382387		7.26841	88345.9	0.0294128
7.52872	68965	0.000493626		7.41816	71773.5	0.000595275		7.39367	91503	0.000477421		7.27891	69797.6	0.0232376
7.53921	65973	0.00047221		7.42864	71587.6	0.000593733		7.40416	96050.3	0.000501147		7.2894	81967.9	0.0272894
7.5497	57671.9	0.000412794		7.43913	85204.7	0.000706671		7.41465	79462.6	0.0004146		7.29989	80861.6	0.0269211
7.56018	70853.4	0.000507143		7.44959	79937	0.000662981		7.42514	70563.1	0.000368166		7.31036	74515.2	0.0248082
7.57064	67603.2	0.000483879		7.46008	63480.1	0.000526491		7.43561	98083.6	0.000511756		7.32086	64354.6	0.0214255
7.5811	62325.2	0.000446101		7.47058	73125.7	0.00060649		7.44612	67616	0.00035279		7.33135	78164.9	0.0260233
7.59158	66052.4	0.000472779		7.48108	63048.7	0.000522913		7.4566	79146.3	0.000412949		7.34184	76707.2	0.025538
7.60207	51708.2	0.000370108		7.49155	73105.2	0.00060632		7.4671	67312.2	0.000351204		7.35232	93906	0.031264
7.61254	79671.5	0.000570259		7.50203	64115.3	0.000531759		7.47761	58241.2	0.000303876		7.36278	68411.2	0.022776
7.62302	56423.4	0.000403858		7.51251	65392.4	0.000542351		7.48811	87220.4	0.000455076		7.37327	79151	0.0263516
7.63351	66180.9	0.000473699		7.523	64012.1	0.000530904		7.49862	78814.3	0.000411217		7.38376	69361.1	0.0230923
7.644	97161.8	0.000695448		7.53351	75404.4	0.000625389		7.50911	74301.1	0.000387669		7.39424	93145.9	0.0310109
7.65449	66306.9	0.0004746		7.54398	65457.2	0.000542889		7.51962	66129.6	0.000345034		7.40472	70822.2	0.0235787
7.66498	69418.6	0.000496873		7.55448	69130.4	0.000573354		7.53013	76280.5	0.000397997		7.41518	92179.9	0.0306893
7.67547	67388	0.000482339		7.56497	93916.8	0.000778927		7.54064	84059	0.000438582		7.42566	89040.1	0.029644
7.68596	82555	0.000590898		7.57548	70313.3	0.000583164		7.55115	81910.9	0.000427374		7.43614	76762.6	0.0255564
7.69642	64827.5	0.000464011		7.58596	84381.7	0.000699845		7.56164	86826.3	0.00045302		7.44662	63579.3	0.0211673
7.70691	72154.6	0.000516456		7.59645	74041.1	0.000614082		7.57213	70724.1	0.000369006		7.45709	42241.9	0.0140635
7.71739	64996.3	0.00046522		7.60695	85136	0.000706101		7.58263	62336.4	0.000325243		7.46758	70955.4	0.0236231
7.72788	69945.8	0.000500646		7.61745	66231.6	0.000549312		7.59311	70900.1	0.000369925		7.47806	69858	0.0232577
7.73835	69872.6	0.000500122		7.6279	64950.4	0.000538686		7.60357	75004.7	0.00039134		7.48855	78065	0.02599
7.74885	84341	0.000603682		7.63838	77007.7	0.000638686		7.61409	62437	0.000325768		7.49905	76406.9	0.025438
7.75932	86665.5	0.00062032		7.64888	82742	0.000686246		7.6246	80803.9	0.000421598		7.50953	71459.1	0.0237908
7.7698	95993.4	0.000687085		7.65938	73245.2	0.000607481		7.63511	86492.3	0.000451278		7.52004	70114.7	0.0233432
7.78029	86848.3	0.000621628		7.66989	80004.5	0.000663541		7.64562	53415.2	0.000278696		7.53053	80900.1	0.0269339
7.79076	84946.8	0.000608018		7.68037	86771.3	0.000719664		7.65611	70885.2	0.000369847		7.54104	68227.5	0.0227149
7.80122	102699	0.000735082		7.69088	70608.1	0.000585609		7.66659	87467.3	0.000456365		7.55153	65177.9	0.0216996
7.81165	77507.6	0.000554771		7.70138	77849.2	0.000645666		7.67711	77454.1	0.00040412		7.56202	82403.3	0.0274344
7.82213	76631.4	0.000548499		7.71186	79816.5	0.000661982		7.68763	67677.7	0.000353111		7.57252	95320.4	0.0317349
7.83262	75831.1	0.000542771		7.72234	86791.3	0.00071983		7.69811	66585.3	0.000347412		7.58301	75121.2	0.02501
7.84311	92478.9	0.00066193		7.73283	55839.2	0.000463119		7.70862	65789.8	0.000343261		7.59349	75072.5	0.0249938
7.85358	79332.2	0.000567831		7.74329	77314.7	0.000641233		7.71912	80288.4	0.000418908		7.60396	61866.6	0.0205971
7.86407	92694.3	0.000663472		7.75379	97701.3	0.000810315		7.72964	75903	0.000396027		7.61444	46258.9	0.0154009
7.87455	83888.8	0.000600445		7.76428	82031	0.000680349		7.74015	86615.3	0.000451919		7.62494	74329.2	0.0247463
7.88504	81113.6	0.000580581		7.77478	75789.8	0.000628585		7.75063	76184.6	0.000397497		7.63544	82027.5	0.0273093
7.89552	82790.6	0.000592585		7.78524	83095.6	0.000689178		7.76113	82984.5	0.000432975		7.64593	88566	0.0294861
7.90599	81314.8	0.000582021		7.79572	78689	0.000652631		7.77164	83676.1	0.000436584		7.65641	64818.4	0.0215799
7.91646	92749.1	0.000663864		7.80622	67601.7	0.000560675		7.78211	88172.2	0.000460042		7.6669	79549.2	0.0264842
7.92691	79390	0.000568244		7.8167	68410.9	0.000567386		7.7926	102659	0.000535628		7.6774	85636.5	0.0285108
7.93739	83215.6	0.000595627		7.82718	93786.3	0.000777845		7.8031	102161	0.00053303		7.6879	49737.5	0.016559
7.94787	91005.8	0.000651386		7.83767	94219.2	0.000781435		7.8136	96081.6	0.00050131		7.69837	68341.5	0.0227528
7.95832	78116.1	0.000559126		7.84817	83684.8	0.000694065		7.82409	96488.3	0.000503432		7.70885	65751.7	0.0218906
7.9688	75106.8	0.000537587		7.85863	66273.9	0.000549662		7.83459	105355	0.000549695		7.71935	88924.6	0.0296055
7.97927	100562	0.000719786		7.86913	102214	0.000847742		7.84509	72983.9	0.000380797		7.72986	83780.2	0.0278928
7.98972	94822.6	0.000678705		7.87961	97600.2	0.000809476		7.85561	87860.6	0.000458417		7.74036	87917.3	0.0292702
8.00017	112526	0.00080542		7.8901	101048	0.000838072		7.86612	66931.9	0.00034922		7.75085	72971.8	0.0242944
8.01065	87785.2	0.000628334		7.90059	102581	0.000850786		7.87663	68689.5	0.000358391		7.76132	77150.7	0.0256856
8.02111	96625.4	0.000691609		7.91107	107754	0.00089369		7.88713	81676.6	0.000426151		7.77182	84083.5	0.0279938
8.03158	100692	0.000720716		7.92156	80300.4	0.000665995		7.89758	70832.6	0.000369572		7.7823	71046.1	0.0236533
8.04202	84658.3	0.000605953		7.93205	103757	0.00086054		7.90809	88770.8	0.000463166		7.79277	80436.4	0.0267796
8.05247	78690.3	0.000563236		7.94252	110466	0.000916183		7.9186	97983.4	0.000511233		7.80322	86803.1	0.0288992
8.06294	91307.2	0.000653543		7.953	100673	0.000834962		7.92909	86643.7	0.000452067		7.8137	73544.1	0.0244849
8.07341	84109.7	0.000602026		7.96345	90148	0.000747669		7.93957	109249	0.000570012		7.82416	85845.9	0.0285805
8.08386	82886.5	0.000593271		7.9739	70213.9	0.00058234		7.95007	100078	0.000522162		7.83466	96411.9	0.0320982
8.09432	99568.4	0.000712674		7.98437	109651	0.000909423		7.96058	98126.4	0.000511979		7.84516	93764.3	0.0312168
8.10478	95093.2	0.000680642		7.99483	53763.6	0.000445905		7.97108	92689.1	0.00048361		7.85564	88671.4	0.0295212
8.11524	88615.3	0.000634276		8.00529	115704	0.000959626		7.98154	87558.7	0.000456842		7.86613	71827.8	0.0239135
8.1257	128219	0.000917744		8.01575	99240.3	0.000823079		7.99201	97863.1	0.000510605		7.87662	91241.5	0.0303769
8.13617	105952	0.000758365		8.02622	91099.9	0.000755564		8.00249	106177	0.000553983		7.8871	63101.9	0.0210084
8.14663	117976	0.000844429		8.0367	113434	0.000940799		8.01294	113449	0.000591925		7.8976	69777.8	0.023231
8.15704	103398	0.000740085		8.04719	88601.4	0.000734842		8.02342	69001.2	0.000360017		7.90809	97174.2	0.032352
8.1675	106254	0.000760527		8.05766	84695.7	0.000702449		8.03388	116630	0.000608522		7.91858	82513	0.0274709
8.17795	122987	0.000880296		8.06812	106305	0.000881672		8.04438	118508	0.000618321		7.92907	96805.4	0.0322293
8.18839	99317.2	0.000710876		8.07858	106604	0.000884152		8.05491	101030	0.000527129		7.93951	116238	0.0386989
8.19879	83117.7	0.000594926		8.08901	124337	0.00103123		8.06539	87919	0.000458721		7.95	85696.5	0.0285308
8.20924	93112.6	0.000666466		8.09949	116420	0.000965564		8.07587	98844.3	0.000515725		7.9605	92148.3	0.0306788
8.21968	80831.4	0.000578561		8.10995	95060.1	0.000788409		8.08636	82544.6	0.00043068		7.97097	90814.9	0.0302348
8.23013	107039	0.000766146		8.1204	122292	0.00101427		8.09684	95193.5	0.000496676		7.98143	104821	0.0348979
8.24059	124180	0.000888835		8.13086	98370	0.000815861		8.10733	102315	0.000533833		7.9919	96821.2	0.0322345
8.25101	128668	0.000920958		8.14131	95800.6	0.000794551		8.1178	105492	0.000550409		8.00238	115560	0.0384732
8.26146	94321.7	0.00067512		8.1518	106799	0.000885769		8.12823	106707	0.000556749		8.01286	89213.6	0.0297017
8.2719	86707.7	0.000620622		8.16225	101608	0.000842716		8.13872	83767.1	0.000437059		8.02333	122677	0.0408426
8.28236	121593	0.000870318		8.17271	115569	0.000958506		8.1492	115502	0.000602637		8.03379	90833.3	0.030241
8.29282	130380	0.000933212		8.18318	83585.4	0.000693241		8.15967	100878	0.000526336		8.04426	92557.8	0.0308151
8.30328	115744	0.000828453		8.19364	106833	0.000886051		8.17015	122335	0.000638288		8.05471	106611	0.0354938
8.31372	115855	0.000829248		8.20408	92913.4	0.000770605		8.18059	99265.2	0.000517921		8.06519	94910.1	0.0315983
8.32418	94779.6	0.000678398		8.21454	130874	0.00108544		8.19105	104076	0.000543021		8.07564	85480.7	0.0284589
8.33463	86457.4	0.00061883		8.225	110956	0.000920247		8.20152	81569	0.00042559		8.08613	117338	0.0390651
8.34506	92738.4	0.000663787		8.23546	94415.9	0.000783067		8.21198	84734.2	0.000442105		8.09659	116876	0.0389113
8.35552	97204.1	0.000695751		8.24593	114820	0.000952294		8.22242	100251	0.000523064		8.10706	131000	0.0436136
8.36596	120150	0.00085999		8.25636	127083	0.001054		8.23288	125000	0.000652193		8.11753	117533	0.0391301
8.37641	92156	0.000659619		8.26684	92985.5	0.000771203		8.24333	110310	0.000575547		8.12797	88573.6	0.0294887
8.38683	90479.1	0.000647616		8.2773	138706	0.0011504		8.25379	104454	0.000544994		8.13842	114425	0.0380953
8.39725	114439	0.000819112		8.28777	106904	0.00088664		8.26427	117078	0.00061086		8.14888	114915	0.0382585
8.40772	100445	0.000718948		8.2982	84314.6	0.000699288		8.27472	116358	0.000607103		8.15932	118623	0.039493
8.41818	94885.3	0.000679154		8.30865	108093	0.000896502		8.28519	103518	0.00054011		8.16975	90354.1	0.0300814
8.42862	61620.6	0.000441058		8.31908	111920	0.000928242		8.29566	140834	0.000734808		8.18021	114106	0.0379891
8.43905	91367.9	0.000653978		8.32955	96416.7	0.000799661		8.30613	119808	0.000625104		8.19068	101013	0.0336301
8.4495	67698.2	0.000484559		8.34001	95720.4	0.000793886		8.31659	110181	0.000574874		8.20115	103010	0.0342949
8.45996	43602.7	0.000312092		8.35044	90772.4	0.000752848		8.32705	112628	0.000587642		8.2116	105315	0.0350623
8.47041	64520.5	0.000461814		8.3609	72723.8	0.000603157		8.3375	86526.8	0.000451458		8.22205	119270	0.0397084
8.48086	74622.5	0.00053412		8.37135	100680	0.00083502		8.34795	99028.5	0.000516686		8.23252	118944	0.0395998
8.4913	81402.8	0.000582651		8.38183	86479.9	0.000717247		8.35837	123037	0.000641951		8.24298	111839	0.0372344
8.50173	80102.7	0.000573346		8.39229	89744.4	0.000744322		8.36879	100181	0.000522699		8.25343	91189.9	0.0303597
8.51218	60736	0.000434726		8.40277	90653.3	0.00075186		8.37924	101722	0.000530739		8.26385	120307	0.0400536
8.52263	62191.6	0.000445145		8.41324	86893	0.000720673		8.3897	87089.3	0.000454392		8.2743	116489	0.0387825
8.53307	52478.8	0.000375624		8.42371	74141.8	0.000614917		8.40016	95452.2	0.000498026		8.28473	104430	0.0347677
8.54349	77697.6	0.000556131		8.43416	70941.9	0.000588378		8.41064	75924.3	0.000396138		8.29519	121436	0.0404295
8.55394	53895.3	0.000385763		8.44464	99949.8	0.000828964		8.4211	79708	0.00041588		8.30563	96991.6	0.0322912
8.56437	64892.4	0.000464476		8.45509	80949.2	0.000671376		8.43158	77343.6	0.000403544		8.31608	97652.4	0.0325112
8.57482	72715.8	0.000520473		8.46557	104100	0.000863385		8.44205	89405.4	0.000466477		8.32653	92471.6	0.0307864
8.58524	75760.1	0.000542263		8.47603	63814.9	0.000529268		8.45252	83491.5	0.000435621		8.33699	120373	0.0400756
8.59569	62419.4	0.000446775		8.48651	55502.5	0.000460327		8.46297	83106.4	0.000433611		8.34745	99119.3	0.0329996
8.60612	42422.3	0.000303643		8.49698	66935.4	0.000555149		8.47343	84558.4	0.000441187		8.35789	85038.2	0.0283116
8.61653	58684.2	0.00042004		8.50746	55993.8	0.000464401		8.4839	68443.3	0.000357106		8.36834	83537	0.0278118
8.62696	75647.8	0.000541459		8.51793	85244.5	0.000707001		8.49438	72024.8	0.000375793		8.37879	108284	0.0360508
8.63737	53305	0.000381538		8.52838	85812.9	0.000711715		8.50483	94862	0.000494947		8.38925	128865	0.0429028
8.6478	56387.3	0.0004036		8.53881	56126.1	0.000465499		8.5153	54498.5	0.000284348		8.39966	82776	0.0275585
8.65823	64618.9	0.000462518		8.54923	47471.6	0.00039372		8.52576	76210	0.000397629		8.4101	75712.5	0.0252068
8.66867	60705.9	0.000434511		8.55971	64777.1	0.000537248		8.53622	61481.8	0.000320784		8.42057	104054	0.0346425
8.67909	85777.9	0.000613967		8.57017	72554.8	0.000601755		8.54666	75967.3	0.000396363		8.43104	77445.4	0.0257838
8.68954	50252.5	0.000359689		8.58063	57578.5	0.000477545		8.55709	62038.3	0.000323688		8.4415	81527	0.0271426
8.69999	44368.2	0.000317571		8.5911	77937.3	0.000646396		8.56756	51308.7	0.000267705		8.45194	88102.1	0.0293317
8.71043	50380.8	0.000360607		8.60153	65682.7	0.000544759		8.57802	56867.6	0.000296709		8.4624	73885.8	0.0245987
8.72088	42961.1	0.0003075		8.61199	75631	0.000627268		8.58846	54066.4	0.000282094		8.47286	84687	0.0281947
8.73129	51487.7	0.00036853		8.62243	70175.1	0.000582018		8.59888	44099.8	0.000230093		8.48332	77979.2	0.0259615
8.74173	65167.3	0.000466444		8.63285	85954.8	0.000712892		8.60934	53985	0.000281669		8.49375	92654.5	0.0308473
8.75219	55946.6	0.000400445		8.64329	74071.4	0.000614333		8.61978	67568.4	0.000352541		8.5042	60054.9	0.019994
8.76266	61386.9	0.000439385		8.65374	53934.5	0.000447322		8.63024	62819.8	0.000327765		8.51464	76329.3	0.0254122
8.77311	42854.5	0.000306737		8.66416	58276.4	0.000483333		8.64067	69711.9	0.000363725		8.5251	66932.8	0.0222838
8.78359	48853.4	0.000349675		8.67461	57367.5	0.000475795		8.65111	45446.1	0.000237117		8.53556	60917.2	0.0202811
8.79407	48520.8	0.000347294		8.68503	46378.8	0.000384656		8.66158	35802.9	0.000186803		8.546	80019.7	0.0266408
8.80455	63820	0.0004568		8.69549	44226.8	0.000366808		8.67204	59342.9	0.000309624		8.55644	64436.1	0.0214526
8.81504	33569.2	0.000240276		8.70593	54428.5	0.000451419		8.68249	43686	0.000227934		8.56689	70462.8	0.0234591
8.82554	67789	0.000485209		8.71638	47282	0.000392147		8.69294	75520.2	0.00039403		8.57733	76198.5	0.0253686
8.83603	35448.7	0.000253729		8.72682	77680.9	0.00064427		8.70338	56665.2	0.000295653		8.58778	75002	0.0249703
8.84651	54084.1	0.000387114		8.73729	63174	0.000523952		8.71384	48535.4	0.000253236		8.5982	62925.5	0.0209497
8.85701	54664.6	0.000391269		8.74775	40897.6	0.000339196		8.72431	39114.6	0.000204082		8.60862	53691.8	0.0178755
8.86753	30788.8	0.000220375		8.75821	50873.6	0.000421935		8.73479	38208.8	0.000199356		8.61903	42727.1	0.0142251
8.87802	38337.4	0.000274405		8.76866	56466.9	0.000468325		8.74524	61488.4	0.000320819		8.62942	61882.8	0.0206025
8.88853	56450.2	0.00040405		8.77909	31592.1	0.000262019		8.75572	63822.5	0.000332997		8.63985	67368.5	0.0224289
8.89905	40988.2	0.000293378		8.78958	52983.5	0.000439435		8.76622	51308.6	0.000267705		8.6503	70729.9	0.023548
8.90958	44099	0.000315644		8.80006	42100.7	0.000349175		8.77672	70916	0.000370007		8.66076	59236.9	0.0197216
8.92008	49466.7	0.000354064		8.81056	52453.6	0.00043504		8.78722	66004.1	0.000344379		8.6712	53571.7	0.0178355
8.93062	50964.3	0.000364784		8.82105	61947.7	0.000513782		8.7977	44722.1	0.00023334		8.68164	63246.9	0.0210567
8.94115	38898.4	0.00027842		8.83155	43579.7	0.000361441		8.80822	60802.9	0.000317242		8.69209	61392.1	0.0204392
8.95168	44071	0.000315444		8.84207	47194.6	0.000391423		8.81871	43363.7	0.000226252		8.70255	56150	0.0186939
8.96219	42991	0.000307714		8.85259	50220.9	0.000416522		8.82922	49810.6	0.000259889		8.713	63313.5	0.0210789
8.97271	43651.9	0.000312444		8.86311	44421.7	0.000368425		8.83973	50158.9	0.000261706		8.72343	37633.2	0.0125292
8.98325	45656.3	0.000326791		8.8736	47466.9	0.000393681		8.85023	37967.5	0.000198097		8.73388	87141.7	0.0290119
8.99377	44229.4	0.000316578		8.88412	44999	0.000373213		8.86075	40635.1	0.000212015		8.74432	37862.3	0.0126054
9.00429	58220.4	0.00041672		8.89462	39210	0.0003252		8.87127	51992.8	0.000271275		8.75479	54983.7	0.0183056
9.01484	37532.8	0.000268646		8.90516	47114.9	0.000390762		8.8818	47769.9	0.000249242		8.76527	53444.5	0.0177932
9.02536	54780.1	0.000392096		8.91569	40076.5	0.000332386		8.89231	48581.6	0.000253477		8.77572	60977.7	0.0203012
9.0359	54489.8	0.000390018		8.9262	54943.6	0.000455691		8.90283	40769.9	0.000212719		8.78617	48373	0.0161047
9.04645	49966.4	0.000357641		8.93673	62743.6	0.000520383		8.91336	46474.8	0.000242484		8.79663	35642	0.0118662
9.057	53330.6	0.000381721		8.94726	55955.4	0.000464083		8.9239	45725.2	0.000238573		8.80711	27102.2	0.00902309
9.06754	38787	0.000277623		8.95779	39909.9	0.000331005		8.93441	49305.8	0.000257255		8.81761	48966.2	0.0163022
9.07807	42209.6	0.000302121		8.96833	56728.9	0.000470498		8.94492	54443.8	0.000284063		8.82807	65265.3	0.0217287
9.08862	46800.4	0.00033498		8.97886	47804.6	0.000396482		8.95545	47105.3	0.000245774		8.83857	41957.3	0.0139688
9.09918	49361.2	0.000353309		8.9894	45937.8	0.000380999		8.966	37437.1	0.00019533		8.84908	49947.4	0.0166289
9.10974	48895.6	0.000349977		8.99994	48042.7	0.000398457		8.97654	41247.1	0.000215209		8.85957	54378	0.018104
9.12027	33478.9	0.00023963		9.01045	42048.6	0.000348743		8.98708	31654.2	0.000165157		8.87007	42488.5	0.0141456
9.13084	44769.7	0.000320445		9.021	48267.8	0.000400323		8.99761	43761.4	0.000228327		8.88057	57795.9	0.0192419
9.14139	43667.8	0.000312558		9.03154	52500.6	0.000435429		9.00814	38698.2	0.00020191		8.8911	38612.5	0.0128552
9.15196	38540	0.000275855		9.04209	46869.5	0.000388726		9.01867	54941.4	0.000286659		8.90162	51503	0.0171468
9.16254	37854	0.000270945		9.05263	33665.1	0.000279212		9.02922	50071.4	0.00026125		8.91214	60865	0.0202637
9.17307	50587.7	0.000362088		9.06318	45531.5	0.000377629		9.03973	57632.6	0.000300701		8.92267	49709.3	0.0165496
9.18361	48358.7	0.000346134		9.07372	45827.1	0.000380081		9.05025	52765.5	0.000275306		8.93319	44420.3	0.0147888
9.19415	32173.5	0.000230286		9.08429	43304.2	0.000359156		9.06079	34817.8	0.000181663		8.94373	42373	0.0141072
9.20471	42653.5	0.000305298		9.09487	27671.6	0.000229503		9.07135	46653.5	0.000243417		8.95426	47422	0.0157881
9.21526	48128.1	0.000344483		9.10543	34683.9	0.000287661		9.08192	53185.3	0.000277497		8.96479	55192.8	0.0183752
9.2258	41867.7	0.000299674		9.11598	45951.4	0.000381112		9.09246	35901.7	0.000187319		8.97529	60112.2	0.0200131
9.23636	43742.4	0.000313092		9.12652	40705.5	0.000337603		9.10303	57299.5	0.000298963		8.98582	46331.6	0.0154251
9.24692	45920.8	0.000328684		9.1371	47499.9	0.000393955		9.11362	36812.6	0.000192071		8.99637	36642.6	0.0121994
9.25749	54773.4	0.000392048		9.14767	31963.2	0.000265096		9.12419	45963.3	0.000239816		9.0069	49671.2	0.0165369
9.26806	37867.9	0.000271045		9.15824	45864.2	0.000380388		9.13476	58227.1	0.000303803		9.01744	46539.8	0.0154944
9.27863	36460.1	0.000260968		9.1688	42571.4	0.000353079		9.1453	39211.8	0.000204589		9.02796	39487.9	0.0131466
9.28919	37022.5	0.000264993		9.17937	36266.3	0.000300785		9.15587	42493.1	0.00022171		9.0385	41969.2	0.0139727
9.29975	49245.4	0.00035248		9.18993	26448.3	0.000219357		9.16641	43298.3	0.000225911		9.04905	57703.3	0.0192111
9.31028	65813.7	0.00047107		9.20049	46903.4	0.000389007		9.17697	38738.3	0.000202119		9.05961	33304.7	0.0110881
9.32083	58026.4	0.000415332		9.21106	41870.5	0.000347266		9.18751	46636.3	0.000243327		9.07016	37156.2	0.0123703
9.33139	34968.1	0.000250289		9.22161	54189.7	0.000449439		9.19807	50908.1	0.000265615		9.08072	36850.3	0.0122685
9.34195	52422	0.000375217		9.23217	40364.4	0.000334774		9.20863	39708.2	0.000207179		9.09128	46393.9	0.0154458
9.3525	47038.9	0.000336687		9.24271	48698.7	0.000403897		9.21918	41243.7	0.000215191		9.10186	36512.1	0.0121559
9.36305	42168.1	0.000301824		9.25328	47960.8	0.000397777		9.22979	48111.3	0.000251023		9.11245	48003.7	0.0159818
9.37362	46663.6	0.000334001		9.26385	40187.4	0.000333306		9.24035	45964	0.000239819		9.123	52279.7	0.0174054
9.38418	43847.9	0.000313847		9.2744	58801.1	0.000487685		9.25091	40714.7	0.000212431		9.13357	53176.8	0.0177041
9.39474	49394	0.000353544		9.28496	52842.2	0.000438263		9.26147	38863.5	0.000202772		9.14412	39621.5	0.0131911
9.40531	46850	0.000335335		9.29553	51089.5	0.000423726		9.27203	41161.3	0.000214761		9.15471	41284.7	0.0137448
9.41582	31410.6	0.000224826		9.30611	45003.6	0.000373251		9.28257	51097.2	0.000266602		9.16528	35964.9	0.0119737
9.42631	40741.5	0.000291613		9.31666	52576.8	0.000436061		9.2931	40358	0.00021057		9.17582	27013.3	0.00899349
9.43679	46334	0.000331642		9.32724	45025.8	0.000373435		9.30365	37395.9	0.000195115		9.18637	45779.2	0.0152412
9.44728	40144	0.000287336		9.3378	36891.4	0.00030597		9.31421	49079.1	0.000256072		9.19693	47538.4	0.0158269
9.45778	44723.2	0.000320112		9.34836	42266.7	0.000350552		9.32478	50151	0.000261665		9.20747	51887.7	0.0172749
9.4683	42573.2	0.000304723		9.3589	44361.1	0.000367922		9.33534	38027	0.000198408		9.21802	32029.7	0.0106636
9.47884	40051.4	0.000286673		9.36947	64134.6	0.00053192		9.3459	39891.7	0.000208137		9.22857	42225.2	0.014058
9.4894	28141.3	0.000201425		9.38004	41012.1	0.000340146		9.35648	41097.4	0.000214428		9.23914	42455	0.0141345
9.49997	48382.9	0.000346307		9.3906	44952.8	0.00037283		9.36704	43158.8	0.000225183		9.24971	45846.1	0.0152635
9.51052	45793.8	0.000327775		9.40116	35631.6	0.000295521		9.37761	42303.3	0.000220719		9.26028	33312.6	0.0110907
9.52109	42704.5	0.000305663		9.4117	33313.2	0.000276293		9.38816	42273.7	0.000220565		9.27084	42653.4	0.0142005
9.53165	38255.2	0.000273817		9.42218	49139.1	0.00040755		9.39869	40547.3	0.000211557		9.28141	49838.3	0.0165926
9.54221	40905.6	0.000292787		9.43269	40334.7	0.000334528		9.40925	46118.2	0.000240624		9.29198	44183	0.0147098
9.55278	34538.1	0.000247211		9.44319	41180.9	0.000341546		9.41977	43314.9	0.000225997		9.30255	45601.7	0.0151821
9.56333	42447.9	0.000303826		9.45369	39448.6	0.000327179		9.43027	40440	0.000210998		9.3131	46816.7	0.0155866
9.57391	33549.2	0.000240133		9.4642	43913.6	0.000364211		9.44075	40426.7	0.000210928		9.32366	42079.5	0.0140095
9.58448	57642.4	0.000412583		9.47473	40167.6	0.000333142		9.45125	32239	0.000168208		9.33423	46542.6	0.0154953
9.59506	31727.9	0.000227097		9.4853	50367.8	0.00041774		9.46177	46419.3	0.000242195		9.34481	56244.2	0.0187253
9.6056	41285.1	0.000295504		9.49587	40931.7	0.000339479		9.47231	48552.4	0.000253324		9.35539	41884.7	0.0139446
9.61619	50628.8	0.000362382		9.50644	42870.2	0.000355557		9.48287	43231.8	0.000225564		9.36596	47883.8	0.0159419
9.62677	39201.7	0.000280591		9.51699	48426	0.000401636		9.49345	39447.6	0.00020582		9.37651	28345.8	0.00943712
9.63733	39554.2	0.000283114		9.52755	48312.3	0.000400693		9.50402	32652.8	0.000170367		9.38708	49350.3	0.0164301
9.6479	42705.6	0.000305671		9.53811	44909	0.000372466		9.51456	35021.1	0.000182724		9.39764	58820.6	0.019583
9.65841	41508.3	0.000297101		9.54869	32849.1	0.000272444		9.52514	51503.2	0.00026872		9.4082	30542.1	0.0101683
9.66898	44044.4	0.000315254		9.55926	43572.4	0.000361381		9.53568	38182.4	0.000199218		9.41869	39909.1	0.0132869
9.67954	50244.8	0.000359634		9.56984	36434.5	0.00030218		9.54625	50536.7	0.000263678		9.42918	50988.3	0.0169754
9.69011	41273.8	0.000295423		9.58042	44963.4	0.000372917		9.55684	47919.4	0.000250022		9.43966	50287.5	0.0167421
9.70066	35031.1	0.00025074		9.59098	42224.1	0.000350198		9.5674	36871.1	0.000192377		9.45017	46102.6	0.0153489
9.71123	45286.8	0.000324146		9.60156	38634.8	0.000320429		9.57795	45425.6	0.00023701		9.4607	34016.5	0.0113251
9.7218	42833.5	0.000306586		9.61213	43524.7	0.000360985		9.58853	50845.3	0.000265288		9.47124	44873.9	0.0149398
9.73238	35679.9	0.000255384		9.62269	45117.9	0.000374199		9.59911	37744.4	0.000196933		9.48181	51072.1	0.0170033
9.74295	43249.7	0.000309565		9.63327	36961.5	0.000306551		9.60968	39401.8	0.000205581		9.49237	42386.7	0.0141117
9.75351	41479.9	0.000296898		9.64383	30017.7	0.000248961		9.62026	42323.7	0.000220826		9.50295	47863.4	0.0159351
9.76407	42484.5	0.000304088		9.6544	57506.4	0.000476947		9.63077	43667.8	0.000227839		9.5135	48534.3	0.0161584
9.77462	48643.8	0.000348174		9.66495	37705.5	0.000312722		9.64134	39267.7	0.000204881		9.52407	37247.6	0.0124008
9.78518	37575.2	0.000268949		9.67552	44960.7	0.000372895		9.6519	50444.3	0.000263195		9.53466	38705.7	0.0128862
9.79574	42791.1	0.000306283		9.6861	43000.4	0.000356637		9.66247	44262.2	0.00023094		9.54523	38367.4	0.0127736
9.80631	39239.6	0.000280863		9.69668	37967.8	0.000314897		9.67302	53416.5	0.000278703		9.55579	50561.7	0.0168334
9.81687	45181.4	0.000323392		9.70721	38267	0.000317379		9.68356	38592.6	0.000201359		9.56635	41791.6	0.0139136
9.82745	51655.4	0.00036973		9.71776	39316.5	0.000326083		9.69413	39147.4	0.000204253		9.57693	35426.4	0.0117945
9.838	37873.2	0.000271082		9.72833	44772.2	0.000371332		9.70471	24950.8	0.000130182		9.58752	29589.2	0.00985108
9.84858	46880	0.00033555		9.73892	45440.9	0.000376878		9.71528	42642.9	0.000222491		9.59809	47071.2	0.0156713
9.85915	34151.6	0.000244445		9.74949	53589.4	0.00044446		9.72584	37423.1	0.000195257		9.60867	38972.9	0.0129752
9.86972	48105.1	0.000344319		9.76006	42880.5	0.000355642		9.73641	47313.3	0.000246859		9.61924	56525.3	0.0188189
9.88029	50894.3	0.000364283		9.77066	35464.4	0.000294135		9.74695	37254	0.000194374		9.62981	47283	0.0157418
9.89081	32449.5	0.000232262		9.78124	44708	0.000370799		9.75753	23865.5	0.000124519		9.64039	33772.9	0.011244
9.90139	28970.7	0.000207362		9.79183	31544	0.00026162		9.7681	33849.7	0.000176612		9.65096	31626.3	0.0105293
9.91196	37483.1	0.00026829		9.8024	28587.1	0.000237096		9.77866	35092.7	0.000183098		9.66151	49933	0.0166241
9.92253	38437.6	0.000275122		9.81298	46125.8	0.000382558		9.78923	40621.5	0.000211945		9.67207	34157.4	0.011372
9.93308	47150.3	0.000337485		9.82353	41188.6	0.00034161		9.79981	44293.4	0.000231103		9.68264	36479.8	0.0121452
9.94364	32870.2	0.000235273		9.83413	40262.3	0.000333927		9.81038	29332.9	0.000153046		9.69322	26907.3	0.0089582
9.95421	37074	0.000265362		9.8447	42966.8	0.000356358		9.82094	40091	0.000209177		9.7038	33575.1	0.0111781
9.96478	51003.6	0.000365065		9.85527	40027.9	0.000331983		9.8315	46730.8	0.00024382		9.71438	50856.9	0.0169317
9.97534	32306.5	0.000231238		9.86583	42964.6	0.00035634		9.84207	43368.1	0.000226275		9.72493	44518.8	0.0148216
9.98591	37530.5	0.00026863		9.8764	41822.2	0.000346865		9.85264	40327.2	0.000210409		9.73553	40162	0.0133711
9.99647	46828.3	0.00033518		9.88698	40791.4	0.000338316		9.86319	26296.3	0.000137202		9.7461	41986.7	0.0139786
				9.89756	50377.4	0.00041782		9.87375	38724.7	0.000202048		9.75668	46475.9	0.0154731
				9.90813	50297	0.000417153		9.88431	52432.3	0.000273568		9.76723	40887.7	0.0136127
				9.9187	38728.4	0.000321206		9.89489	37705.4	0.00019673		9.77781	38114.1	0.0126893
				9.92928	29973.6	0.000248595		9.90549	44288.3	0.000231076		9.78838	40015.4	0.0133223
				9.93983	41990	0.000348257		9.91608	43988.3	0.000229511		9.79896	42369.2	0.0141059
				9.95042	32212.1	0.000267161		9.92665	41683.8	0.000217487		9.80954	50786.8	0.0169084
				9.961	39720.9	0.000329437		9.93726	33409.1	0.000174314		9.8201	35945.6	0.0119673
				9.97157	52472.7	0.000435198		9.94787	31455.4	0.00016412		9.83066	42399.8	0.0141161
				9.98214	34587.7	0.000286863		9.95846	41283.4	0.000215398		9.84123	45947.9	0.0152974
				9.99272	36062	0.000299091		9.96904	32991.7	0.000172136		9.85181	41207.3	0.0137191
								9.97963	50348	0.000262693		9.86239	46568.7	0.015504
								9.99023	37955.1	0.000198032		9.87296	34273.6	0.0114107
								10.0008	40472.2	0.000211166		9.88354	39910.8	0.0132874
												9.89412	45309.2	0.0150847
												9.90469	34065.4	0.0113413
												9.91525	45602.2	0.0151823
												9.92582	37200.3	0.012385
												9.9364	32292.7	0.0107512
												9.94698	29810	0.00992459
												9.95755	37506.8	0.0124871
												9.9681	28987.6	0.00965079
												9.97868	31324.5	0.0104288
												9.98925	46372	0.0154385
												9.99983	33989.4	0.011316

## Sheet: mz115_LC-MSMS_Data
2-Heptanone				3-Heptanone				4-Heptanone				EBC from 10-3
mz	Normalised_AveragedIntensity			mz	Normalised_AveragedIntensity			mz	Normalised_AveragedIntensity			mz	Normalised_AveragedIntensity
50.0146	0			50.0146	0			50.0145	0			53.0379	0
50.0147	0			50.0147	0			50.0146	0			53.038	0
50.0148	0			50.0148	0			50.0147	0			53.0381	0
50.0149	0			50.0149	0			50.0148	0			53.0382	0
50.015	9.03727e-06			50.015	3.4421e-05			50.0149	1.58878e-05			53.0383	0.000268383
50.0151	9.03944e-05			50.0151	8.46717e-05			50.015	5.13495e-05			53.0384	0.00394147
50.0152	0.00021019			50.0152	9.09361e-05			50.0151	5.9815e-05			53.0385	0.0132914
50.0153	0.000248293			50.0153	6.89092e-05			50.0152	3.12514e-05			53.0386	0.0253603
50.0154	0.000181292			50.0154	1.49398e-05			50.0153	2.96211e-06			53.0387	0.0286346
50.0155	6.02586e-05			50.0155	0			50.0154	0			53.0388	0.0205735
50.0156	5.35758e-06			50.0156	0			50.0155	0			53.0389	0.0101172
50.0157	0			50.0157	0			50.0156	0			53.039	0.00294673
50.0158	0			50.0158	0			50.0157	0			53.0391	0.00116587
50.0159	0			50.6042	0			50.2503	0			53.0392	0
50.016	0			50.6043	0			50.2504	0			53.0393	0
50.3737	0			50.6044	0			50.2505	0			53.0394	0
50.3738	0			50.6045	0			50.2506	0			53.0395	0
50.3739	0			50.6046	4.42556e-06			50.2507	2.79327e-05			53.5975	0
50.374	0			50.6047	3.44009e-05			50.2508	5.64241e-05			53.5976	0
50.3741	3.03837e-06			50.6048	5.07698e-05			50.2509	6.1527e-05			53.5977	0
50.3742	4.70465e-05			50.6049	4.57087e-05			50.251	4.88344e-05			53.5978	0
50.3743	8.11041e-05			50.605	2.60443e-05			50.2511	0			53.5979	9.23201e-05
50.3744	7.2182e-05			50.6051	0			50.2512	0			53.598	0.000880536
50.3745	2.97836e-05			50.6052	0			50.2513	0			53.5981	0.00150537
50.3746	0			50.6053	0			50.2514	0			53.5982	0.00157835
50.3747	0			50.6054	0			50.9724	0			53.5983	0.00113386
50.3748	0			51.0225	0			50.9725	0			53.5984	0
50.3749	0			51.0226	0			50.9726	0			53.5985	0
50.438	0			51.0227	0			50.9727	0			53.5986	0
50.4381	0			51.0228	0			50.9728	1.00135e-05			53.5987	0
50.4382	0			51.0229	3.15271e-05			50.9729	3.37109e-05			55.0171	0
50.4383	0			51.023	6.15807e-05			50.973	4.69802e-05			55.0172	0
50.4384	4.68303e-05			51.0231	6.63244e-05			50.9731	3.14848e-05			55.0173	0
50.4385	7.80704e-05			51.0232	3.36018e-05			50.9732	3.36164e-06			55.0174	0
50.4386	8.50477e-05			51.0233	1.20954e-06			50.9733	0			55.0175	0.000245351
50.4387	7.19424e-05			51.0234	0			50.9734	0			55.0176	0.00270691
50.4388	5.35749e-06			51.0235	0			50.9735	0			55.0177	0.0102623
50.4389	0			51.0236	0			50.9736	0			55.0178	0.0196736
50.439	0			51.0237	0			51.1228	0			55.0179	0.0271092
50.4391	0			51.9593	0			51.1229	0			55.018	0.0222972
50.4392	0			51.9594	0			51.123	0			55.0181	0.0128392
51.0223	0			51.9595	0			51.1231	0			55.0182	0.00452344
51.0224	0			51.9596	0			51.1232	2.13831e-05			55.0183	0.00100308
51.0225	0			51.9597	4.01742e-05			51.1233	3.96568e-05			55.0184	0.000376768
51.0226	0			51.9598	8.64358e-05			51.1234	4.57678e-05			55.0185	0
51.0227	7.79948e-06			51.9599	9.18274e-05			51.1235	4.24911e-05			55.0186	0
51.0228	7.4729e-05			51.96	5.30732e-05			51.1236	1.71276e-05			55.0187	0
51.0229	0.000157789			51.9601	0			51.1237	0			55.0188	0
51.023	0.000270892			51.9602	0			51.1238	0			55.0534	0
51.0231	0.000298452			51.9603	0			51.1239	0			55.0535	0
51.0232	0.000212369			51.9604	0			51.124	0			55.0536	0
51.0233	6.76165e-05			52.1635	0			52.5348	0			55.0537	0
51.0234	0			52.1636	0			52.5349	0			55.0538	0.00103445
51.0235	0			52.1637	0			52.535	0			55.0539	0.0176689
51.0236	0			52.1638	0			52.5351	0			55.054	0.091387
51.0237	0			52.1639	1.91744e-06			52.5352	2.89777e-06			55.0541	0.325066
52.2941	0			52.164	2.93881e-05			52.5353	4.03888e-05			55.0542	0.654586
52.2942	0			52.1641	3.70228e-05			52.5354	6.76742e-05			55.0543	1
52.2943	0			52.1642	3.637e-05			52.5355	6.54707e-05			55.0544	0.92358
52.2944	0			52.1643	2.75001e-05			52.5356	3.08162e-05			55.0545	0.599047
52.2945	1.22471e-05			52.1644	0			52.5357	1.52945e-06			55.0546	0.265521
52.2946	3.96615e-05			52.1645	0			52.5358	0			55.0547	0.0745103
52.2947	5.33455e-05			52.1646	0			52.5359	0			55.0548	0.0189851
52.2948	3.53262e-05			52.1647	0			52.536	0			55.0549	0.013153
52.2949	5.63864e-06			52.2182	0			52.5361	0			55.055	0.0100934
52.295	0			52.2183	0			53.0016	0			55.0551	0.00679105
52.2951	0			52.2184	0			53.0017	0			55.0552	0.000543484
52.2952	0			52.2185	0			53.0018	0			55.0553	0
52.2953	0			52.2186	2.79558e-05			53.0019	0			55.0554	0
53.0017	0			52.2187	7.48746e-05			53.002	4.14341e-06			55.0555	0
53.0018	0			52.2188	9.00374e-05			53.0021	3.68597e-05			55.0556	0
53.0019	0			52.2189	7.89469e-05			53.0022	9.64107e-05			55.4854	0
53.002	0			52.219	5.23116e-05			53.0023	0.000127692			55.4855	0
53.0021	5.97229e-05			52.2191	0			53.0024	7.42367e-05			55.4856	0
53.0022	0.000212573			52.2192	0			53.0025	2.84122e-05			55.4857	0
53.0023	0.000304215			52.2193	0			53.0026	5.80329e-06			55.4858	0.000316048
53.0024	0.000241054			52.2194	0			53.0027	0			55.4859	0.000800784
53.0025	8.72733e-05			52.6568	0			53.0028	0			55.486	0.00121028
53.0026	1.1964e-05			52.6569	0			53.0029	0			55.4861	0.0012353
53.0027	0			52.657	0			53.003	0			55.4862	0.000923191
53.0028	0			52.6571	0			53.0377	0			55.4863	0.000432628
53.0029	0			52.6572	3.68234e-06			53.0378	0			55.4864	0
53.003	0			52.6573	2.52616e-05			53.0379	0			55.4865	0
53.0378	0			52.6574	4.29895e-05			53.038	0			55.4866	0
53.0379	0			52.6575	3.7951e-05			53.0381	5.14127e-06			55.4867	0
53.038	0			52.6576	2.17572e-05			53.0382	9.54088e-05			55.9487	0
53.0381	0			52.6577	0			53.0383	0.000470339			55.9488	0
53.0382	2.28719e-05			52.6578	0			53.0384	0.00181048			55.9489	0
53.0383	0.000157175			52.6579	0			53.0385	0.00532295			55.949	0
53.0384	0.00108987			52.658	0			53.0386	0.00942597			55.9491	0.000840774
53.0385	0.00387883			53.0015	0			53.0387	0.0113229			55.9492	0.00137238
53.0386	0.00705125			53.0016	0			53.0388	0.00800056			55.9493	0.00153955
53.0387	0.00877369			53.0017	0			53.0389	0.00386053			55.9494	0.00117121
53.0388	0.00643761			53.0018	0			53.039	0.000978215			55.9495	0.00051171
53.0389	0.0032023			53.0019	4.54142e-06			53.0391	0.000148829			55.9496	0
53.039	0.000964365			53.002	5.31553e-05			53.0392	6.82619e-05			55.9497	0
53.0391	0.000247482			53.0021	0.000165075			53.0393	3.00438e-05			55.9498	0
53.0392	0.00010742			53.0022	0.000331421			53.0394	2.45844e-05			55.9499	0
53.0393	4.78605e-05			53.0023	0.000365412			53.0395	0			56.384	0
53.0394	1.69332e-05			53.0024	0.000233576			53.0396	0			56.3841	0
53.0395	0			53.0025	8.95001e-05			53.0397	0			56.3842	0
53.0396	0			53.0026	0			53.0398	0			56.3843	0
53.0397	0			53.0027	0			53.4092	0			56.3844	0.00022792
53.0398	0			53.0028	0			53.4093	0			56.3845	0.000943658
53.5464	0			53.0029	0			53.4094	0			56.3846	0.00123769
53.5465	0			53.0377	0			53.4095	0			56.3847	0.00123873
53.5466	0			53.0378	0			53.4096	1.22417e-05			56.3848	0.000910207
53.5467	0			53.0379	0			53.4097	6.17437e-05			56.3849	0.000287011
53.5468	2.63948e-06			53.038	0			53.4098	8.52742e-05			56.385	0
53.5469	3.835e-05			53.0381	1.06473e-05			53.4099	6.86312e-05			56.3851	0
53.547	6.4623e-05			53.0382	0.00010036			53.41	2.86086e-05			56.3852	0
53.5471	6.48268e-05			53.0383	0.000477077			53.4101	0			56.3853	0
53.5472	3.83912e-05			53.0384	0.00204107			53.4102	0			57.0329	0
53.5473	4.73277e-06			53.0385	0.00589768			53.4103	0			57.033	0
53.5474	0			53.0386	0.0100798			53.4104	0			57.0331	0
53.5475	0			53.0387	0.0113662			53.9968	0			57.0332	0
53.5476	0			53.0388	0.00768727			53.9969	0			57.0333	0.00147767
53.5477	0			53.0389	0.00343224			53.997	0			57.0334	0.00269676
53.5747	0			53.039	0.000852822			53.9971	0			57.0335	0.00353211
53.5748	0			53.0391	0.00015382			53.9972	1.82487e-05			57.0336	0.00341875
53.5749	0			53.0392	8.34593e-05			53.9973	4.58513e-05			57.0337	0.00243726
53.575	0			53.0393	1.86948e-05			53.9974	7.30043e-05			57.0338	0.00123119
53.5751	2.99743e-05			53.0394	0			53.9975	9.1658e-05			57.0339	0
53.5752	8.20417e-05			53.0395	0			53.9976	9.56614e-05			57.034	0
53.5753	0.000107067			53.0396	0			53.9977	7.03487e-05			57.0341	0
53.5754	8.96789e-05			53.0397	0			53.9978	2.93936e-05			57.0342	0
53.5755	5.35404e-05			53.3094	0			53.9979	4.76486e-06			57.0691	0
53.5756	0			53.3095	0			53.998	0			57.0692	0
53.5757	0			53.3096	0			53.9981	0			57.0693	0
53.5758	0			53.3097	0			53.9982	0			57.0694	0
53.5759	0			53.3098	4.34189e-05			53.9983	0			57.0695	0.000219211
53.7608	0			53.3099	8.99054e-05			54.0457	0			57.0696	0.00239872
53.7609	0			53.31	9.86876e-05			54.0458	0			57.0697	0.008233
53.761	0			53.3101	6.61643e-05			54.0459	0			57.0698	0.015516
53.7611	0			53.3102	2.19386e-05			54.046	0			57.0699	0.0196804
53.7612	2.12387e-05			53.3103	0			54.0461	6.61075e-06			57.07	0.0179976
53.7613	6.94877e-05			53.3104	0			54.0462	4.31788e-05			57.0701	0.0104795
53.7614	0.000102563			53.3105	0			54.0463	6.86639e-05			57.0702	0.00452428
53.7615	9.14896e-05			53.3106	0			54.0464	6.855e-05			57.0703	0.00119134
53.7616	4.78311e-05			53.4433	0			54.0465	5.27114e-05			57.0704	0.000190631
53.7617	0			53.4434	0			54.0466	3.51828e-05			57.0705	0
53.7618	0			53.4435	0			54.0467	0			57.0706	0
53.7619	0			53.4436	0			54.0468	0			57.0707	0
53.762	0			53.4437	2.96795e-05			54.0469	0			57.0708	0
53.9969	0			53.4438	7.35887e-05			54.047	0			57.1583	0
53.997	0			53.4439	9.30583e-05			55.0009	0			57.1584	0
53.9971	0			53.444	7.31586e-05			55.001	0			57.1585	0
53.9972	0			53.4441	2.91716e-05			55.0011	0			57.1586	0
53.9973	3.30424e-05			53.4442	0			55.0012	0			57.1587	0.00104381
53.9974	5.37423e-05			53.4443	0			55.0013	7.12162e-06			57.1588	0.00163925
53.9975	6.10189e-05			53.4444	0			55.0014	7.44617e-05			57.1589	0.00176237
53.9976	5.98216e-05			53.4445	0			55.0015	0.000220348			57.159	0.00145441
53.9977	4.33176e-05			53.5487	0			55.0016	0.000553994			57.1591	0.000876383
53.9978	0			53.5488	0			55.0017	0.000880539			57.1592	2.8236e-05
53.9979	0			53.5489	0			55.0018	0.000986424			57.1593	0
53.998	0			53.549	0			55.0019	0.000729148			57.1594	0
53.9981	0			53.5491	3.19096e-05			55.002	0.000352945			57.1595	0
54.1053	0			53.5492	7.66456e-05			55.0021	8.2606e-05			57.1596	0
54.1054	0			53.5493	9.21576e-05			55.0022	0			57.6731	0
54.1055	0			53.5494	6.09528e-05			55.0023	0			57.6732	0
54.1056	0			53.5495	1.31373e-05			55.0024	0			57.6733	0
54.1057	2.18222e-05			53.5496	0			55.0025	0			57.6734	0
54.1058	4.39718e-05			53.5497	0			55.0172	0			57.6735	0.000185189
54.1059	4.97179e-05			53.5498	0			55.0173	0			57.6736	0.000849033
54.106	2.72356e-05			53.5499	0			55.0174	0			57.6737	0.00135057
54.1061	4.7877e-06			53.9968	0			55.0175	0			57.6738	0.00152295
54.1062	0			53.9969	0			55.0176	1.21533e-05			57.6739	0.00136658
54.1063	0			53.997	0			55.0177	0.000117624			57.674	0.000696256
54.1064	0			53.9971	0			55.0178	0.000267305			57.6741	0
54.1065	0			53.9972	2.13746e-05			55.0179	0.000344883			57.6742	0
54.7854	0			53.9973	9.78034e-05			55.018	0.000277266			57.6743	0
54.7855	0			53.9974	0.000183787			55.0181	0.00011456			57.6744	0
54.7856	0			53.9975	0.000239361			55.0182	3.00812e-05			58.0644	0
54.7857	0			53.9976	0.000234351			55.0183	0			58.0645	0
54.7858	4.98385e-05			53.9977	0.000159088			55.0184	0			58.0646	0
54.7859	7.73147e-05			53.9978	7.1279e-05			55.0185	0			58.0647	0
54.786	9.01012e-05			53.9979	1.11e-05			55.0186	0			58.0648	0.000140964
54.7861	6.8726e-05			53.998	0			55.0346	0			58.0649	0.00172812
54.7862	2.40476e-05			53.9981	0			55.0347	0			58.065	0.00293623
54.7863	0			53.9982	0			55.0348	0			58.0651	0.0036336
54.7864	0			53.9983	0			55.0349	0			58.0652	0.00348336
54.7865	0			54.0458	0			55.035	2.5643e-06			58.0653	0.00237295
54.7866	0			54.0459	0			55.0351	4.31249e-05			58.0654	0.00107308
55.001	0			54.046	0			55.0352	5.29284e-05			58.0655	0
55.0011	0			54.0461	0			55.0353	6.04627e-05			58.0656	0
55.0012	0			54.0462	8.09063e-06			55.0354	4.67844e-05			58.0657	0
55.0013	0			54.0463	3.74977e-05			55.0355	1.55502e-05			58.0658	0
55.0014	2.29973e-06			54.0464	5.24143e-05			55.0356	0			58.4375	0
55.0015	0.000103813			54.0465	5.75943e-05			55.0357	0			58.4376	0
55.0016	0.000371475			54.0466	5.41357e-05			55.0358	0			58.4377	0
55.0017	0.000653354			54.0467	3.77018e-05			55.0359	0			58.4378	0
55.0018	0.000762725			54.0468	0			55.0401	0			58.4379	0.000283595
55.0019	0.000612765			54.0469	0			55.0402	0			58.438	0.000696789
55.002	0.000356171			54.047	0			55.0403	0			58.4381	0.000862392
55.0021	0.000114339			54.0471	0			55.0404	0			58.4382	0.000839614
55.0022	4.07764e-06			55.001	0			55.0405	1.25699e-05			58.4383	0.000606792
55.0023	0			55.0011	0			55.0406	8.50344e-05			58.4384	0.000209159
55.0024	0			55.0012	0			55.0407	0.000155549			58.4385	0
55.0025	0			55.0013	0			55.0408	0.000177741			58.4386	0
55.0026	0			55.0014	3.70151e-05			55.0409	0.000150979			58.4387	0
55.0172	0			55.0015	0.000199054			55.041	0.000123357			58.4388	0
55.0173	0			55.0016	0.000602817			55.0411	0.000101926			59.0479	0
55.0174	0			55.0017	0.000962512			55.0412	6.83689e-05			59.048	0
55.0175	0			55.0018	0.000918347			55.0413	2.55783e-05			59.0481	0
55.0176	3.10674e-05			55.0019	0.00053871			55.0414	0			59.0482	0
55.0177	0.000195654			55.002	0.000218871			55.0415	0			59.0483	0.000526849
55.0178	0.000442579			55.0021	4.4097e-05			55.0416	0			59.0484	0.0016438
55.0179	0.000626188			55.0022	1.92515e-05			55.0417	0			59.0485	0.00273266
55.018	0.000548461			55.0023	4.56077e-05			55.0418	0			59.0486	0.0055719
55.0181	0.000270513			55.0024	4.66809e-05			55.0419	0			59.0487	0.0148417
55.0182	8.16283e-05			55.0025	3.68913e-05			55.042	1.13622e-05			59.0488	0.0649512
55.0183	6.45436e-06			55.0026	6.10626e-06			55.0421	9.72069e-05			59.0489	0.196362
55.0184	0			55.0027	0			55.0422	0.000160456			59.049	0.381499
55.0185	0			55.0028	0			55.0423	0.000174711			59.0491	0.561078
55.0186	0			55.0029	0			55.0424	0.000125489			59.0492	0.585854
55.0187	0			55.003	0			55.0425	3.84694e-05			59.0493	0.413497
55.0403	0			55.0172	0			55.0426	6.45238e-06			59.0494	0.231963
55.0404	0			55.0173	0			55.0427	0			59.0495	0.0863608
55.0405	0			55.0174	0			55.0428	0			59.0496	0.0282832
55.0406	0			55.0175	0			55.0429	0			59.0497	0.0140263
55.0407	5.11987e-05			55.0176	2.94788e-05			55.043	0			59.0498	0.0087402
55.0408	7.70032e-05			55.0177	0.000147665			55.0448	0			59.0499	0.00467829
55.0409	0.000100137			55.0178	0.000353287			55.0449	0			59.05	0.00148463
55.041	0.000111442			55.0179	0.000472091			55.045	0			59.0501	0.000255572
55.0411	9.97248e-05			55.018	0.000434459			55.0451	0			59.0502	0
55.0412	3.99581e-05			55.0181	0.000251755			55.0452	6.90697e-06			59.0503	0
55.0413	1.37564e-05			55.0182	5.54964e-05			55.0453	7.98081e-05			59.0504	0
55.0414	0			55.0183	0			55.0454	0.000269952			59.0505	0
55.0415	0			55.0184	0			55.0455	0.000505665			59.285	0
55.0416	0			55.0185	0			55.0456	0.000601059			59.2851	0
55.0417	0			55.0186	0			55.0457	0.000505778			59.2852	0
55.0421	0			55.0235	0			55.0458	0.000280816			59.2853	0
55.0422	0			55.0236	0			55.0459	0.000108072			59.2854	0.000412214
55.0423	0			55.0237	0			55.046	3.82459e-05			59.2855	0.000921359
55.0424	0			55.0238	0			55.0461	2.48021e-05			59.2856	0.00114246
55.0425	7.59749e-06			55.0239	1.08152e-05			55.0462	0			59.2857	0.00108946
55.0426	4.09341e-05			55.024	3.47866e-05			55.0463	0			59.2858	0.000710854
55.0427	7.14568e-05			55.0241	4.9752e-05			55.0464	0			59.2859	0.000276893
55.0428	6.88674e-05			55.0242	3.97406e-05			55.0465	6.64576e-05			59.286	0
55.0429	4.67891e-05			55.0243	1.64898e-05			55.0466	7.14408e-05			59.2861	0
55.043	5.57179e-06			55.0244	0			55.0467	3.65803e-05			59.2862	0
55.0431	0			55.0245	0			55.0468	1.87695e-06			59.2863	0
55.0432	0			55.0246	0			55.0469	0			59.2978	0
55.0433	0			55.0247	0			55.047	0			59.2979	0
55.0434	0			55.0402	0			55.0471	0			59.298	0
55.0437	0			55.0403	0			55.0472	0			59.2981	0
55.0438	0			55.0404	0			55.0527	0			59.2982	0.000973561
55.0439	0			55.0405	0			55.0528	0			59.2983	0.00164384
55.044	0			55.0406	1.18416e-06			55.0529	0			59.2984	0.0019542
55.0441	1.99981e-05			55.0407	3.78821e-05			55.053	0			59.2985	0.00175397
55.0442	5.65645e-05			55.0408	7.24684e-05			55.0531	0.000284099			59.2986	0.00117076
55.0443	7.44353e-05			55.0409	8.07581e-05			55.0532	0.00346675			59.2987	0.00042563
55.0444	5.61709e-05			55.041	6.72277e-05			55.0533	8.94832e-05			59.2988	0
55.0445	2.21979e-05			55.0411	5.94285e-05			55.0534	7.24719e-05			59.2989	0
55.0446	0			55.0412	5.44278e-05			55.0535	0.00234078			59.299	0
55.0447	0			55.0413	5.77243e-05			55.0536	0.00757394			59.2991	0
55.0448	1.40533e-06			55.0414	5.19202e-05			55.0537	0.0183603			61.1307	0
55.0449	1.69793e-05			55.0415	3.57038e-05			55.0538	0.0266159			61.1308	0
55.045	5.91179e-05			55.0416	5.50637e-06			55.0539	0.0450792			61.1309	0
55.0451	0.000207237			55.0417	0			55.054	0.151148			61.131	0
55.0452	0.000342448			55.0418	0			55.0541	0.436567			61.1311	0.000639104
55.0453	0.000427464			55.0419	0			55.0542	0.812537			61.1312	0.000933672
55.0454	0.000364626			55.042	0			55.0543	1			61.1313	0.00096564
55.0455	0.00019085			55.0435	0			55.0544	0.831867			61.1314	0.000830757
55.0456	0.00011043			55.0436	0			55.0545	0.446777			61.1315	0.000496073
55.0457	5.31776e-05			55.0437	0			55.0546	0.155271			61.1316	0.00015223
55.0458	8.19312e-05			55.0438	0			55.0547	0.0429353			61.1317	0
55.0459	0.000123714			55.0439	5.52286e-06			55.0548	0.032184			61.1318	0
55.046	9.77802e-05			55.044	5.83425e-05			55.0549	0.0349218			61.1319	0
55.0461	4.9186e-05			55.0441	0.000120698			55.055	0.0307611			61.132	0
55.0462	3.62396e-06			55.0442	0.000181138			55.0551	0.0128683			61.2803	0
55.0463	0			55.0443	0.000185814			55.0552	0.000851169			61.2804	0
55.0464	1.35236e-05			55.0444	0.00012811			55.0553	0			61.2805	0
55.0465	4.73402e-05			55.0445	4.98588e-05			55.0554	0			61.2806	0
55.0466	0.000130149			55.0446	4.29524e-06			55.0555	0			61.2807	0.000242998
55.0467	0.000106093			55.0447	0			55.0556	0			61.2808	0.000617982
55.0468	5.1718e-05			55.0448	9.85595e-06			55.056	0			61.2809	0.000797415
55.0469	1.12614e-06			55.0449	4.15313e-05			55.0561	0			61.281	0.000848433
55.047	0			55.045	8.43657e-05			55.0562	0			61.2811	0.000762002
55.0471	0			55.0451	0.000160475			55.0563	0			61.2812	0.0005853
55.0472	0			55.0452	0.000217807			55.0564	3.44138e-05			61.2813	9.70614e-05
55.0473	0			55.0453	0.000391294			55.0565	0.000498421			61.2814	0
55.053	0			55.0454	0.000576237			55.0566	0.000296038			61.2815	0
55.0531	0			55.0455	0.000625752			55.0567	0.00015913			61.2816	0
55.0532	0			55.0456	0.000553937			55.0568	0			61.2817	0
55.0533	0			55.0457	0.000411589			55.0569	0			61.941	0
55.0534	2.17433e-05			55.0458	0.000304755			55.057	0			61.9411	0
55.0535	0.00163131			55.0459	0.000214921			55.0571	0			61.9412	0
55.0536	0.00487054			55.046	0.000167061			55.062	0			61.9413	0
55.0537	0.00888386			55.0461	9.08842e-05			55.0621	0			61.9414	8.48879e-05
55.0538	0.0111228			55.0462	4.09639e-05			55.0622	0			61.9415	0.000786817
55.0539	0.0182007			55.0463	0			55.0623	0			61.9416	0.00133961
55.054	0.12238			55.0464	0			55.0624	1.01087e-05			61.9417	0.0016438
55.0541	0.394109			55.0465	0			55.0625	4.14543e-05			61.9418	0.00149199
55.0542	0.790634			55.0466	0			55.0626	0.000137			61.9419	0.00104045
55.0543	1			55.0527	0			55.0627	0.00018422			61.942	0.000282912
55.0544	0.884177			55.0528	0			55.0628	0.000159595			61.9421	0
55.0545	0.497125			55.0529	0			55.0629	5.75999e-05			61.9422	0
55.0546	0.197041			55.053	0			55.063	0			61.9423	0
55.0547	0.0760338			55.0531	0.000200234			55.0631	3.76017e-05			61.9424	0
55.0548	0.0592195			55.0532	0.00138139			55.0632	0.000205554			62.4966	0
55.0549	0.0516173			55.0533	0.000284259			55.0633	0.000371245			62.4967	0
55.055	0.0363468			55.0534	0			55.0634	0.000313146			62.4968	0
55.0551	0.0146412			55.0535	9.53254e-05			55.0635	0.000140509			62.4969	0
55.0552	0.00281778			55.0536	0.00153078			55.0636	3.674e-05			62.497	0.000508294
55.0553	0.000103312			55.0537	0.0103694			55.0637	2.12535e-06			62.4971	0.000783996
55.0554	0			55.0538	0.0190276			55.0638	0			62.4972	0.000861726
55.0555	0			55.0539	0.0405594			55.0639	0			62.4973	0.000832872
55.0556	0			55.054	0.16042			55.064	0			62.4974	0.000650996
55.0557	0			55.0541	0.44948			55.0641	0			62.4975	0.000393702
55.056	0			55.0542	0.835566			55.0645	0			62.4976	0
55.0561	0			55.0543	1			55.0646	0			62.4977	0
55.0562	0			55.0544	0.811897			55.0647	0			62.4978	0
55.0563	0			55.0545	0.434429			55.0648	0			62.4979	0
55.0564	1.01013e-05			55.0546	0.151231			55.0649	3.65241e-05			62.7714	0
55.0565	0.000546699			55.0547	0.0521524			55.065	7.03978e-05			62.7715	0
55.0566	0.000326461			55.0548	0.0426527			55.0651	9.66273e-05			62.7716	0
55.0567	8.06749e-05			55.0549	0.0387284			55.0652	8.96457e-05			62.7717	0
55.0568	0			55.055	0.0241666			55.0653	5.49943e-05			62.7718	0.000670615
55.0569	0			55.0551	0.00647251			55.0654	2.26392e-05			62.7719	0.00118033
55.057	0			55.0552	1.52864e-06			55.0655	0			62.772	0.00144003
55.0571	0			55.0553	0			55.0656	0			62.7721	0.00143841
55.0609	0			55.0554	0			55.0657	0			62.7722	0.00116881
55.061	0			55.0555	0			55.0658	0			62.7723	0.000729149
55.0611	0			55.0556	0			55.0659	0			62.7724	0.000189588
55.0612	0			55.0616	0			55.066	5.93097e-06			62.7725	0
55.0613	8.264e-06			55.0617	0			55.0661	3.43448e-05			62.7726	0
55.0614	2.27069e-05			55.0618	0			55.0662	6.44189e-05			62.7727	0
55.0615	4.51986e-05			55.0619	0			55.0663	7.06824e-05			62.7728	0
55.0616	7.22749e-05			55.062	4.07235e-05			55.0664	5.07869e-05			64.4607	0
55.0617	0.000106227			55.0621	6.83923e-05			55.0665	9.41532e-06			64.4608	0
55.0618	6.15885e-05			55.0622	9.3496e-05			55.0666	0			64.4609	0
55.0619	3.29131e-05			55.0623	0.000136503			55.0667	0			64.461	0
55.062	1.64799e-05			55.0624	0.000205373			55.0668	0			64.4611	6.33299e-05
55.0621	0			55.0625	0.0002538			55.0669	6.66003e-06			64.4612	0.000390253
55.0622	0			55.0626	0.000300866			55.067	3.5083e-05			64.4613	0.000683255
55.0623	0			55.0627	0.000403423			55.0671	5.52061e-05			64.4614	0.000858161
55.0624	0			55.0628	0.000377924			55.0672	5.17857e-05			64.4615	0.000810897
55.0625	0			55.0629	0.000290772			55.0673	4.19887e-05			64.4616	0.000612988
55.0626	0			55.063	0.000194811			55.0674	6.98392e-06			64.4617	0.000300402
55.0627	5.96611e-05			55.0631	0.000172075			55.0675	0			64.4618	0
55.0628	0.000226367			55.0632	0.000189917			55.0676	0			64.4619	0
55.0629	0.000386976			55.0633	0.000248541			55.0677	0			64.462	0
55.063	0.000445658			55.0634	0.000202844			55.0678	0			64.4621	0
55.0631	0.000425506			55.0635	0.000100825			55.071	0			65.3751	0
55.0632	0.000281632			55.0636	3.85384e-05			55.0711	0			65.3752	0
55.0633	0.000198568			55.0637	1.51974e-05			55.0712	0			65.3753	0
55.0634	0.000128778			55.0638	6.36946e-05			55.0713	0			65.3754	0
55.0635	0.000111945			55.0639	0.000145311			55.0714	2.17589e-06			65.3755	0.000252502
55.0636	8.5808e-05			55.064	0.00019462			55.0715	3.8711e-05			65.3756	0.000895853
55.0637	3.2395e-05			55.0641	0.000175318			55.0716	4.80105e-05			65.3757	0.00117673
55.0638	0			55.0642	0.000113187			55.0717	5.46293e-05			65.3758	0.00123273
55.0639	0			55.0643	5.61114e-05			55.0718	4.28583e-05			65.3759	0.00106415
55.064	0			55.0644	0			55.0719	1.49886e-05			65.376	0.000691422
55.0641	0			55.0645	3.58944e-05			55.072	0			65.3761	0.000306856
55.0649	0			55.0646	4.95807e-05			55.0721	0			65.3762	0
55.065	0			55.0647	5.2871e-05			55.0722	0			65.3763	0
55.0651	0			55.0648	3.48869e-05			55.0723	0			65.3764	0
55.0652	0			55.0649	8.78948e-06			55.0801	0			65.3765	0
55.0653	2.16543e-05			55.065	0			55.0802	0			66.321	0
55.0654	5.28219e-05			55.0651	0			55.0803	0			66.3211	0
55.0655	8.09304e-05			55.0652	0			55.0804	0			66.3212	0
55.0656	8.09412e-05			55.0653	0			55.0805	2.49881e-05			66.3213	0
55.0657	6.99827e-05			55.0668	0			55.0806	6.11372e-05			66.3214	5.73197e-05
55.0658	6.29688e-05			55.0669	0			55.0807	7.79256e-05			66.3215	0.000522543
55.0659	6.66368e-05			55.067	0			55.0808	5.95351e-05			66.3216	0.00078299
55.066	5.91063e-05			55.0671	0			55.0809	2.62151e-05			66.3217	0.000909336
55.0661	2.44125e-05			55.0672	1.62513e-05			55.081	0			66.3218	0.000902904
55.0662	0			55.0673	6.73777e-05			55.0811	0			66.3219	0.000727701
55.0663	0			55.0674	0.000118956			55.0812	0			66.322	0.000450947
55.0664	0			55.0675	0.000142019			55.0813	0			66.3221	5.04491e-05
55.0665	0			55.0676	0.000124753			55.104	0			66.3222	0
55.0696	0			55.0677	9.29211e-05			55.1041	0			66.3223	0
55.0697	0			55.0678	6.44827e-05			55.1042	0			66.3224	0
55.0698	0			55.0679	4.86124e-05			55.1043	0			66.3225	0
55.0699	0			55.068	2.03262e-05			55.1044	9.54484e-06			66.8828	0
55.07	6.44357e-06			55.0681	0			55.1045	4.20394e-05			66.8829	0
55.0701	3.7937e-05			55.0682	0			55.1046	5.59681e-05			66.883	0
55.0702	6.04686e-05			55.0683	0			55.1047	5.84995e-05			66.8831	0
55.0703	5.71161e-05			55.0684	0			55.1048	3.93142e-05			66.8832	0.000152057
55.0704	3.12332e-05			55.1058	0			55.1049	7.8328e-06			66.8833	0.000565643
55.0705	4.75889e-06			55.1059	0			55.105	0			66.8834	0.000810175
55.0706	0			55.106	0			55.1051	0			66.8835	0.000939873
55.0707	0			55.1061	0			55.1052	0			66.8836	0.000901669
55.0708	0			55.1062	3.22239e-05			55.1053	0			66.8837	0.000728116
55.0709	0			55.1063	0.000135497			55.1058	0			66.8838	0.000432866
55.1058	0			55.1064	0.000316786			55.1059	0			66.8839	0
55.1059	0			55.1065	0.000556944			55.106	0			66.884	0
55.106	0			55.1066	0.000681099			55.1061	0			66.8841	0
55.1061	0			55.1067	0.000314257			55.1062	4.39e-05			66.8842	0
55.1062	1.51821e-05			55.1068	2.62855e-05			55.1063	0.000132613			67.2277	0
55.1063	7.0996e-05			55.1069	0			55.1064	0.000336008			67.2278	0
55.1064	0.000213321			55.107	3.61447e-06			55.1065	0.000627869			67.2279	0
55.1065	0.000419576			55.1071	0.000224588			55.1066	0.000560243			67.228	0
55.1066	0.000630948			55.1072	0.000261303			55.1067	0.000235945			67.2281	0.000298118
55.1067	0.000469196			55.1073	0.000212689			55.1068	1.1852e-06			67.2282	0.000776339
55.1068	0.000140155			55.1074	0.000104903			55.1069	0			67.2283	0.000959465
55.1069	3.93195e-05			55.1075	2.88325e-05			55.107	0			67.2284	0.00102621
55.107	0			55.1076	0			55.1071	6.90164e-06			67.2285	0.000959794
55.1071	0			55.1077	0			55.1072	5.48331e-05			67.2286	0.000778423
55.1072	3.43308e-05			55.1078	0			55.1073	7.50929e-05			67.2287	0.000509113
55.1073	9.82286e-05			55.1079	0			55.1074	4.9644e-05			67.2288	7.32736e-05
55.1074	7.51169e-05			56.3935	0			55.1075	1.66518e-05			67.2289	0
55.1075	4.12468e-05			56.3936	0			55.1076	0			67.229	0
55.1076	9.45525e-06			56.3937	0			55.1077	0			67.2291	0
55.1077	0			56.3938	0			55.1078	0			67.2292	0
55.1078	0			56.3939	1.65864e-05			55.1079	0			67.8272	0
55.1079	0			56.394	4.39719e-05			55.2623	0			67.8273	0
55.108	0			56.3941	6.23127e-05			55.2624	0			67.8274	0
55.162	0			56.3942	5.55091e-05			55.2625	0			67.8275	0
55.1621	0			56.3943	3.42371e-05			55.2626	0			67.8276	0.000261427
55.1622	0			56.3944	0			55.2627	1.96277e-05			67.8277	0.000800118
55.1623	0			56.3945	0			55.2628	5.50545e-05			67.8278	0.00128553
55.1624	9.43856e-06			56.3946	0			55.2629	8.03424e-05			67.8279	0.0015977
55.1625	3.6569e-05			56.3947	0			55.263	6.86431e-05			67.828	0.0015326
55.1626	5.62298e-05			56.5166	0			55.2631	3.0877e-05			67.8281	0.00127552
55.1627	4.80848e-05			56.5167	0			55.2632	0			67.8282	0.000722894
55.1628	2.60292e-05			56.5168	0			55.2633	0			67.8283	0
55.1629	0			56.5169	0			55.2634	0			67.8284	0
55.163	0			56.517	1.68152e-05			55.2635	0			67.8285	0
55.1631	0			56.5171	6.43518e-05			55.7045	0			67.8286	0
55.1632	0			56.5172	9.36103e-05			55.7046	0			68.9964	0
57.0328	0			56.5173	9.48656e-05			55.7047	0			68.9965	0
57.0329	0			56.5174	7.05798e-05			55.7048	0			68.9966	0
57.033	0			56.5175	1.04562e-05			55.7049	7.22706e-06			68.9967	0
57.0331	0			56.5176	0			55.705	3.84276e-05			68.9968	0.000119322
57.0332	1.64427e-05			56.5177	0			55.7051	6.97301e-05			68.9969	0.000437235
57.0333	4.27583e-05			56.5178	0			55.7052	6.63497e-05			68.997	0.000738869
57.0334	5.13793e-05			56.5179	0			55.7053	3.66309e-05			68.9971	0.00093753
57.0335	5.27853e-05			57.0326	0			55.7054	0			68.9972	0.00093017
57.0336	5.28427e-05			57.0327	0			55.7055	0			68.9973	0.000761317
57.0337	4.92745e-05			57.0328	0			55.7056	0			68.9974	0.000439588
57.0338	3.20545e-05			57.0329	0			55.7057	0			68.9975	5.26579e-05
57.0339	8.42642e-06			57.033	1.19251e-06			57.0327	0			68.9976	0
57.034	0			57.0331	7.74716e-05			57.0328	0			68.9977	0
57.0341	0			57.0332	0.000411153			57.0329	0			68.9978	0
57.0342	0			57.0333	0.00098497			57.033	0			68.9979	0
57.0343	0			57.0334	0.00159622			57.0331	2.55854e-05			69.0688	0
57.0686	0			57.0335	0.00173446			57.0332	9.09537e-05			69.0689	0
57.0687	0			57.0336	0.00129914			57.0333	0.00023259			69.069	0
57.0688	0			57.0337	0.000730445			57.0334	0.000348079			69.0691	0
57.0689	0			57.0338	0.000245095			57.0335	0.000380212			69.0692	0.000102978
57.069	5.68104e-05			57.0339	5.63243e-05			57.0336	0.000346963			69.0693	0.00336172
57.0691	0.000111747			57.034	8.36384e-06			57.0337	0.000243509			69.0694	0.0138123
57.0692	7.32688e-05			57.0341	0			57.0338	0.000122486			69.0695	0.0396539
57.0693	0.000187265			57.0342	0			57.0339	2.57204e-05			69.0696	0.092474
57.0694	0.000288416			57.0343	0			57.034	0			69.0697	0.146787
57.0695	0.00149877			57.0344	0			57.0341	0			69.0698	0.196063
57.0696	0.00619034			57.0688	0			57.0342	0			69.0699	0.222121
57.0697	0.018026			57.0689	0			57.0343	0			69.07	0.185594
57.0698	0.0326476			57.069	0			57.0688	0			69.0701	0.136167
57.0699	0.0438631			57.0691	0			57.0689	0			69.0702	0.0820153
57.07	0.0379693			57.0692	1.7423e-05			57.069	0			69.0703	0.0369925
57.0701	0.0243468			57.0693	0.000188974			57.0691	0			69.0704	0.0156492
57.0702	0.0102817			57.0694	0.000401867			57.0692	3.37141e-05			69.0705	0.00656566
57.0703	0.00313114			57.0695	0.00132384			57.0693	0.000114677			69.0706	0.00277113
57.0704	0.000966634			57.0696	0.00451707			57.0694	0.000156238			69.0707	0.00128866
57.0705	0.000522884			57.0697	0.0114116			57.0695	0.00050931			69.0708	0.000291264
57.0706	0.000281814			57.0698	0.019144			57.0696	0.00183596			69.0709	0
57.0707	0.000154234			57.0699	0.0231589			57.0697	0.00442345			69.071	0
57.0708	3.79123e-05			57.07	0.0183058			57.0698	0.00744735			69.0711	0
57.0709	0			57.0701	0.0107088			57.0699	0.00870302			69.0712	0
57.071	0			57.0702	0.0038713			57.07	0.00685412			70.0643	0
57.0711	0			57.0703	0.000965601			57.0701	0.00394804			70.0644	0
57.0712	0			57.0704	0.000255707			57.0702	0.00141085			70.0645	0
59.0475	0			57.0705	0.0001941			57.0703	0.000332089			70.0646	0
59.0476	0			57.0706	0.000190926			57.0704	0.000117037			70.0647	0.000736886
59.0477	0			57.0707	0.000104849			57.0705	7.59736e-05			70.0648	0.00221148
59.0478	0			57.0708	0			57.0706	8.96997e-05			70.0649	0.00404229
59.0479	1.69614e-05			57.0709	0			57.0707	2.20188e-05			70.065	0.00615205
59.048	5.78811e-05			57.071	0			57.0708	0			70.0651	0.00741389
59.0481	0			57.0711	0			57.0709	0			70.0652	0.00772214
59.0482	0			58.8899	0			57.071	0			70.0653	0.00665176
59.0483	0			58.89	0			57.0711	0			70.0654	0.0047773
59.0484	0			58.8901	0			58.0645	0			70.0655	0.00272515
59.0485	6.97923e-05			58.8902	0			58.0646	0			70.0656	0.00111117
59.0486	0.000368572			58.8903	1.98471e-05			58.0647	0			70.0657	6.2078e-05
59.0487	0.00219149			58.8904	6.35136e-05			58.0648	0			70.0658	0
59.0488	0.00850055			58.8905	8.59105e-05			58.0649	2.71294e-05			70.0659	0
59.0489	0.0259784			58.8906	8.61905e-05			58.065	5.80407e-05			70.066	0
59.049	0.0527773			58.8907	5.52317e-05			58.0651	7.91912e-05			70.0661	0
59.0491	0.0791188			58.8908	1.84749e-05			58.0652	6.93875e-05			70.0723	0
59.0492	0.0867057			58.8909	0			58.0653	4.01743e-05			70.0724	0
59.0493	0.0671424			58.891	0			58.0654	1.96629e-06			70.0725	0
59.0494	0.0386246			58.8911	0			58.0655	0			70.0726	0
59.0495	0.0150076			58.8912	0			58.0656	0			70.0727	1.90339e-05
59.0496	0.0042293			58.9899	0			58.0657	0			70.0728	0.000768312
59.0497	0.00109847			58.99	0			58.0658	0			70.0729	0.00193499
59.0498	0.000835982			58.9901	0			58.576	0			70.073	0.00356553
59.0499	0.000136236			58.9902	0			58.5761	0			70.0731	0.00559682
59.05	2.5478e-05			58.9903	6.52599e-06			58.5762	0			70.0732	0.0087224
59.0501	4.29937e-06			58.9904	4.37039e-05			58.5763	0			70.0733	0.00860007
59.0502	0			58.9905	0.000148414			58.5764	1.61709e-05			70.0734	0.00707894
59.0503	0			58.9906	0.000416085			58.5765	3.92279e-05			70.0735	0.00451097
59.0504	0			58.9907	0.000599962			58.5766	5.24436e-05			70.0736	0.00262796
59.0505	0			58.9908	0.000635945			58.5767	5.35032e-05			70.0737	0.00110605
59.0506	0			58.9909	0.000550444			58.5768	3.80715e-05			70.0738	0.000193846
59.0507	3.20757e-05			58.991	0.000349525			58.5769	1.26884e-05			70.0739	0
59.0508	9.85007e-05			58.9911	0.000167763			58.577	0			70.074	0
59.0509	1.6664e-05			58.9912	6.4822e-05			58.5771	0			70.0741	0
59.051	2.23464e-06			58.9913	0			58.5772	0			70.0742	0
59.0511	0			58.9914	0			58.5773	0			70.6277	0
59.0512	0			58.9915	0			58.9901	0			70.6278	0
59.0513	0			58.9916	0			58.9902	0			70.6279	0
59.0514	0			59.0339	0			58.9903	0			70.628	0
64.3859	0			59.034	0			58.9904	0			70.6281	0.000159628
64.386	0			59.0341	0			58.9905	3.22379e-05			70.6282	0.000530362
64.3861	0			59.0342	0			58.9906	8.43909e-05			70.6283	0.00149449
64.3862	0			59.0343	5.51379e-06			58.9907	0.000120491			70.6284	0.00344508
64.3863	2.92276e-05			59.0344	3.10968e-05			58.9908	0.000152201			70.6285	0.00678799
64.3864	6.7114e-05			59.0345	3.80681e-05			58.9909	0.000157652			70.6286	0.00966787
64.3865	9.55867e-05			59.0346	4.09664e-05			58.991	0.000123366			70.6287	0.0119825
64.3866	0.000106554			59.0347	4.52146e-05			58.9911	6.35033e-05			70.6288	0.012842
64.3867	9.33659e-05			59.0348	4.72011e-05			58.9912	1.11673e-05			70.6289	0.012145
64.3868	6.15613e-05			59.0349	3.669e-05			58.9913	0			70.629	0.00957282
64.3869	1.48119e-05			59.035	2.46909e-06			58.9914	0			70.6291	0.00683919
64.387	0			59.0351	0			58.9915	0			70.6292	0.00370024
64.3871	0			59.0352	0			58.9916	0			70.6293	0.00187828
64.3872	0			59.0353	0			59.0388	0			70.6294	0.000660365
64.3873	0			59.0354	0			59.0389	0			70.6295	0.000243743
64.9486	0			59.0373	0			59.039	0			70.6296	4.74667e-05
64.9487	0			59.0374	0			59.0391	0			70.6297	0
64.9488	0			59.0375	0			59.0392	2.03461e-05			70.6298	0
64.9489	0			59.0376	0			59.0393	4.16412e-05			70.6299	0
64.949	2.34635e-06			59.0377	2.8763e-05			59.0394	5.45673e-05			70.63	0
64.9491	4.10615e-05			59.0378	8.95831e-05			59.0395	5.47649e-05			71.0484	0
64.9492	6.80515e-05			59.0379	0.000138887			59.0396	4.27701e-05			71.0485	0
64.9493	8.15449e-05			59.038	0.00014219			59.0397	1.74878e-05			71.0486	0
64.9494	8.0714e-05			59.0381	0.00011197			59.0398	0			71.0487	0
64.9495	6.37724e-05			59.0382	5.94495e-05			59.0399	0			71.0488	0.000531218
64.9496	3.81721e-05			59.0383	1.21208e-05			59.04	0			71.0489	0.00100283
64.9497	5.57241e-06			59.0384	0			59.0401	0			71.049	0.0013217
64.9498	0			59.0385	2.19219e-06			59.0462	0			71.0491	0.00148277
64.9499	0			59.0386	3.96869e-05			59.0463	0			71.0492	0.00133729
64.95	0			59.0387	6.13057e-05			59.0464	0			71.0493	0.00102348
64.9501	0			59.0388	7.17081e-05			59.0465	0			71.0494	0.000576089
67.0533	0			59.0389	6.07124e-05			59.0466	2.79494e-05			71.0495	4.80293e-05
67.0534	0			59.039	6.81374e-05			59.0467	4.42123e-05			71.0496	0
67.0535	0			59.0391	9.11923e-05			59.0468	1.14023e-05			71.0497	0
67.0536	0			59.0392	0.000228224			59.0469	0			71.0498	0
67.0537	2.58426e-06			59.0393	0.000333036			59.047	0			71.0499	0
67.0538	0.00010111			59.0394	0.00038421			59.0471	0			71.0846	0
67.0539	0.000299751			59.0395	0.000355306			59.0472	0			71.0847	0
67.054	0.000583092			59.0396	0.00023706			59.048	0			71.0848	0
67.0541	0.00089228			59.0397	0.000115547			59.0481	0			71.0849	0
67.0542	0.00116483			59.0398	4.20331e-05			59.0482	0			71.085	0.000522446
67.0543	0.00112435			59.0399	0			59.0483	0			71.0851	0.00223334
67.0544	0.000927037			59.04	0			59.0484	0.000107587			71.0852	0.00536601
67.0545	0.000578189			59.0401	0			59.0485	0.000631533			71.0853	0.00961283
67.0546	0.000296963			59.0402	0			59.0486	0.00188462			71.0854	0.0141534
67.0547	0.000129947			59.0478	0			59.0487	0.0096953			71.0855	0.0167867
67.0548	3.71645e-05			59.0479	0			59.0488	0.03568			71.0856	0.0173819
67.0549	2.55633e-06			59.048	0			59.0489	0.0969776			71.0857	0.0141757
67.055	0			59.0481	0			59.049	0.168042			71.0858	0.00996587
67.0551	0			59.0482	3.40865e-05			59.0491	0.226479			71.0859	0.00593386
67.0552	0			59.0483	0.000383721			59.0492	0.209027			71.086	0.00262538
67.0553	0			59.0484	0.00245618			59.0493	0.143547			71.0861	0.00109176
67.8868	0			59.0485	0.0102997			59.0494	0.074815			71.0862	0.000451222
67.8869	0			59.0486	0.0141247			59.0495	0.028433			71.0863	2.88499e-05
67.887	0			59.0487	0.0365007			59.0496	0.0071209			71.0864	0
67.8871	0			59.0488	0.125046			59.0497	0.000436783			71.0865	0
67.8872	2.3615e-05			59.0489	0.350049			59.0498	0			71.0866	0
67.8873	5.76471e-05			59.049	0.616766			59.0499	0			71.0867	0
67.8874	7.84272e-05			59.0491	0.829111			59.05	0			73.0637	0
67.8875	8.91967e-05			59.0492	0.750782			59.0501	0			73.0638	0
67.8876	8.21901e-05			59.0493	0.502167			59.1065	0			73.0639	0
67.8877	6.35561e-05			59.0494	0.24369			59.1066	0			73.064	0
67.8878	3.40211e-05			59.0495	0.0881296			59.1067	0			73.0641	0.000246319
67.8879	0			59.0496	0.0386908			59.1068	0			73.0642	0.00263126
67.888	0			59.0497	0.0251892			59.1069	8.44151e-06			73.0643	0.00923555
67.8881	0			59.0498	0.0155434			59.107	3.51346e-05			73.0644	0.0237853
67.8882	0			59.0499	0.00723004			59.1071	6.29237e-05			73.0645	0.0519833
68.0259	0			59.05	0.00358003			59.1072	7.05283e-05			73.0646	0.0806216
68.026	0			59.0501	0			59.1073	5.90556e-05			73.0647	0.10736
68.0261	0			59.0502	0			59.1074	3.06947e-05			73.0648	0.128553
68.0262	0			59.0503	0			59.1075	0			73.0649	0.116981
68.0263	6.09099e-05			59.0504	0			59.1076	0			73.065	0.0932456
68.0264	8.7569e-05			59.0575	0			59.1077	0			73.0651	0.0636747
68.0265	9.71873e-05			59.0576	0			59.1078	0			73.0652	0.0351718
68.0266	9.81506e-05			59.0577	0			61.0277	0			73.0653	0.016702
68.0267	8.00304e-05			59.0578	0			61.0278	0			73.0654	0.00694976
68.0268	5.54507e-05			59.0579	3.71538e-05			61.0279	0			73.0655	0.0025574
68.0269	1.72593e-05			59.058	7.76734e-05			61.028	0			73.0656	0.00113249
68.027	0			59.0581	0.000108259			61.0281	1.47193e-05			73.0657	0.000624333
68.0271	0			59.0582	0.000155285			61.0282	3.32477e-05			73.0658	0.000379027
68.0272	0			59.0583	0.000195608			61.0283	4.5975e-05			73.0659	0.000184396
68.0273	0			59.0584	0.000270398			61.0284	5.04663e-05			73.066	0
68.9954	0			59.0585	0.000390388			61.0285	4.9092e-05			73.0661	0
68.9955	0			59.0586	0.000350378			61.0286	3.37625e-05			73.0662	0
68.9956	0			59.0587	0.000240897			61.0287	0			73.0663	0
68.9957	0			59.0588	0.000170293			61.0288	0			75.0589	0
68.9958	8.18001e-06			59.0589	0.000164702			61.0289	0			75.059	0
68.9959	2.30947e-05			59.059	0.00014659			61.029	0			75.0591	0
68.996	3.51599e-05			59.0591	0.000182267			65.2835	0			75.0592	0
68.9961	4.56268e-05			59.0592	0.000242074			65.2836	0			75.0593	0.000519329
68.9962	4.69318e-05			59.0593	0.000210005			65.2837	0			75.0594	0.00111234
68.9963	4.58759e-05			59.0594	0.000135506			65.2838	0			75.0595	0.0013846
68.9964	3.55265e-05			59.0595	5.5274e-05			65.2839	3.76954e-06			75.0596	0.00154085
68.9965	2.33698e-05			59.0596	1.07117e-05			65.284	4.85947e-05			75.0597	0.00158035
68.9966	8.0338e-06			59.0597	7.02931e-05			65.2841	7.06597e-05			75.0598	0.00139401
68.9967	0			59.0598	0.000125937			65.2842	7.97116e-05			75.0599	0.00109054
68.9968	0			59.0599	0.000148089			65.2843	7.75426e-05			75.06	0.000668376
68.9969	0			59.06	0.00012803			65.2844	5.94282e-05			75.0601	0.000124789
68.997	0			59.0601	8.51308e-05			65.2845	3.38629e-05			75.0602	0
69.0686	0			59.0602	4.71712e-05			65.2846	5.8617e-06			75.0603	0
69.0687	0			59.0603	2.07107e-06			65.2847	0			75.0604	0
69.0688	0			59.0604	0			65.2848	0			75.0605	0
69.0689	0			59.0605	0			65.2849	0			75.1342	0
69.069	0.000133835			59.0606	0			65.285	0			75.1343	0
69.0691	0.00048747			59.0607	0			67.0533	0			75.1344	0
69.0692	0.00109394			59.0634	0			67.0534	0			75.1345	0
69.0693	0.0019525			59.0635	0			67.0535	0			75.1346	0.000216276
69.0694	0.00627846			59.0636	0			67.0536	0			75.1347	0.000567593
69.0695	0.0173689			59.0637	0			67.0537	5.46458e-06			75.1348	0.000834946
69.0696	0.0391813			59.0638	1.45505e-05			67.0538	7.79676e-05			75.1349	0.00102503
69.0697	0.0707908			59.0639	4.27804e-05			67.0539	0.000211291			75.135	0.00109675
69.0698	0.106813			59.064	5.68591e-05			67.054	0.000361529			75.1351	0.00102452
69.0699	0.126578			59.0641	6.23089e-05			67.0541	0.000520757			75.1352	0.000868675
69.07	0.130882			59.0642	5.10872e-05			67.0542	0.000569803			75.1353	0.000576422
69.0701	0.0997637			59.0643	2.39577e-05			67.0543	0.000481069			75.1354	5.97907e-05
69.0702	0.0675626			59.0644	0			67.0544	0.000322788			75.1355	0
69.0703	0.0375419			59.0645	0			67.0545	0.000185216			75.1356	0
69.0704	0.0149898			59.0646	0			67.0546	7.17299e-05			75.1357	0
69.0705	0.00535463			59.0647	0			67.0547	1.68865e-05			75.1358	0
69.0706	0.00227841			59.1064	0			67.0548	2.11466e-06			76.1344	0
69.0707	0.00155394			59.1065	0			67.0549	0			76.1345	0
69.0708	0.00144922			59.1066	0			67.055	0			76.1346	0
69.0709	0.000784707			59.1067	0			67.0551	0			76.1347	0
69.071	0.000294911			59.1068	1.6476e-05			67.0552	0			76.1348	0.000302483
69.0711	5.47183e-05			59.1069	0.00011897			69.0686	0			76.1349	0.000625089
69.0712	0			59.107	0.000278165			69.0687	0			76.135	0.000877691
69.0713	0			59.1071	0.000537673			69.0688	0			76.1351	0.00103115
69.0714	0			59.1072	0.00067332			69.0689	0			76.1352	0.0010594
69.0715	0			59.1073	0.000540455			69.069	4.62024e-05			76.1353	0.000944667
69.106	0			59.1074	0.000136087			69.0691	0.000387254			76.1354	0.000751104
69.1061	0			59.1075	1.4323e-05			69.0692	0.000962861			76.1355	0.000475181
69.1062	0			59.1076	9.01286e-05			69.0693	0.00184947			76.1356	0.000103557
69.1063	0			59.1077	0.000137588			69.0694	0.00446686			76.1357	0
69.1064	1.79769e-05			59.1078	0.000255071			69.0695	0.0109601			76.1358	0
69.1065	5.12621e-05			59.1079	0.000318677			69.0696	0.0231662			76.1359	0
69.1066	7.0641e-05			59.108	0.000263778			69.0697	0.0386751			76.136	0
69.1067	8.28057e-05			59.1081	0.000133467			69.0698	0.05646			78.0774	0
69.1068	8.18076e-05			59.1082	3.04395e-05			69.0699	0.0635377			78.0775	0
69.1069	7.09798e-05			59.1083	5.44096e-06			69.07	0.0613275			78.0776	0
69.107	4.89968e-05			59.1084	0			69.0701	0.0446636			78.0777	0
69.1071	1.52344e-05			59.1085	0			69.0702	0.0283479			78.0778	0.000454477
69.1072	0			59.1086	0			69.0703	0.0142068			78.0779	0.00102332
69.1073	0			59.1087	0			69.0704	0.00503431			78.078	0.0014334
69.1074	0			61.8193	0			69.0705	0.00155422			78.0781	0.00159842
69.1075	0			61.8194	0			69.0706	0.00100655			78.0782	0.00165738
70.0644	0			61.8195	0			69.0707	0.000833938			78.0783	0.00142584
70.0645	0			61.8196	0			69.0708	0.000727467			78.0784	0.00107048
70.0646	0			61.8197	1.59758e-05			69.0709	0.000505158			78.0785	0.000635426
70.0647	0			61.8198	3.63627e-05			69.071	0.000228831			78.0786	0.000190356
70.0648	2.16205e-05			61.8199	4.82347e-05			69.0711	4.99808e-05			78.0787	0
70.0649	4.50478e-05			61.82	4.88319e-05			69.0712	1.50678e-06			78.0788	0
70.065	6.62237e-05			61.8201	3.44797e-05			69.0713	0			78.0789	0
70.0651	8.17109e-05			61.8202	1.52074e-05			69.0714	0			78.079	0
70.0652	7.99251e-05			61.8203	0			69.0715	0			78.3406	0
70.0653	7.06277e-05			61.8204	0			69.0716	0			78.3407	0
70.0654	4.8314e-05			61.8205	0			70.1824	0			78.3408	0
70.0655	2.63012e-05			61.8206	0			70.1825	0			78.3409	0
70.0656	6.47771e-06			63.4494	0			70.1826	0			78.341	0.000222637
70.0657	0			63.4495	0			70.1827	0			78.3411	0.000600892
70.0658	0			63.4496	0			70.1828	1.27328e-05			78.3412	0.00082906
70.0659	0			63.4497	0			70.1829	3.23679e-05			78.3413	0.000954264
70.066	0			63.4498	4.51653e-05			70.183	4.22728e-05			78.3414	0.00101828
70.0724	0			63.4499	7.11421e-05			70.1831	4.71511e-05			78.3415	0.000964181
70.0725	0			63.45	7.83034e-05			70.1832	4.59759e-05			78.3416	0.000842352
70.0726	0			63.4501	7.85428e-05			70.1833	3.80972e-05			78.3417	0.000666695
70.0727	0			63.4502	6.86997e-05			70.1834	2.56771e-05			78.3418	0.000345554
70.0728	3.94786e-06			63.4503	5.24089e-05			70.1835	6.69112e-06			78.3419	0
70.0729	2.44523e-05			63.4504	1.87857e-05			70.1836	0			78.342	0
70.073	4.3306e-05			63.4505	0			70.1837	0			78.3421	0
70.0731	6.41345e-05			63.4506	0			70.1838	0			78.3422	0
70.0732	8.05225e-05			63.4507	0			70.1839	0			78.3746	0
70.0733	8.8914e-05			63.4508	0			70.6271	0			78.3747	0
70.0734	8.20781e-05			65.7975	0			70.6272	0			78.3748	0
70.0735	6.53286e-05			65.7976	0			70.6273	0			78.3749	0
70.0736	4.09304e-05			65.7977	0			70.6274	0			78.375	4.91183e-05
70.0737	1.96622e-05			65.7978	0			70.6275	3.0006e-06			78.3751	0.00043118
70.0738	4.47527e-06			65.7979	3.13527e-05			70.6276	3.59821e-05			78.3752	0.00077767
70.0739	0			65.798	7.07166e-05			70.6277	4.36397e-05			78.3753	0.00106151
70.074	0			65.7981	8.26013e-05			70.6278	4.7372e-05			78.3754	0.00125472
70.0741	0			65.7982	8.37102e-05			70.6279	4.94888e-05			78.3755	0.00127812
70.0742	0			65.7983	7.13309e-05			70.628	4.66812e-05			78.3756	0.00114513
70.6275	0			65.7984	5.0616e-05			70.6281	2.47059e-05			78.3757	0.000920435
70.6276	0			65.7985	2.25274e-05			70.6282	5.2974e-06			78.3758	0.000576636
70.6277	0			65.7986	0			70.6283	3.88138e-05			78.3759	6.34588e-05
70.6278	0			65.7987	0			70.6284	0.000120366			78.376	0
70.6279	3.39271e-05			65.7988	0			70.6285	0.000243251			78.3761	0
70.628	0.000111881			65.7989	0			70.6286	0.000351495			78.3762	0
70.6281	0.000233631			65.813	0			70.6287	0.000478214			78.3763	0
70.6282	0.000414002			65.8131	0			70.6288	0.000557385			79.0534	0
70.6283	0.000605738			65.8132	0			70.6289	0.000568882			79.0535	0
70.6284	0.000795444			65.8133	0			70.629	0.000501674			79.0536	0
70.6285	0.000929133			65.8134	3.71065e-05			70.6291	0.000366416			79.0537	0
70.6286	0.000959393			65.8135	7.06186e-05			70.6292	0.00022198			79.0538	0.000443606
70.6287	0.000847266			65.8136	9.84202e-05			70.6293	8.81497e-05			79.0539	0.00101569
70.6288	0.000674104			65.8137	0.000104535			70.6294	3.01077e-05			79.054	0.00155763
70.6289	0.000465456			65.8138	9.63208e-05			70.6295	1.02607e-05			79.0541	0.00205282
70.629	0.000282717			65.8139	6.65013e-05			70.6296	0			79.0542	0.00232977
70.6291	0.00014849			65.814	1.31858e-05			70.6297	0			79.0543	0.00229703
70.6292	5.78175e-05			65.8141	0			70.6298	0			79.0544	0.00216019
70.6293	2.01801e-05			65.8142	0			70.6299	0			79.0545	0.00163052
70.6294	0			65.8143	0			70.6835	0			79.0546	0.00107277
70.6295	0			65.8144	0			70.6836	0			79.0547	0.000524304
70.6296	0			65.8612	0			70.6837	0			79.0548	4.51369e-05
70.6297	0			65.8613	0			70.6838	0			79.0549	0
71.0481	0			65.8614	0			70.6839	1.21934e-05			79.055	0
71.0482	0			65.8615	0			70.684	3.75878e-05			79.0551	0
71.0483	0			65.8616	2.20173e-05			70.6841	5.38082e-05			79.0552	0
71.0484	0			65.8617	5.79593e-05			70.6842	6.32478e-05			80.0558	0
71.0485	4.19462e-07			65.8618	7.66425e-05			70.6843	6.37855e-05			80.0559	0
71.0486	2.87978e-05			65.8619	8.34118e-05			70.6844	5.44313e-05			80.056	0
71.0487	6.01325e-05			65.862	7.36519e-05			70.6845	3.74587e-05			80.0561	0
71.0488	9.3436e-05			65.8621	5.45949e-05			70.6846	1.34591e-05			80.0562	0.000395015
71.0489	0.000137882			65.8622	2.37475e-05			70.6847	0			80.0563	0.000755085
71.049	0.000161901			65.8623	0			70.6848	0			80.0564	0.00100455
71.0491	0.000172591			65.8624	0			70.6849	0			80.0565	0.0011678
71.0492	0.000158209			65.8625	0			70.685	0			80.0566	0.00124581
71.0493	0.000127358			65.8626	0			70.765	0			80.0567	0.00115963
71.0494	7.21995e-05			67.0533	0			70.7651	0			80.0568	0.000903987
71.0495	2.56653e-05			67.0534	0			70.7652	0			80.0569	0.000438672
71.0496	0			67.0535	0			70.7653	0			80.057	0.00127464
71.0497	0			67.0536	0			70.7654	1.46085e-05			80.0571	0.00336573
71.0498	0			67.0537	2.3033e-05			70.7655	2.91314e-05			80.0572	0.00687764
71.0499	0			67.0538	0.000127791			70.7656	4.01144e-05			80.0573	0.0106956
71.0835	0			67.0539	0.000310377			70.7657	4.79034e-05			80.0574	0.0144654
71.0836	0			67.054	0.000522377			70.7658	4.66037e-05			80.0575	0.0172928
71.0837	0			67.0541	0.000742441			70.7659	4.14348e-05			80.0576	0.0180197
71.0838	0			67.0542	0.000835992			70.766	2.91768e-05			80.0577	0.0153254
71.0839	3.51658e-05			67.0543	0.000737841			70.7661	4.36097e-06			80.0578	0.0116473
71.084	9.90744e-05			67.0544	0.000542652			70.7662	0			80.0579	0.0079108
71.0841	1.03327e-05			67.0545	0.000301032			70.7663	0			80.058	0.00424807
71.0842	0			67.0546	0.000132783			70.7664	0			80.0581	0.00170277
71.0843	0			67.0547	5.30178e-05			70.7665	0			80.0582	0.000749937
71.0844	0			67.0548	1.30674e-05			70.7827	0			80.0583	0.000218082
71.0845	0			67.0549	1.5853e-06			70.7828	0			80.0584	5.4148e-05
71.0846	4.55107e-05			67.055	0			70.7829	0			80.0585	0
71.0847	0.00019844			67.0551	0			70.783	0			80.0586	0
71.0848	0.000319172			67.0552	0			70.7831	2.07698e-05			80.0587	0
71.0849	0.000835504			67.0553	0			70.7832	4.42352e-05			80.0588	0
71.085	0.00252378			67.7186	0			70.7833	6.28375e-05			81.3338	0
71.0851	0.00723356			67.7187	0			70.7834	7.40251e-05			81.3339	0
71.0852	0.01794			67.7188	0			70.7835	6.94696e-05			81.334	0
71.0853	0.0332855			67.7189	0			70.7836	5.65569e-05			81.3341	0
71.0854	0.0493191			67.719	1.84542e-06			70.7837	3.43086e-05			81.3342	7.36122e-05
71.0855	0.0661667			67.7191	3.25103e-05			70.7838	4.38736e-06			81.3343	0.000502112
71.0856	0.0681514			67.7192	5.98869e-05			70.7839	0			81.3344	0.000929984
71.0857	0.0593481			67.7193	7.82441e-05			70.784	0			81.3345	0.00131904
71.0858	0.0427354			67.7194	8.39979e-05			70.7841	0			81.3346	0.0015736
71.0859	0.025858			67.7195	7.26248e-05			70.7842	0			81.3347	0.00165238
71.086	0.0128814			67.7196	5.00782e-05			71.0483	0			81.3348	0.00149723
71.0861	0.00518585			67.7197	1.69395e-05			71.0484	0			81.3349	0.00124459
71.0862	0.00222028			67.7198	0			71.0485	0			81.335	0.000843574
71.0863	0.00133148			67.7199	0			71.0486	0			81.3351	0.000273888
71.0864	0.0011115			67.72	0			71.0487	4.62576e-05			81.3352	0
71.0865	0.000671588			67.7201	0			71.0488	0.000137142			81.3353	0
71.0866	0.000497314			68.4205	0			71.0489	0.000255858			81.3354	0
71.0867	0.000388435			68.4206	0			71.049	0.000371804			81.3355	0
71.0868	0.000114748			68.4207	0			71.0491	0.000427144			83.0118	0
71.0869	2.29869e-05			68.4208	0			71.0492	0.000431492			83.0119	0
71.087	0			68.4209	5.93202e-06			71.0493	0.00033294			83.012	0
71.0871	0			68.421	5.154e-05			71.0494	0.000216679			83.0121	0
71.0872	0			68.4211	8.33994e-05			71.0495	0.000101609			83.0122	0.00013371
71.0873	0			68.4212	9.73969e-05			71.0496	1.242e-05			83.0123	0.000434203
72.9396	0			68.4213	9.88672e-05			71.0497	0			83.0124	0.00073696
72.9397	0			68.4214	7.69761e-05			71.0498	0			83.0125	0.000998612
72.9398	0			68.4215	4.70859e-05			71.0499	0			83.0126	0.00121176
72.9399	0			68.4216	1.34123e-05			71.05	0			83.0127	0.00124727
72.94	6.22735e-06			68.4217	0			71.0841	0			83.0128	0.0011685
72.9401	4.09973e-05			68.4218	0			71.0842	0			83.0129	0.0010079
72.9402	6.77465e-05			68.4219	0			71.0843	0			83.013	0.000707792
72.9403	8.39167e-05			68.422	0			71.0844	0			83.0131	0.00027342
72.9404	9.12418e-05			69.0327	0			71.0845	1.79011e-06			83.0132	0
72.9405	8.07936e-05			69.0328	0			71.0846	3.544e-05			83.0133	0
72.9406	6.18279e-05			69.0329	0			71.0847	9.99535e-05			83.0134	0
72.9407	3.58735e-05			69.033	0			71.0848	0.000147025			83.0135	0
72.9408	3.20211e-06			69.0331	2.63781e-06			71.0849	0.000353504			83.0479	0
72.9409	0			69.0332	1.63615e-05			71.085	0.000984841			83.048	0
72.941	0			69.0333	3.1458e-05			71.0851	0.00258087			83.0481	0
72.9411	0			69.0334	4.34499e-05			71.0852	0.00582724			83.0482	0
72.9412	0			69.0335	4.6879e-05			71.0853	0.00975805			83.0483	0.000251286
73.0633	0			69.0336	4.39238e-05			71.0854	0.0136297			83.0484	0.000971659
73.0634	0			69.0337	3.39373e-05			71.0855	0.01651			83.0485	0.00320471
73.0635	0			69.0338	1.27664e-05			71.0856	0.0157181			83.0486	0.00782504
73.0636	0			69.0339	0			71.0857	0.0122182			83.0487	0.0154854
73.0637	8.53054e-06			69.034	0			71.0858	0.008266			83.0488	0.0245197
73.0638	3.12465e-05			69.0341	0			71.0859	0.00442739			83.0489	0.0346456
73.0639	6.9735e-05			69.0342	0			71.086	0.0019134			83.049	0.0469049
73.064	0.000191833			69.0686	0			71.0861	0.000758359			83.0491	0.0507038
73.0641	0.000296798			69.0687	0			71.0862	0.000324803			83.0492	0.0504701
73.0642	0.000625824			69.0688	0			71.0863	0.000197999			83.0493	0.0465444
73.0643	0.00201258			69.0689	0			71.0864	0.000128886			83.0494	0.0345043
73.0644	0.00544919			69.069	2.46046e-05			71.0865	3.16205e-05			83.0495	0.0244741
73.0645	0.0105191			69.0691	0.000515092			71.0866	5.40642e-06			83.0496	0.0155881
73.0646	0.0165188			69.0692	0.00158039			71.0867	0			83.0497	0.00822459
73.0647	0.0236586			69.0693	0.00325416			71.0868	0			83.0498	0.00381842
73.0648	0.0258527			69.0694	0.00818005			71.0869	0			83.0499	0.00183484
73.0649	0.025336			69.0695	0.0202652			71.087	0			83.05	0.000864301
73.065	0.0198814			69.0696	0.0425547			72.4385	0			83.0501	0.000216268
73.0651	0.0133985			69.0697	0.0717231			72.4386	0			83.0502	0
73.0652	0.00791408			69.0698	0.104413			72.4387	0			83.0503	0
73.0653	0.00369667			69.0699	0.118217			72.4388	0			83.0504	0
73.0654	0.00169759			69.07	0.114623			72.4389	5.40524e-06			83.0505	0
73.0655	0.000863856			69.0701	0.08394			72.439	2.77509e-05			83.1938	0
73.0656	0.000621329			69.0702	0.0538569			72.4391	4.14764e-05			83.1939	0
73.0657	0.000403628			69.0703	0.0270277			72.4392	5.05108e-05			83.194	0
73.0658	0.000229247			69.0704	0.00968559			72.4393	5.46998e-05			83.1941	0
73.0659	0.000151911			69.0705	0.00307515			72.4394	5.10307e-05			83.1942	0.000137764
73.066	7.97877e-05			69.0706	0.00109368			72.4395	4.33878e-05			83.1943	0.000506935
73.0661	1.74455e-05			69.0707	0.000842269			72.4396	2.90493e-05			83.1944	0.000785123
73.0662	3.07369e-06			69.0708	0.000869166			72.4397	2.53943e-06			83.1945	0.000987469
73.0663	0			69.0709	0.000607232			72.4398	0			83.1946	0.0011074
73.0664	0			69.071	0.000254719			72.4399	0			83.1947	0.00112949
73.0665	0			69.0711	4.12503e-05			72.44	0			83.1948	0.000995007
73.0666	0			69.0712	0			72.4401	0			83.1949	0.000801503
74.452	0			69.0713	0			72.4694	0			83.195	0.000533444
74.4521	0			69.0714	0			72.4695	0			83.1951	0.000259354
74.4522	0			69.0715	0			72.4696	0			83.1952	0
74.4523	0			70.0643	0			72.4697	0			83.1953	0
74.4524	3.39692e-06			70.0644	0			72.4698	1.66501e-05			83.1954	0
74.4525	3.18548e-05			70.0645	0			72.4699	3.71102e-05			83.1955	0
74.4526	4.98874e-05			70.0646	0			72.47	5.13437e-05			83.3614	0
74.4527	5.98974e-05			70.0647	8.90449e-06			72.4701	6.08811e-05			83.3615	0
74.4528	6.4441e-05			70.0648	3.32204e-05			72.4702	6.12332e-05			83.3616	0
74.4529	5.95018e-05			70.0649	5.60396e-05			72.4703	5.51111e-05			83.3617	0
74.453	4.60885e-05			70.065	7.65031e-05			72.4704	4.19545e-05			83.3618	0.000307451
74.4531	2.74945e-05			70.0651	8.14012e-05			72.4705	1.71978e-05			83.3619	0.000744054
74.4532	1.09764e-05			70.0652	8.02613e-05			72.4706	0			83.362	0.00105791
74.4533	0			70.0653	6.35905e-05			72.4707	0			83.3621	0.00125712
74.4534	0			70.0654	4.24365e-05			72.4708	0			83.3622	0.00138293
74.4535	0			70.0655	1.99558e-05			72.4709	0			83.3623	0.00136552
74.4536	0			70.0656	0			72.9839	0			83.3624	0.00120074
74.5011	0			70.0657	0			72.984	0			83.3625	0.000973544
74.5012	0			70.0658	0			72.9841	0			83.3626	0.000662764
74.5013	0			70.0659	0			72.9842	0			83.3627	0.000234003
74.5014	0			70.0725	0			72.9843	1.12461e-05			83.3628	0
74.5015	7.22651e-06			70.0726	0			72.9844	3.62355e-05			83.3629	0
74.5016	2.91433e-05			70.0727	0			72.9845	4.6627e-05			83.363	0
74.5017	4.24518e-05			70.0728	0			72.9846	4.87725e-05			83.3631	0
74.5018	4.86532e-05			70.0729	5.01853e-06			72.9847	4.88301e-05			83.9477	0
74.5019	5.10248e-05			70.073	2.09868e-05			72.9848	4.00987e-05			83.9478	0
74.502	4.60169e-05			70.0731	3.63791e-05			72.9849	2.95377e-05			83.9479	0
74.5021	3.77463e-05			70.0732	4.7865e-05			72.985	1.67966e-05			83.948	0
74.5022	2.7029e-05			70.0733	5.02113e-05			72.9851	0			83.9481	0.000120898
74.5023	1.04797e-05			70.0734	4.47932e-05			72.9852	0			83.9482	0.000666503
74.5024	0			70.0735	3.18518e-05			72.9853	0			83.9483	0.00106755
74.5025	0			70.0736	1.09642e-05			72.9854	0			83.9484	0.00137794
74.5026	0			70.0737	0			72.9855	1.3548e-05			83.9485	0.00158058
74.5027	0			70.0738	0			72.9856	2.95815e-05			83.9486	0.00167462
75.0545	0			70.0739	0			72.9857	3.46633e-05			83.9487	0.00155758
75.0546	0			70.074	0			72.9858	3.82465e-05			83.9488	0.00133745
75.0547	0			70.6275	0			72.9859	3.91022e-05			83.9489	0.000977374
75.0548	0			70.6276	0			72.986	3.7386e-05			83.949	0.000534454
75.0549	1.14184e-05			70.6277	0			72.9861	3.29728e-05			83.9491	3.8772e-05
75.055	3.17053e-05			70.6278	0			72.9862	2.09528e-05			83.9492	0
75.0551	4.21732e-05			70.6279	1.21712e-05			72.9863	0			83.9493	0
75.0552	4.69718e-05			70.628	5.28035e-05			72.9864	0			83.9494	0
75.0553	4.8668e-05			70.6281	0.000151095			72.9865	0			83.9495	0
75.0554	4.43609e-05			70.6282	0.000336566			72.9866	0			86.6354	0
75.0555	3.72393e-05			70.6283	0.000571725			73.0634	0			86.6355	0
75.0556	2.59513e-05			70.6284	0.000705527			73.0635	0			86.6356	0
75.0557	2.80858e-06			70.6285	0.000761521			73.0636	0			86.6357	0
75.0558	0			70.6286	0.000617132			73.0637	0			86.6358	0.000481512
75.0559	0			70.6287	0.000462641			73.0638	6.90158e-06			86.6359	0.000898239
75.056	0			70.6288	0.000323574			73.0639	0.000124662			86.636	0.00116288
75.0561	0			70.6289	0.000253633			73.064	0.00058908			86.6361	0.00125683
75.2538	0			70.629	0.000250446			73.0641	0.00154523			86.6362	0.00128451
75.2539	0			70.6291	0.000241712			73.0642	0.0040066			86.6363	0.0012535
75.254	0			70.6292	0.00024723			73.0643	0.0107849			86.6364	0.00104495
75.2541	0			70.6293	0.000165942			73.0644	0.0259094			86.6365	0.000816811
75.2542	1.17576e-05			70.6294	0.000115753			73.0645	0.0512839			86.6366	0.000558372
75.2543	3.83039e-05			70.6295	6.2627e-05			73.0646	0.083712			86.6367	0.000264933
75.2544	6.45243e-05			70.6296	2.19366e-05			73.0647	0.120478			86.6368	0
75.2545	8.14262e-05			70.6297	1.69325e-06			73.0648	0.143509			86.6369	0
75.2546	8.86949e-05			70.6298	0			73.0649	0.147205			86.637	0
75.2547	7.84777e-05			70.6299	0			73.065	0.123938			86.6371	0
75.2548	6.03132e-05			70.63	0			73.0651	0.0879894			87.0429	0
75.2549	3.50395e-05			70.6301	0			73.0652	0.0559336			87.043	0
75.255	8.85046e-06			70.9308	0			73.0653	0.0272886			87.0431	0
75.2551	0			70.9309	0			73.0654	0.0106499			87.0432	0
75.2552	0			70.931	0			73.0655	0.00303215			87.0433	0.000593002
75.2553	0			70.9311	0			73.0656	0.000375315			87.0434	0.00198896
75.2554	0			70.9312	1.80062e-06			73.0657	2.29923e-05			87.0435	0.00527301
76.1734	0			70.9313	4.31493e-05			73.0658	4.11275e-07			87.0436	0.0100049
76.1735	0			70.9314	6.66126e-05			73.0659	0			87.0437	0.0161631
76.1736	0			70.9315	7.72052e-05			73.066	0			87.0438	0.0230558
76.1737	0			70.9316	8.11182e-05			73.0661	0			87.0439	0.0309273
76.1738	2.14842e-05			70.9317	7.19588e-05			73.0662	0			87.044	0.0349688
76.1739	4.12913e-05			70.9318	5.4207e-05			73.144	0			87.0441	0.0364906
76.174	5.37168e-05			70.9319	3.04011e-05			73.1441	0			87.0442	0.0357476
76.1741	6.1375e-05			70.932	1.922e-06			73.1442	0			87.0443	0.0287262
76.1742	6.30003e-05			70.9321	0			73.1443	0			87.0444	0.0216823
76.1743	5.71766e-05			70.9322	0			73.1444	1.30273e-05			87.0445	0.0152418
76.1744	4.67842e-05			70.9323	0			73.1445	3.35871e-05			87.0446	0.00960232
76.1745	2.99286e-05			70.9324	0			73.1446	4.94768e-05			87.0447	0.0047905
76.1746	3.40572e-06			71.0484	0			73.1447	5.90143e-05			87.0448	0.002481
76.1747	0			71.0485	0			73.1448	6.04208e-05			87.0449	0.0012223
76.1748	0			71.0486	0			73.1449	5.30739e-05			87.045	0.000507685
76.1749	0			71.0487	0			73.145	4.08296e-05			87.0451	2.38659e-05
76.175	0			71.0488	2.89712e-05			73.1451	2.03705e-05			87.0452	0
76.582	0			71.0489	0.000103401			73.1452	0			87.0453	0
76.5821	0			71.049	0.00017284			73.1453	0			87.0454	0
76.5822	0			71.0491	0.00022172			73.1454	0			87.0455	0
76.5823	0			71.0492	0.00023103			73.1455	0			87.0544	0
76.5824	4.23773e-06			71.0493	0.000203228			74.0955	0			87.0545	0
76.5825	2.09473e-05			71.0494	0.000145952			74.0956	0			87.0546	0
76.5826	3.64511e-05			71.0495	7.23947e-05			74.0957	0			87.0547	0
76.5827	4.74603e-05			71.0496	8.13435e-06			74.0958	0			87.0548	2.38673e-05
76.5828	5.38232e-05			71.0497	0			74.0959	5.75171e-06			87.0549	0.000448134
76.5829	5.06715e-05			71.0498	0			74.096	1.85193e-05			87.055	0.0008282
76.583	4.14801e-05			71.0499	0			74.0961	3.69744e-05			87.0551	0.00106163
76.5831	2.67996e-05			71.05	0			74.0962	5.95981e-05			87.0552	0.00119669
76.5832	1.24967e-05			71.0841	0			74.0963	7.77904e-05			87.0553	0.00128135
76.5833	0			71.0842	0			74.0964	8.847e-05			87.0554	0.0012825
76.5834	0			71.0843	0			74.0965	8.38039e-05			87.0555	0.0011849
76.5835	0			71.0844	0			74.0966	7.0416e-05			87.0556	0.00105197
76.5836	0			71.0845	3.07682e-06			74.0967	4.76152e-05			87.0557	0.000853209
77.0587	0			71.0846	6.70322e-05			74.0968	2.62188e-05			87.0558	0.000504669
77.0588	0			71.0847	0.000147166			74.0969	1.06295e-05			87.0559	4.36587e-05
77.0589	0			71.0848	0.00022291			74.097	0			87.056	0
77.059	0			71.0849	0.000513612			74.0971	0			87.0561	0
77.0591	6.10531e-06			71.085	0.00134531			74.0972	0			87.0562	0
77.0592	3.71528e-05			71.0851	0.00344336			74.0973	0			87.0563	0
77.0593	7.66543e-05			71.0852	0.00774155			76.1805	0			87.0795	0
77.0594	0.000122903			71.0853	0.0127811			76.1806	0			87.0796	0
77.0595	0.00016419			71.0854	0.017711			76.1807	0			87.0797	0
77.0596	0.00017999			71.0855	0.0213573			76.1808	0			87.0798	0
77.0597	0.000185778			71.0856	0.0199473			76.1809	1.45644e-05			87.0799	0.000654416
77.0598	0.000159237			71.0857	0.0155223			76.181	3.56435e-05			87.08	0.00201415
77.0599	0.000117234			71.0858	0.0103718			76.1811	5.19983e-05			87.0801	0.00306416
77.06	6.56434e-05			71.0859	0.00544577			76.1812	6.33014e-05			87.0802	0.00401938
77.0601	2.40313e-05			71.086	0.00235902			76.1813	6.77157e-05			87.0803	0.00487446
77.0602	0			71.0861	0.000927775			76.1814	6.2046e-05			87.0804	0.005393
77.0603	0			71.0862	0.00039281			76.1815	5.10067e-05			87.0805	0.00539471
77.0604	0			71.0863	0.000254161			76.1816	3.29969e-05			87.0806	0.00513082
77.0605	0			71.0864	0.000173829			76.1817	8.20236e-06			87.0807	0.00435157
78.4521	0			71.0865	4.85544e-05			76.1818	0			87.0808	0.00330365
78.4522	0			71.0866	2.78187e-05			76.1819	0			87.0809	0.0019176
78.4523	0			71.0867	1.25428e-05			76.182	0			87.081	0.00104259
78.4524	0			71.0868	0			76.1821	0			87.0811	0.000486579
78.4525	6.45824e-06			71.0869	0			77.0589	0			87.0812	0.000194534
78.4526	2.3223e-05			71.087	0			77.059	0			87.0813	0
78.4527	3.82127e-05			71.0871	0			77.0591	0			87.0814	0
78.4528	4.87607e-05			72.0436	0			77.0592	0			87.0815	0
78.4529	5.52765e-05			72.0437	0			77.0593	1.23258e-05			87.0816	0
78.453	5.24729e-05			72.0438	0			77.0594	2.80652e-05			87.0907	0
78.4531	4.35582e-05			72.0439	0			77.0595	4.57785e-05			87.0908	0
78.4532	2.91976e-05			72.044	9.22842e-06			77.0596	6.17089e-05			87.0909	0
78.4533	1.29677e-05			72.0441	3.12709e-05			77.0597	6.56293e-05			87.091	0
78.4534	0			72.0442	4.76645e-05			77.0598	6.34255e-05			87.0911	0.000435128
78.4535	0			72.0443	5.76127e-05			77.0599	5.32829e-05			87.0912	0.00110187
78.4536	0			72.0444	5.98749e-05			77.06	3.60397e-05			87.0913	0.00180003
78.4537	0			72.0445	5.09595e-05			77.0601	1.89658e-05			87.0914	0.00250348
78.458	0			72.0446	3.55658e-05			77.0602	8.64958e-06			87.0915	0.00322894
78.4581	0			72.0447	1.83918e-05			77.0603	1.58329e-06			87.0916	0.00363897
78.4582	0			72.0448	2.6423e-06			77.0604	0			87.0917	0.00383684
78.4583	0			72.0449	0			77.0605	0			87.0918	0.00383424
78.4584	1.37354e-06			72.045	0			77.0606	0			87.0919	0.00338889
78.4585	3.78884e-05			72.0451	0			77.0607	0			87.092	0.00281544
78.4586	6.76694e-05			72.0452	0			79.6908	0			87.0921	0.00208157
78.4587	8.63269e-05			72.2295	0			79.6909	0			87.0922	0.00119231
78.4588	9.47927e-05			72.2296	0			79.691	0			87.0923	0.000173434
78.4589	9.69125e-05			72.2297	0			79.6911	0			87.0924	0
78.459	8.66294e-05			72.2298	0			79.6912	1.63907e-05			87.0925	0
78.4591	7.23018e-05			72.2299	4.23947e-05			79.6913	3.13661e-05			87.0926	0
78.4592	5.24824e-05			72.23	6.97374e-05			79.6914	4.3998e-05			87.0927	0
78.4593	1.75006e-05			72.2301	8.17134e-05			79.6915	5.21125e-05			87.3464	0
78.4594	0			72.2302	8.6018e-05			79.6916	5.49733e-05			87.3465	0
78.4595	0			72.2303	8.11949e-05			79.6917	4.98585e-05			87.3466	0
78.4596	0			72.2304	6.69682e-05			79.6918	4.11684e-05			87.3467	0
78.4597	0			72.2305	4.70587e-05			79.6919	2.74718e-05			87.3468	0.000297369
78.7712	0			72.2306	2.02423e-05			79.692	9.6797e-06			87.3469	0.000655297
78.7713	0			72.2307	0			79.6921	0			87.347	0.000826207
78.7714	0			72.2308	0			79.6922	0			87.3471	0.000905791
78.7715	0			72.2309	0			79.6923	0			87.3472	0.000928127
78.7716	1.95465e-06			72.231	0			79.6924	0			87.3473	0.000929533
78.7717	1.4438e-05			73.0634	0			80.0567	0			87.3474	0.000820362
78.7718	2.57295e-05			73.0635	0			80.0568	0			87.3475	0.000668762
78.7719	3.55175e-05			73.0636	0			80.0569	0			87.3476	0.000487668
78.772	4.33624e-05			73.0637	0			80.057	0			87.3477	0.00030071
78.7721	4.46731e-05			73.0638	9.38544e-05			80.0571	1.57685e-05			87.3478	8.78999e-05
78.7722	4.17283e-05			73.0639	0.000315111			80.0572	6.09207e-05			87.3479	0
78.7723	3.54999e-05			73.064	0.000617654			80.0573	0.000100715			87.348	0
78.7724	2.42665e-05			73.0641	0.000946867			80.0574	0.000130096			87.3481	0
78.7725	3.57773e-06			73.0642	0.00182808			80.0575	0.000148565			87.3482	0
78.7726	0			73.0643	0.00442842			80.0576	0.00014628			88.0384	0
78.7727	0			73.0644	0.0107197			80.0577	0.000124533			88.0385	0
78.7728	0			73.0645	0.0199917			80.0578	9.01669e-05			88.0386	0
78.7729	0			73.0646	0.0309314			80.0579	5.1265e-05			88.0387	0
79.128	0			73.0647	0.0431713			80.058	1.43645e-05			88.0388	0.000266074
79.1281	0			73.0648	0.0471093			80.0581	0			88.0389	0.000682955
79.1282	0			73.0649	0.0453806			80.0582	0			88.039	0.00104104
79.1283	0			73.065	0.0347037			80.0583	0			88.0391	0.00133828
79.1284	1.80237e-05			73.0651	0.023201			80.0584	0			88.0392	0.00157702
79.1285	6.28183e-05			73.0652	0.0131912			80.2362	0			88.0393	0.00167229
79.1286	8.4445e-05			73.0653	0.00568649			80.2363	0			88.0394	0.00161297
79.1287	9.32473e-05			73.0654	0.00236623			80.2364	0			88.0395	0.0014973
79.1288	9.57137e-05			73.0655	0.0011725			80.2365	0			88.0396	0.00124728
79.1289	9.07501e-05			73.0656	0.000974206			80.2366	8.69491e-06			88.0397	0.000903058
79.129	7.34852e-05			73.0657	0.000824446			80.2367	2.50725e-05			88.0398	0.000350204
79.1291	5.46001e-05			73.0658	0.00060052			80.2368	3.49377e-05			88.0399	0
79.1292	2.95757e-05			73.0659	0.000421899			80.2369	4.08652e-05			88.04	0
79.1293	0			73.066	0.000241738			80.237	4.43556e-05			88.0401	0
79.1294	0			73.0661	9.31342e-05			80.2371	4.27276e-05			88.0402	0
79.1295	0			73.0662	1.41671e-05			80.2372	3.62909e-05			91.0743	0
79.1296	0			73.0663	0			80.2373	2.75335e-05			91.0744	0
80.0024	0			73.0664	0			80.2374	1.52482e-05			91.0745	0
80.0025	0			73.0665	0			80.2375	0			91.0746	0
80.0026	0			73.0666	0			80.2376	0			91.0747	0.000560556
80.0027	0			73.1223	0			80.2377	0			91.0748	0.00144477
80.0028	7.88185e-06			73.1224	0			80.2378	0			91.0749	0.00233677
80.0029	2.08685e-05			73.1225	0			81.6047	0			91.075	0.00327992
80.003	3.35991e-05			73.1226	0			81.6048	0			91.0751	0.00429455
80.0031	4.23489e-05			73.1227	3.45506e-06			81.6049	0			91.0752	0.00506638
80.0032	4.76507e-05			73.1228	1.6603e-05			81.605	0			91.0753	0.00534737
80.0033	4.5396e-05			73.1229	3.15677e-05			81.6051	7.58425e-06			91.0754	0.0055004
80.0034	3.94976e-05			73.123	4.42385e-05			81.6052	2.25435e-05			91.0755	0.00518493
80.0035	2.96902e-05			73.1231	5.06909e-05			81.6053	3.61789e-05			91.0756	0.00438399
80.0036	1.62545e-05			73.1232	4.80025e-05			81.6054	4.5075e-05			91.0757	0.00347851
80.0037	0			73.1233	4.06002e-05			81.6055	5.0233e-05			91.0758	0.00240572
80.0038	0			73.1234	2.5369e-05			81.6056	4.90286e-05			91.0759	0.00141325
80.0039	0			73.1235	1.60175e-06			81.6057	4.15683e-05			91.076	0.000542025
80.004	0			73.1236	0			81.6058	3.13787e-05			91.0761	0.00024862
80.0565	0			73.1237	0			81.6059	1.88987e-05			91.0762	8.14901e-05
80.0566	0			73.1238	0			81.606	4.21454e-06			91.0763	0
80.0567	0			73.1239	0			81.6061	0			91.0764	0
80.0568	0			74.059	0			81.6062	0			91.0765	0
80.0569	1.23016e-06			74.0591	0			81.6063	0			91.0766	0
80.057	1.01623e-05			74.0592	0			81.6064	0			91.9715	0
80.0571	3.43419e-05			74.0593	0			81.9412	0			91.9716	0
80.0572	7.74415e-05			74.0594	2.25702e-06			81.9413	0			91.9717	0
80.0573	0.000119573			74.0595	1.75702e-05			81.9414	0			91.9718	0
80.0574	0.000153641			74.0596	3.2033e-05			81.9415	0			91.9719	6.94759e-05
80.0575	0.000179398			74.0597	4.70718e-05			81.9416	1.55418e-05			91.972	0.000516803
80.0576	0.000178104			74.0598	6.15826e-05			81.9417	3.00483e-05			91.9721	0.000893164
80.0577	0.000162698			74.0599	7.04015e-05			81.9418	4.17042e-05			91.9722	0.00116078
80.0578	0.000130854			74.06	7.22812e-05			81.9419	5.00609e-05			91.9723	0.00134634
80.0579	8.91585e-05			74.0601	6.64197e-05			81.942	5.49055e-05			91.9724	0.00148785
80.058	4.49854e-05			74.0602	5.48406e-05			81.9421	5.32981e-05			91.9725	0.00153667
80.0581	1.99227e-05			74.0603	3.97767e-05			81.9422	4.95281e-05			91.9726	0.00147989
80.0582	3.59514e-06			74.0604	2.50291e-05			81.9423	4.23843e-05			91.9727	0.00137944
80.0583	0			74.0605	7.18186e-06			81.9424	2.75888e-05			91.9728	0.00122424
80.0584	0			74.0606	0			81.9425	1.62966e-06			91.9729	0.000988617
80.0585	0			74.0607	0			81.9426	0			91.973	0.000457962
80.0586	0			74.0608	0			81.9427	0			91.9731	0
80.5836	0			74.0609	0			81.9428	0			91.9732	0
80.5837	0			74.0956	0			81.9429	0			91.9733	0
80.5838	0			74.0957	0			83.0479	0			91.9734	0
80.5839	0			74.0958	0			83.048	0			92.0006	0
80.584	1.68086e-06			74.0959	0			83.0481	0			92.0007	0
80.5841	1.58903e-05			74.096	7.25284e-06			83.0482	0			92.0008	0
80.5842	2.73266e-05			74.0961	3.30658e-05			83.0483	1.52603e-06			92.0009	0
80.5843	3.59709e-05			74.0962	5.38884e-05			83.0484	7.05321e-06			92.001	0.000153103
80.5844	4.13537e-05			74.0963	6.96996e-05			83.0485	3.05127e-05			92.0011	0.000647296
80.5845	4.30812e-05			74.0964	7.85271e-05			83.0486	0.000108174			92.0012	0.00101232
80.5846	3.80801e-05			74.0965	7.33279e-05			83.0487	0.000201996			92.0013	0.00130651
80.5847	2.9939e-05			74.0966	6.11842e-05			83.0488	0.000302133			92.0014	0.0014827
80.5848	1.79656e-05			74.0967	4.05069e-05			83.0489	0.000410553			92.0015	0.00160276
80.5849	6.34442e-06			74.0968	2.17097e-05			83.049	0.000485678			92.0016	0.00161062
80.585	0			74.0969	8.81018e-06			83.0491	0.000522106			92.0017	0.00145962
80.5851	0			74.097	0			83.0492	0.000504731			92.0018	0.00124944
80.5852	0			74.0971	0			83.0493	0.000423701			92.0019	0.000941331
80.5853	0			74.0972	0			83.0494	0.000330083			92.002	0.000630258
81.0692	0			74.0973	0			83.0495	0.00022483			92.0021	0.000291091
81.0693	0			75.8811	0			83.0496	0.000128022			92.0022	3.39031e-05
81.0694	0			75.8812	0			83.0497	5.86298e-05			92.0023	0
81.0695	0			75.8813	0			83.0498	2.60365e-05			92.0024	0
81.0696	1.777e-05			75.8814	0			83.0499	7.6284e-06			92.0025	0
81.0697	3.5794e-05			75.8815	5.95952e-06			83.05	0			92.0026	0
81.0698	4.60555e-05			75.8816	2.32174e-05			83.0501	0			94.2086	0
81.0699	4.85604e-05			75.8817	3.64603e-05			83.0502	0			94.2087	0
81.07	4.92028e-05			75.8818	4.30402e-05			83.0503	0			94.2088	0
81.0701	4.4979e-05			75.8819	4.57019e-05			83.0845	0			94.2089	0
81.0702	3.59165e-05			75.882	4.01169e-05			83.0846	0			94.209	0.000244244
81.0703	2.65845e-05			75.8821	2.98459e-05			83.0847	0			94.2091	0.000545559
81.0704	1.30192e-05			75.8822	1.74089e-05			83.0848	0			94.2092	0.000770986
81.0705	0			75.8823	1.81332e-06			83.0849	1.9097e-06			94.2093	0.000954072
81.0706	0			75.8824	0			83.085	1.35512e-05			94.2094	0.00107411
81.0707	0			75.8825	0			83.0851	2.4751e-05			94.2095	0.00115259
81.0708	0			75.8826	0			83.0852	3.5904e-05			94.2096	0.00113034
83.048	0			75.8827	0			83.0853	4.68335e-05			94.2097	0.00102243
83.0481	0			75.9189	0			83.0854	5.42326e-05			94.2098	0.000881767
83.0482	0			75.919	0			83.0855	5.68183e-05			94.2099	0.000675376
83.0483	0			75.9191	0			83.0856	5.70845e-05			94.21	0.000457258
83.0484	1.82457e-05			75.9192	0			83.0857	5.0514e-05			94.2101	0.000189269
83.0485	9.22313e-05			75.9193	3.963e-06			83.0858	4.16231e-05			94.2102	0
83.0486	0.000227095			75.9194	2.13774e-05			83.0859	3.0164e-05			94.2103	0
83.0487	0.000433062			75.9195	3.55914e-05			83.086	1.63547e-05			94.2104	0
83.0488	0.000733942			75.9196	4.61401e-05			83.0861	2.1277e-06			94.2105	0
83.0489	0.00104209			75.9197	5.28777e-05			83.0862	0			96.6022	0
83.049	0.00128966			75.9198	5.08709e-05			83.0863	0			96.6023	0
83.0491	0.00147245			75.9199	4.44711e-05			83.0864	0			96.6024	0
83.0492	0.00147107			75.92	3.22678e-05			83.0865	0			96.6025	0
83.0493	0.00121998			75.9201	1.25653e-05			85.0146	0			96.6026	6.55722e-05
83.0494	0.000945515			75.9202	0			85.0147	0			96.6027	0.000386136
83.0495	0.000660849			75.9203	0			85.0148	0			96.6028	0.000672738
83.0496	0.000382829			75.9204	0			85.0149	0			96.6029	0.00090228
83.0497	0.000181468			75.9205	0			85.015	1.16981e-05			96.603	0.00105972
83.0498	9.21548e-05			76.327	0			85.0151	2.37716e-05			96.6031	0.00115093
83.0499	3.70077e-05			76.3271	0			85.0152	3.54163e-05			96.6032	0.00120155
83.05	9.87194e-06			76.3272	0			85.0153	4.44801e-05			96.6033	0.00115758
83.0501	0			76.3273	0			85.0154	5.12371e-05			96.6034	0.00101843
83.0502	0			76.3274	2.53939e-05			85.0155	5.11187e-05			96.6035	0.000856012
83.0503	0			76.3275	5.35001e-05			85.0156	4.86377e-05			96.6036	0.000641817
83.0504	0			76.3276	7.08772e-05			85.0157	4.28129e-05			96.6037	0.00041684
83.2254	0			76.3277	7.94894e-05			85.0158	3.21731e-05			96.6038	0.000141066
83.2255	0			76.3278	8.17878e-05			85.0159	1.19916e-05			96.6039	0
83.2256	0			76.3279	7.26389e-05			85.016	0			96.604	0
83.2257	0			76.328	5.88222e-05			85.0161	0			96.6041	0
83.2258	9.40343e-06			76.3281	3.87292e-05			85.0162	0			96.6042	0
83.2259	4.52229e-05			76.3282	6.17266e-06			85.0163	0			96.828	0
83.226	6.69968e-05			76.3283	0			85.1001	0			96.8281	0
83.2261	8.23621e-05			76.3284	0			85.1002	0			96.8282	0
83.2262	9.32943e-05			76.3285	0			85.1003	0			96.8283	0
83.2263	9.74527e-05			76.3286	0			85.1004	0			96.8284	0.000150687
83.2264	9.21425e-05			77.0585	0			85.1005	1.12574e-05			96.8285	0.000366376
83.2265	8.26555e-05			77.0586	0			85.1006	6.40604e-05			96.8286	0.000541884
83.2266	6.56816e-05			77.0587	0			85.1007	0.00014191			96.8287	0.000702503
83.2267	3.54883e-05			77.0588	0			85.1008	0.000234068			96.8288	0.000808687
83.2268	0			77.0589	2.26275e-06			85.1009	0.000327825			96.8289	0.000889248
83.2269	0			77.059	1.84677e-05			85.101	0.000411879			96.829	0.000901175
83.227	0			77.0591	5.36125e-05			85.1011	0.000468604			96.8291	0.000839307
83.2271	0			77.0592	0.000165905			85.1012	0.000478502			96.8292	0.000747131
85.0636	0			77.0593	0.000373305			85.1013	0.000435692			96.8293	0.00060742
85.0637	0			77.0594	0.000624887			85.1014	0.000361598			96.8294	0.000433745
85.0638	0			77.0595	0.000889428			85.1015	0.000264665			96.8295	0.000221684
85.0639	0			77.0596	0.00112243			85.1016	0.000170406			96.8296	0
85.064	1.05654e-06			77.0597	0.0011925			85.1017	7.89943e-05			96.8297	0
85.0641	4.80109e-05			77.0598	0.00105776			85.1018	3.64573e-05			96.8298	0
85.0642	0.000133897			77.0599	0.000821855			85.1019	1.64803e-05			96.8299	0
85.0643	0.000321166			77.06	0.000556379			85.102	5.56085e-06			97.0275	0
85.0644	0.000545134			77.0601	0.000306566			85.1021	0			97.0276	0
85.0645	0.000805052			77.0602	0.00013695			85.1022	0			97.0277	0
85.0646	0.00109167			77.0603	4.80952e-05			85.1023	0			97.0278	0
85.0647	0.00134371			77.0604	1.59249e-05			85.1024	0			97.0279	5.46637e-05
85.0648	0.00136791			77.0605	0			85.2799	0			97.028	0.000362317
85.0649	0.00133133			77.0606	0			85.28	0			97.0281	0.000604001
85.065	0.00112896			77.0607	0			85.2801	0			97.0282	0.00073699
85.0651	0.000826588			77.0608	0			85.2802	0			97.0283	0.000820383
85.0652	0.000560022			78.0078	0			85.2803	2.35785e-05			97.0284	0.0008632
85.0653	0.000338676			78.0079	0			85.2804	5.03257e-05			97.0285	0.000887943
85.0654	0.000160132			78.008	0			85.2805	6.71855e-05			97.0286	0.000866256
85.0655	6.89519e-05			78.0081	0			85.2806	7.60806e-05			97.0287	0.000777864
85.0656	1.88199e-05			78.0082	1.06431e-05			85.2807	8.0655e-05			97.0288	0.000673592
85.0657	5.55701e-06			78.0083	2.39912e-05			85.2808	7.96652e-05			97.0289	0.000538977
85.0658	0			78.0084	3.5707e-05			85.2809	6.86043e-05			97.029	0.000379873
85.0659	0			78.0085	4.29324e-05			85.281	5.46204e-05			97.0291	0.000139318
85.066	0			78.0086	4.57609e-05			85.2811	3.68835e-05			97.0292	0
85.0661	0			78.0087	4.06048e-05			85.2812	1.91736e-05			97.0293	0
85.1001	0			78.0088	3.2069e-05			85.2813	2.83425e-06			97.0294	0
85.1002	0			78.0089	1.96422e-05			85.2814	0			97.0295	0
85.1003	0			78.009	4.47693e-06			85.2815	0			97.0634	0
85.1004	0			78.0091	0			85.2816	0			97.0635	0
85.1005	3.65629e-06			78.0092	0			85.2817	0			97.0636	0
85.1006	2.18914e-05			78.0093	0			87.043	0			97.0637	0
85.1007	3.92096e-05			78.0094	0			87.0431	0			97.0638	0.000215325
85.1008	5.67195e-05			78.0632	0			87.0432	0			97.0639	0.000597415
85.1009	7.43381e-05			78.0633	0			87.0433	0			97.064	0.00169423
85.101	8.79952e-05			78.0634	0			87.0434	1.2615e-05			97.0641	0.00353194
85.1011	9.27705e-05			78.0635	0			87.0435	3.92622e-05			97.0642	0.00682755
85.1012	9.45254e-05			78.0636	1.11578e-05			87.0436	9.16837e-05			97.0643	0.0117344
85.1013	8.59802e-05			78.0637	3.70984e-05			87.0437	0.000182487			97.0644	0.0166608
85.1014	7.19957e-05			78.0638	5.12189e-05			87.0438	0.000264249			97.0645	0.0218862
85.1015	5.41918e-05			78.0639	5.94501e-05			87.0439	0.000336973			97.0646	0.0269438
85.1016	3.71638e-05			78.064	6.40679e-05			87.044	0.000399738			97.0647	0.0325212
85.1017	2.19479e-05			78.0641	6.11775e-05			87.0441	0.000416714			97.0648	0.0350975
85.1018	1.10879e-05			78.0642	5.27873e-05			87.0442	0.000390324			97.0649	0.0334498
85.1019	2.42456e-06			78.0643	4.01348e-05			87.0443	0.000342141			97.065	0.0302733
85.102	0			78.0644	2.0493e-05			87.0444	0.000264611			97.0651	0.0260577
85.1021	0			78.0645	0			87.0445	0.000184556			97.0652	0.0203577
85.1022	0			78.0646	0			87.0446	0.000106985			97.0653	0.0150242
85.1023	0			78.0647	0			87.0447	4.59311e-05			97.0654	0.00985165
87.0428	0			78.0648	0			87.0448	3.87444e-06			97.0655	0.00616568
87.0429	0			78.4017	0			87.0449	0			97.0656	0.00356294
87.043	0			78.4018	0			87.045	0			97.0657	0.00185383
87.0431	0			78.4019	0			87.0451	0			97.0658	0.000858415
87.0432	3.33601e-06			78.402	0			87.0452	0			97.0659	0.000233404
87.0433	1.47541e-05			78.4021	1.6352e-05			87.0792	0			97.066	9.75008e-05
87.0434	4.48716e-05			78.4022	5.52092e-05			87.0793	0			97.0661	0
87.0435	0.000136155			78.4023	7.20073e-05			87.0794	0			97.0662	0
87.0436	0.000244001			78.4024	7.92595e-05			87.0795	0			97.0663	0
87.0437	0.000381138			78.4025	8.20269e-05			87.0796	7.97595e-06			97.0664	0
87.0438	0.000526466			78.4026	7.71409e-05			87.0797	3.32119e-05			97.0829	0
87.0439	0.000664635			78.4027	6.26194e-05			87.0798	9.22208e-05			97.083	0
87.044	0.000772681			78.4028	4.39112e-05			87.0799	0.000197931			97.0831	0
87.0441	0.000835773			78.4029	2.3742e-05			87.08	0.000360439			97.0832	0
87.0442	0.000792133			78.403	3.22188e-06			87.0801	0.000543171			97.0833	0.000354077
87.0443	0.000704071			78.4031	0			87.0802	0.000739426			97.0834	0.000850715
87.0444	0.000571729			78.4032	0			87.0803	0.000914103			97.0835	0.0014786
87.0445	0.000414624			78.4033	0			87.0804	0.001011			97.0836	0.00232753
87.0446	0.000255418			78.4034	0			87.0805	0.0010092			97.0837	0.00331623
87.0447	0.000150498			78.9547	0			87.0806	0.000884594			97.0838	0.00455249
87.0448	7.42558e-05			78.9548	0			87.0807	0.000692411			97.0839	0.00622319
87.0449	3.37773e-05			78.9549	0			87.0808	0.000504988			97.084	0.00873491
87.045	7.95219e-06			78.955	0			87.0809	0.000332077			97.0841	0.00979047
87.0451	0			78.9551	9.99046e-06			87.081	0.000177425			97.0842	0.00925028
87.0452	0			78.9552	2.82048e-05			87.0811	8.02109e-05			97.0843	0.00846471
87.0453	0			78.9553	4.16741e-05			87.0812	3.48934e-05			97.0844	0.00735665
87.0454	0			78.9554	4.90952e-05			87.0813	1.20014e-05			97.0845	0.00571286
87.0792	0			78.9555	5.28483e-05			87.0814	1.34006e-06			97.0846	0.00435083
87.0793	0			78.9556	4.92435e-05			87.0815	0			97.0847	0.00305412
87.0794	0			78.9557	4.04913e-05			87.0816	0			97.0848	0.00208135
87.0795	0			78.9558	2.85876e-05			87.0817	0			97.0849	0.00134264
87.0796	1.2441e-06			78.9559	1.35977e-05			87.0818	0			97.085	0.000769779
87.0797	4.00371e-05			78.956	0			87.4412	0			97.0851	0.000244353
87.0798	0.000122233			78.9561	0			87.4413	0			97.0852	0
87.0799	0.000262871			78.9562	0			87.4414	0			97.0853	0
87.08	0.000509564			78.9563	0			87.4415	0			97.0854	0
87.0801	0.000836655			79.5501	0			87.4416	5.43122e-06			97.0855	0
87.0802	0.00117406			79.5502	0			87.4417	2.12614e-05			97.0994	0
87.0803	0.00147886			79.5503	0			87.4418	3.53226e-05			97.0995	0
87.0804	0.00170904			79.5504	0			87.4419	4.85027e-05			97.0996	0
87.0805	0.00178372			79.5505	1.48756e-05			87.442	5.84638e-05			97.0997	0
87.0806	0.00158291			79.5506	5.02102e-05			87.4421	6.44267e-05			97.0998	6.44341e-05
87.0807	0.00126896			79.5507	7.70167e-05			87.4422	6.20077e-05			97.0999	0.000250577
87.0808	0.000953002			79.5508	9.4546e-05			87.4423	5.58268e-05			97.1	0.000423989
87.0809	0.000648201			79.5509	0.000105005			87.4424	4.46453e-05			97.1001	0.000822812
87.081	0.000362781			79.551	0.000101262			87.4425	2.98705e-05			97.1002	0.00156605
87.0811	0.000179035			79.5511	8.57538e-05			87.4426	1.18986e-05			97.1003	0.00364662
87.0812	7.05619e-05			79.5512	6.35603e-05			87.4427	0			97.1004	0.00704748
87.0813	3.13247e-05			79.5513	3.56998e-05			87.4428	0			97.1005	0.0139566
87.0814	1.7643e-05			79.5514	0			87.4429	0			97.1006	0.0243456
87.0815	6.98201e-06			79.5515	0			87.443	0			97.1007	0.0367065
87.0816	1.07646e-06			79.5516	0			88.0747	0			97.1008	0.0519703
87.0817	0			79.5517	0			88.0748	0			97.1009	0.0683332
87.0818	0			80.0566	0			88.0749	0			97.101	0.0866707
87.0819	0			80.0567	0			88.075	0			97.1011	0.0964939
87.082	0			80.0568	0			88.0751	7.88622e-06			97.1012	0.100519
88.0747	0			80.0569	0			88.0752	2.61556e-05			97.1013	0.102261
88.0748	0			80.057	2.62901e-05			88.0753	4.22191e-05			97.1014	0.093188
88.0749	0			80.0571	9.14072e-05			88.0754	5.71414e-05			97.1015	0.0746395
88.075	0			80.0572	0.000169987			88.0755	6.91687e-05			97.1016	0.0591252
88.0751	1.68901e-06			80.0573	0.000250908			88.0756	7.60458e-05			97.1017	0.0442108
88.0752	1.51174e-05			80.0574	0.000311843			88.0757	7.41934e-05			97.1018	0.0309221
88.0753	2.9905e-05			80.0575	0.000343811			88.0758	6.95508e-05			97.1019	0.0183853
88.0754	4.55273e-05			80.0576	0.000332533			88.0759	5.86198e-05			97.102	0.0101681
88.0755	5.99273e-05			80.0577	0.000290125			88.076	4.37182e-05			97.1021	0.00567085
88.0756	7.33365e-05			80.0578	0.000214517			88.0761	2.93155e-05			97.1022	0.00293964
88.0757	7.62831e-05			80.0579	0.000132374			88.0762	1.63764e-05			97.1023	0.00176411
88.0758	7.67508e-05			80.058	5.65281e-05			88.0763	4.688e-06			97.1024	0.00108595
88.0759	7.40372e-05			80.0581	1.82458e-05			88.0764	0			97.1025	0.00061377
88.076	6.11635e-05			80.0582	0			88.0765	0			97.1026	0.0001279
88.0761	4.73129e-05			80.0583	0			88.0766	0			97.1027	0
88.0762	3.17451e-05			80.0584	0			88.0767	0			97.1028	0
88.0763	1.71831e-05			80.0585	0			88.9756	0			97.1029	0
88.0764	3.37888e-06			81.069	0			88.9757	0			97.103	0
88.0765	0			81.0691	0			88.9758	0			97.4381	0
88.0766	0			81.0692	0			88.9759	0			97.4382	0
88.0767	0			81.0693	0			88.976	2.28767e-06			97.4383	0
88.0768	0			81.0694	1.96804e-05			88.9761	1.77252e-05			97.4384	0
88.2646	0			81.0695	5.43704e-05			88.9762	2.75681e-05			97.4385	0.000158772
88.2647	0			81.0696	7.64854e-05			88.9763	3.24797e-05			97.4386	0.000601383
88.2648	0			81.0697	9.05936e-05			88.9764	3.62373e-05			97.4387	0.00097501
88.2649	0			81.0698	9.95307e-05			88.9765	3.94896e-05			97.4388	0.00131579
88.265	2.06363e-05			81.0699	9.75803e-05			88.9766	3.99506e-05			97.4389	0.00159214
88.2651	4.37719e-05			81.07	8.67235e-05			88.9767	3.83908e-05			97.439	0.0020018
88.2652	6.26285e-05			81.0701	7.06012e-05			88.9768	3.5536e-05			97.4391	0.0023365
88.2653	7.56642e-05			81.0702	4.63779e-05			88.9769	2.92876e-05			97.4392	0.00247988
88.2654	8.46194e-05			81.0703	5.85418e-06			88.977	1.95698e-05			97.4393	0.00256461
88.2655	8.66681e-05			81.0704	0			88.9771	4.0498e-06			97.4394	0.00258392
88.2656	7.93076e-05			81.0705	0			88.9772	0			97.4395	0.00245754
88.2657	6.81572e-05			81.0706	0			88.9773	0			97.4396	0.0020937
88.2658	5.09193e-05			81.0707	0			88.9774	0			97.4397	0.0014234
88.2659	3.44187e-05			83.0479	0			88.9775	0			97.4398	0.00108324
88.266	1.70711e-05			83.048	0			91.0739	0			97.4399	0.00160048
88.2661	0			83.0481	0			91.074	0			97.44	0.00241558
88.2662	0			83.0482	0			91.0741	0			97.4401	0.00292761
88.2663	0			83.0483	2.14845e-06			91.0742	0			97.4402	0.00335341
88.2664	0			83.0484	2.55325e-05			91.0743	1.56131e-06			97.4403	0.00375411
89.3578	0			83.0485	7.99402e-05			91.0744	1.65198e-05			97.4404	0.00414009
89.3579	0			83.0486	0.00020342			91.0745	4.70779e-05			97.4405	0.00420695
89.358	0			83.0487	0.0003782			91.0746	8.8408e-05			97.4406	0.00398973
89.3581	0			83.0488	0.000589267			91.0747	0.000156618			97.4407	0.00373978
89.3582	8.01142e-06			83.0489	0.000835118			91.0748	0.000305064			97.4408	0.00326
89.3583	3.50508e-05			83.049	0.00102975			91.0749	0.000512244			97.4409	0.00254345
89.3584	5.2536e-05			83.0491	0.00114855			91.075	0.000730805			97.441	0.0017968
89.3585	6.51883e-05			83.0492	0.00110672			91.0751	0.000957335			97.4411	0.000956943
89.3586	7.32145e-05			83.0493	0.000852137			91.0752	0.00120266			97.4412	0.000409589
89.3587	7.86304e-05			83.0494	0.000626302			91.0753	0.0013286			97.4413	0.000109895
89.3588	7.78195e-05			83.0495	0.000429833			91.0754	0.00131345			97.4414	0
89.3589	7.1975e-05			83.0496	0.000242745			91.0755	0.00123095			97.4415	0
89.359	6.37285e-05			83.0497	0.00011989			91.0756	0.00103522			97.4416	0
89.3591	5.09371e-05			83.0498	5.19143e-05			91.0757	0.000790945			97.4417	0
89.3592	3.28522e-05			83.0499	8.35262e-06			91.0758	0.000569465			98.0671	0
89.3593	8.54945e-06			83.05	0			91.0759	0.000372045			98.0672	0
89.3594	0			83.0501	0			91.076	0.000221251			98.0673	0
89.3595	0			83.0502	0			91.0761	0.000119952			98.0674	0
89.3596	0			83.0503	0			91.0762	6.65814e-05			98.0675	5.91609e-05
89.3597	0			83.334	0			91.0763	3.27202e-05			98.0676	0.000618173
91.0744	0			83.3341	0			91.0764	1.17552e-05			98.0677	0.00119926
91.0745	0			83.3342	0			91.0765	1.87784e-06			98.0678	0.00157579
91.0746	0			83.3343	0			91.0766	0			98.0679	0.00186388
91.0747	0			83.3344	5.79625e-06			91.0767	0			98.068	0.00203784
91.0748	9.28873e-06			83.3345	1.90402e-05			91.0768	0			98.0681	0.00215956
91.0749	2.95291e-05			83.3346	2.91985e-05			91.0769	0			98.0682	0.00215691
91.075	4.52381e-05			83.3347	3.65065e-05			91.5404	0			98.0683	0.00198077
91.0751	5.94909e-05			83.3348	4.10737e-05			91.5405	0			98.0684	0.00174102
91.0752	7.13987e-05			83.3349	4.16309e-05			91.5406	0			98.0685	0.00141363
91.0753	8.03747e-05			83.335	3.62976e-05			91.5407	0			98.0686	0.00103469
91.0754	8.07155e-05			83.3351	2.86213e-05			91.5408	1.52512e-06			98.0687	0.000616118
91.0755	7.89856e-05			83.3352	1.78931e-05			91.5409	1.16626e-05			98.0688	0.000178217
91.0756	7.41493e-05			83.3353	6.58405e-06			91.541	2.15047e-05			98.0689	0
91.0757	6.21964e-05			83.3354	0			91.5411	3.02631e-05			98.069	0
91.0758	4.98361e-05			83.3355	0			91.5412	3.66585e-05			98.0691	0
91.0759	3.63781e-05			83.3356	0			91.5413	4.1616e-05			98.0692	0
91.076	2.22822e-05			83.3357	0			91.5414	4.31891e-05			100.603	0
91.0761	6.31214e-06			83.9184	0			91.5415	4.12567e-05			100.603	0
91.0762	0			83.9185	0			91.5416	3.78931e-05			100.603	0
91.0763	0			83.9186	0			91.5417	3.16957e-05			100.603	0
91.0764	0			83.9187	0			91.5418	2.38873e-05			100.603	0.000207871
91.0765	0			83.9188	3.17811e-06			91.5419	1.3596e-05			100.603	0.000613456
91.4878	0			83.9189	2.8038e-05			91.542	3.36751e-06			100.603	0.000914498
91.4879	0			83.919	4.3562e-05			91.5421	0			100.603	0.00117485
91.488	0			83.9191	5.21956e-05			91.5422	0			100.603	0.00137314
91.4881	0			83.9192	5.29218e-05			91.5423	0			100.604	0.00154198
91.4882	1.95292e-05			83.9193	5.29943e-05			91.5424	0			100.604	0.00164152
91.4883	4.78945e-05			83.9194	4.79855e-05			97.0274	0			100.604	0.00162565
91.4884	6.59579e-05			83.9195	3.79163e-05			97.0275	0			100.604	0.0015605
91.4885	7.97111e-05			83.9196	2.75279e-05			97.0276	0			100.604	0.00146463
91.4886	8.86362e-05			83.9197	1.61136e-05			97.0277	0			100.604	0.00128165
91.4887	9.38933e-05			83.9198	2.52e-06			97.0278	4.75042e-06			100.604	0.00105306
91.4888	9.18488e-05			83.9199	0			97.0279	1.7246e-05			100.604	0.000727175
91.4889	8.54404e-05			83.92	0			97.028	2.723e-05			100.604	0.00033217
91.489	7.69379e-05			83.9201	0			97.0281	3.59738e-05			100.605	4.63225e-05
91.4891	6.41396e-05			83.9202	0			97.0282	4.33608e-05			100.605	0
91.4892	4.31124e-05			85.1001	0			97.0283	5.05869e-05			100.605	0
91.4893	1.23359e-05			85.1002	0			97.0284	5.41301e-05			100.605	0
91.4894	0			85.1003	0			97.0285	5.36162e-05			100.605	0
91.4895	0			85.1004	0			97.0286	5.22789e-05			101.21	0
91.4896	0			85.1005	1.83857e-05			97.0287	4.8446e-05			101.21	0
91.4897	0			85.1006	4.99146e-05			97.0288	4.00335e-05			101.21	0
93.4516	0			85.1007	8.49651e-05			97.0289	3.15925e-05			101.21	0
93.4517	0			85.1008	0.000126726			97.029	2.26658e-05			101.21	0.000135191
93.4518	0			85.1009	0.0001792			97.0291	1.36968e-05			101.21	0.000391827
93.4519	0			85.101	0.000226398			97.0292	3.20189e-06			101.21	0.000592494
93.452	3.89427e-06			85.1011	0.000271159			97.0293	0			101.21	0.000776226
93.4521	3.36634e-05			85.1012	0.000275839			97.0294	0			101.211	0.000911587
93.4522	5.76554e-05			85.1013	0.000255527			97.0295	0			101.211	0.00101849
93.4523	7.1513e-05			85.1014	0.000219186			97.0296	0			101.211	0.00108214
93.4524	7.89244e-05			85.1015	0.000161828			97.0635	0			101.211	0.00105824
93.4525	8.20171e-05			85.1016	0.000107727			97.0636	0			101.211	0.000966372
93.4526	8.33133e-05			85.1017	6.05821e-05			97.0637	0			101.211	0.00084735
93.4527	7.77246e-05			85.1018	3.05044e-05			97.0638	0			101.211	0.000658605
93.4528	6.60101e-05			85.1019	1.22906e-05			97.0639	4.5491e-06			101.211	0.000465141
93.4529	5.29546e-05			85.102	3.57748e-06			97.064	1.52889e-05			101.211	0.000294213
93.453	3.70419e-05			85.1021	0			97.0641	4.17081e-05			101.212	0.000124726
93.4531	1.84211e-05			85.1022	0			97.0642	7.55235e-05			101.212	0
93.4532	1.11951e-06			85.1023	0			97.0643	0.000119585			101.212	0
93.4533	0			85.1024	0			97.0644	0.00017205			101.212	0
93.4534	0			85.4912	0			97.0645	0.000235854			101.212	0
93.4535	0			85.4913	0			97.0646	0.000309902			108.856	0
93.4536	0			85.4914	0			97.0647	0.000352979			108.856	0
95.0844	0			85.4915	0			97.0648	0.000373919			108.856	0
95.0845	0			85.4916	6.50681e-06			97.0649	0.000377256			108.856	0
95.0846	0			85.4917	2.72606e-05			97.065	0.000332518			108.856	0.000134697
95.0847	0			85.4918	4.08625e-05			97.0651	0.000264585			108.856	0.000361078
95.0848	6.28936e-06			85.4919	5.06416e-05			97.0652	0.000202276			108.856	0.000556984
95.0849	1.8489e-05			85.492	5.56679e-05			97.0653	0.000141864			108.856	0.000752981
95.085	2.91242e-05			85.4921	5.79142e-05			97.0654	9.3887e-05			108.856	0.000920462
95.0851	4.11585e-05			85.4922	5.34999e-05			97.0655	5.81583e-05			108.857	0.00103991
95.0852	5.98919e-05			85.4923	4.53691e-05			97.0656	3.39174e-05			108.857	0.00114016
95.0853	8.71144e-05			85.4924	3.42047e-05			97.0657	1.28266e-05			108.857	0.00117898
95.0854	0.000106832			85.4925	2.20024e-05			97.0658	0			108.857	0.00114207
95.0855	0.000122138			85.4926	7.60811e-06			97.0659	0			108.857	0.00106218
95.0856	0.000126253			85.4927	0			97.066	0			108.857	0.000964107
95.0857	9.9676e-05			85.4928	0			97.0661	0			108.857	0.000815014
95.0858	6.8951e-05			85.4929	0			97.0993	0			108.857	0.000632121
95.0859	5.30527e-05			85.493	0			97.0994	0			108.857	0.000405275
95.086	4.01467e-05			86.9103	0			97.0995	0			108.858	0.000122811
95.0861	2.71896e-05			86.9104	0			97.0996	0			108.858	0
95.0862	1.5689e-05			86.9105	0			97.0997	7.65945e-05			108.858	0
95.0863	8.39844e-06			86.9106	0			97.0998	0.000268109			108.858	0
95.0864	2.61813e-06			86.9107	1.20256e-05			97.0999	0.000441419			108.858	0
95.0865	0			86.9108	4.03261e-05			97.1	0.00060735			115.037	0
95.0866	0			86.9109	5.96681e-05			97.1001	0.000861071			115.037	0
95.0867	0			86.911	7.53351e-05			97.1002	0.00138369			115.037	0
95.0868	0			86.9111	8.77124e-05			97.1003	0.00235836			115.037	0
96.4716	0			86.9112	9.40065e-05			97.1004	0.00434621			115.038	1.5427e-05
96.4717	0			86.9113	9.16897e-05			97.1005	0.00788149			115.038	0.000105116
96.4718	0			86.9114	8.64694e-05			97.1006	0.0137356			115.038	0.000291574
96.4719	0			86.9115	7.46862e-05			97.1007	0.0232329			115.038	0.00083517
96.472	1.10083e-06			86.9116	5.562e-05			97.1008	0.0335203			115.038	0.00185488
96.4721	2.21368e-05			86.9117	1.635e-05			97.1009	0.0443637			115.038	0.00324064
96.4722	4.62538e-05			86.9118	0			97.101	0.0551503			115.038	0.00564236
96.4723	6.05558e-05			86.9119	0			97.1011	0.0666701			115.038	0.00896816
96.4724	7.09938e-05			86.912	0			97.1012	0.0736991			115.038	0.0124417
96.4725	7.60572e-05			86.9121	0			97.1013	0.0726889			115.038	0.0160721
96.4726	7.92385e-05			87.0428	0			97.1014	0.0670443			115.039	0.0198717
96.4727	7.85235e-05			87.0429	0			97.1015	0.0585738			115.039	0.023686
96.4728	7.10993e-05			87.043	0			97.1016	0.0467413			115.039	0.0280478
96.4729	6.17217e-05			87.0431	0			97.1017	0.0354765			115.039	0.0316391
96.473	4.98911e-05			87.0432	3.49108e-06			97.1018	0.0245075			115.039	0.0326134
96.4731	3.67905e-05			87.0433	1.03143e-05			97.1019	0.015442			115.039	0.0318235
96.4732	2.07541e-05			87.0434	4.55964e-05			97.102	0.00910973			115.039	0.0302192
96.4733	5.08944e-06			87.0435	0.000132159			97.1021	0.00495538			115.039	0.0279513
96.4734	0			87.0436	0.000244021			97.1022	0.00290637			115.039	0.024206
96.4735	0			87.0437	0.000372774			97.1023	0.00170368			115.04	0.019837
96.4736	0			87.0438	0.000524587			97.1024	0.00137493			115.04	0.0159061
96.4737	0			87.0439	0.000652015			97.1025	0.00129511			115.04	0.0120759
96.9772	0			87.044	0.000730985			97.1026	0.0011899			115.04	0.00863622
96.9773	0			87.0441	0.000744086			97.1027	0.000959978			115.04	0.005979
96.9774	0			87.0442	0.000644923			97.1028	0.00067601			115.04	0.00379299
96.9775	0			87.0443	0.000526774			97.1029	0.000491073			115.04	0.00218749
96.9776	6.10605e-06			87.0444	0.000393769			97.103	0.000335565			115.04	0.00125246
96.9777	1.48985e-05			87.0445	0.000263052			97.1031	0.000172756			115.04	0.000600018
96.9778	2.42635e-05			87.0446	0.000151896			97.1032	3.496e-05			115.04	0.000195576
96.9779	3.44245e-05			87.0447	6.88251e-05			97.1033	7.59255e-06			115.04	9.38977e-05
96.978	4.36179e-05			87.0448	8.36536e-06			97.1034	0			115.041	3.70691e-05
96.9781	5.19478e-05			87.0449	0			97.1035	0			115.041	0
96.9782	5.36309e-05			87.045	0			97.1036	0			115.041	0
96.9783	5.31112e-05			87.0451	0			97.1037	0			115.041	0
96.9784	5.19983e-05			87.0452	0			97.4387	0			115.041	0
96.9785	4.5593e-05			87.079	0			97.4388	0			115.049	0
96.9786	3.62681e-05			87.0791	0			97.4389	0			115.049	0
96.9787	2.726e-05			87.0792	0			97.439	0			115.049	0
96.9788	1.79026e-05			87.0793	0			97.4391	4.32986e-06			115.049	0
96.9789	9.54373e-06			87.0794	1.3573e-06			97.4392	1.37103e-05			115.049	8.4405e-05
96.979	1.84075e-06			87.0795	4.75122e-06			97.4393	2.55918e-05			115.049	0.000408542
96.9791	0			87.0796	3.34861e-05			97.4394	4.20821e-05			115.049	0.000799635
96.9792	0			87.0797	0.000111399			97.4395	5.91267e-05			115.05	0.00124882
96.9793	0			87.0798	0.000281279			97.4396	7.79887e-05			115.05	0.00197969
96.9794	0			87.0799	0.000563574			97.4397	9.10353e-05			115.05	0.00272849
97.0635	0			87.08	0.00102445			97.4398	9.93063e-05			115.05	0.00338085
97.0636	0			87.0801	0.0015428			97.4399	0.000103558			115.05	0.00401956
97.0637	0			87.0802	0.00207955			97.44	9.90226e-05			115.05	0.00442566
97.0638	0			87.0803	0.00252566			97.4401	8.71428e-05			115.05	0.0045949
97.0639	3.36668e-06			87.0804	0.00285155			97.4402	7.3296e-05			115.05	0.00472978
97.064	3.85179e-05			87.0805	0.00286169			97.4403	5.49348e-05			115.05	0.00478876
97.0641	7.29767e-05			87.0806	0.00245264			97.4404	3.55379e-05			115.05	0.00458025
97.0642	0.000125072			87.0807	0.00195875			97.4405	1.1632e-05			115.051	0.00408924
97.0643	0.000196486			87.0808	0.00145385			97.4406	0			115.051	0.00354864
97.0644	0.000311391			87.0809	0.000962381			97.4407	0			115.051	0.00295941
97.0645	0.000444924			87.081	0.000516683			97.4408	0			115.051	0.00228367
97.0646	0.000607003			87.0811	0.000262616			97.4409	0			115.051	0.00163806
97.0647	0.000751178			87.0812	0.000113382			97.8868	0			115.051	0.000896829
97.0648	0.000824165			87.0813	4.69209e-05			97.8869	0			115.051	0.000223435
97.0649	0.000871104			87.0814	1.69222e-05			97.887	0			115.051	0
97.065	0.000852529			87.0815	4.7101e-06			97.8871	0			115.051	0
97.0651	0.000718417			87.0816	0			97.8872	1.54048e-05			115.052	0
97.0652	0.000566003			87.0817	0			97.8873	3.32854e-05			115.052	0
97.0653	0.000394169			87.0818	0			97.8874	4.48798e-05			115.053	0
97.0654	0.00025134			87.0819	0			97.8875	5.39926e-05			115.053	0
97.0655	0.000169987			88.0747	0			97.8876	5.85385e-05			115.053	0
97.0656	0.000110278			88.0748	0			97.8877	6.1494e-05			115.053	0
97.0657	5.5838e-05			88.0749	0			97.8878	6.16395e-05			115.053	4.63837e-05
97.0658	6.784e-06			88.075	0			97.8879	5.59616e-05			115.053	0.000263674
97.0659	0			88.0751	1.89482e-05			97.888	4.79542e-05			115.053	0.000535281
97.066	0			88.0752	5.68635e-05			97.8881	3.83618e-05			115.053	0.000833604
97.0661	0			88.0753	8.77589e-05			97.8882	2.71103e-05			115.053	0.00131441
97.0662	0			88.0754	0.000115923			97.8883	1.41187e-05			115.054	0.00183557
97.0833	0			88.0755	0.000142516			97.8884	1.63174e-06			115.054	0.00232242
97.0834	0			88.0756	0.00015752			97.8885	0			115.054	0.00282868
97.0835	0			88.0757	0.000158569			97.8886	0			115.054	0.00326249
97.0836	0			88.0758	0.000153969			97.8887	0			115.054	0.00362059
97.0837	2.45297e-05			88.0759	0.000132964			97.8888	0			115.054	0.00394299
97.0838	4.29932e-05			88.076	0.000103853			100.111	0			115.054	0.00409477
97.0839	6.06641e-05			88.0761	7.2952e-05			100.111	0			115.054	0.00404301
97.084	7.56944e-05			88.0762	4.22905e-05			100.111	0			115.054	0.00389454
97.0841	8.94707e-05			88.0763	1.04727e-05			100.111	0			115.054	0.00369626
97.0842	9.77491e-05			88.0764	0			100.111	1.11916e-06			115.055	0.00335418
97.0843	9.72669e-05			88.0765	0			100.111	2.20784e-05			115.055	0.00283628
97.0844	9.50867e-05			88.0766	0			100.112	5.32717e-05			115.055	0.00227785
97.0845	9.03249e-05			88.0767	0			100.112	7.87075e-05			115.055	0.00154505
97.0846	7.80352e-05			89.1935	0			100.112	0.00010304			115.055	0.000824692
97.0847	5.95192e-05			89.1936	0			100.112	0.000122245			115.055	0.000502444
97.0848	2.16843e-05			89.1937	0			100.112	0.000138968			115.055	0.000248796
97.0849	0			89.1938	0			100.112	0.000145539			115.055	4.31112e-05
97.085	0			89.1939	3.41265e-06			100.112	0.000142247			115.055	0
97.0851	0			89.194	1.68192e-05			100.112	0.000133987			115.055	0
97.0852	0			89.1941	2.64163e-05			100.112	0.000119877			115.056	0
97.0982	0			89.1942	3.37272e-05			100.112	9.56236e-05			115.056	0
97.0983	0			89.1943	3.85626e-05			100.112	7.23117e-05			115.073	0
97.0984	0			89.1944	4.19587e-05			100.113	4.84449e-05			115.074	0
97.0985	0			89.1945	4.14528e-05			100.113	2.75097e-05			115.074	0
97.0986	0.000120826			89.1946	3.72613e-05			100.113	1.28402e-05			115.074	0
97.0987	0.000322166			89.1947	3.12308e-05			100.113	2.70205e-06			115.074	6.47868e-05
97.0988	0.000285724			89.1948	2.2212e-05			100.113	0			115.074	0.000372172
97.0989	8.58685e-05			89.1949	1.32959e-05			100.113	0			115.074	0.000748386
97.099	1.26753e-05			89.195	3.81509e-06			100.113	0			115.074	0.001626
97.0991	2.61127e-06			89.1951	0			100.113	0			115.074	0.00311186
97.0992	0			89.1952	0			101.494	0			115.074	0.00513177
97.0993	1.91976e-05			89.1953	0			101.494	0			115.075	0.0089081
97.0994	4.14318e-05			89.1954	0			101.494	0			115.075	0.0141648
97.0995	5.11299e-05			91.074	0			101.494	0			115.075	0.0199366
97.0996	6.08255e-05			91.0741	0			101.494	1.87779e-06			115.075	0.0268761
97.0997	0.000151277			91.0742	0			101.494	1.48688e-05			115.075	0.0346267
97.0998	0.000505739			91.0743	0			101.494	2.8045e-05			115.075	0.0425799
97.0999	0.000816928			91.0744	1.92688e-05			101.495	3.62085e-05			115.075	0.0521467
97.1	0.00105093			91.0745	5.69747e-05			101.495	4.27198e-05			115.075	0.0601706
97.1001	0.0014023			91.0746	0.000117153			101.495	4.71021e-05			115.075	0.0632269
97.1002	0.00232483			91.0747	0.000214244			101.495	5.05789e-05			115.075	0.0647401
97.1003	0.00410334			91.0748	0.000408281			101.495	5.16851e-05			115.076	0.0655969
97.1004	0.00769889			91.0749	0.000650929			101.495	4.96e-05			115.076	0.0644487
97.1005	0.0148821			91.075	0.000903723			101.495	4.57389e-05			115.076	0.0570557
97.1006	0.0262128			91.0751	0.00115861			101.495	4.06265e-05			115.076	0.0474438
97.1007	0.0467409			91.0752	0.0014127			101.495	3.3108e-05			115.076	0.0396322
97.1008	0.069713			91.0753	0.00152606			101.495	2.45744e-05			115.076	0.0320247
97.1009	0.0942241			91.0754	0.00147466			101.496	1.24725e-05			115.076	0.0248934
97.101	0.119213			91.0755	0.00132756			101.496	2.12934e-06			115.076	0.0184893
97.1011	0.14782			91.0756	0.00108566			101.496	0			115.076	0.0123339
97.1012	0.170429			91.0757	0.00081497			101.496	0			115.076	0.00767459
97.1013	0.170506			91.0758	0.000559712			101.496	0			115.076	0.00508535
97.1014	0.161842			91.0759	0.000333935			101.496	0			115.077	0.00320238
97.1015	0.148124			91.076	0.000191632			103.687	0			115.077	0.00192723
97.1016	0.12095			91.0761	0.000114148			103.687	0			115.077	0.00108254
97.1017	0.0929339			91.0762	7.11902e-05			103.687	0			115.077	0.000399822
97.1018	0.067159			91.0763	3.00302e-05			103.687	0			115.077	0
97.1019	0.0447131			91.0764	1.23035e-05			103.687	4.64524e-06			115.077	0
97.102	0.0280108			91.0765	2.36553e-06			103.687	1.49183e-05			115.077	0
97.1021	0.0153616			91.0766	0			103.687	2.4295e-05			115.077	0
97.1022	0.00905994			91.0767	0			103.688	3.38289e-05			115.085	0
97.1023	0.00511255			91.0768	0			103.688	4.20817e-05			115.085	0
97.1024	0.00364936			91.0769	0			103.688	4.89568e-05			115.085	0
97.1025	0.00319293			93.2371	0			103.688	5.43495e-05			115.085	0
97.1026	0.00284496			93.2372	0			103.688	5.51107e-05			115.085	2.20771e-05
97.1027	0.00237271			93.2373	0			103.688	5.29253e-05			115.085	5.35536e-05
97.1028	0.00185635			93.2374	0			103.688	4.94447e-05			115.086	0.000372772
97.1029	0.00137572			93.2375	5.45404e-06			103.688	4.35188e-05			115.086	0.00117784
97.103	0.000922459			93.2376	1.98256e-05			103.688	3.459e-05			115.086	0.00228508
97.1031	0.000576798			93.2377	2.99966e-05			103.688	2.48711e-05			115.086	0.00394618
97.1032	0.000210527			93.2378	3.82598e-05			103.689	1.18746e-05			115.086	0.0064655
97.1033	5.71522e-05			93.2379	4.41648e-05			103.689	1.63201e-06			115.086	0.0091193
97.1034	1.43344e-05			93.238	4.88651e-05			103.689	0			115.086	0.0117534
97.1035	0			93.2381	4.9661e-05			103.689	0			115.086	0.0144798
97.1036	0			93.2382	4.63739e-05			103.689	0			115.086	0.0167103
97.1037	0			93.2383	4.13688e-05			103.689	0			115.087	0.0185813
97.1038	0			93.2384	3.31253e-05			105.09	0			115.087	0.0201555
97.2329	0			93.2385	2.29241e-05			105.09	0			115.087	0.0207449
97.233	0			93.2386	8.12108e-06			105.09	0			115.087	0.0195285
97.2331	0			93.2387	0			105.09	0			115.087	0.017102
97.2332	0			93.2388	0			105.09	1.07244e-05			115.087	0.014685
97.2333	1.53563e-05			93.2389	0			105.09	4.05682e-05			115.087	0.0122635
97.2334	4.21412e-05			93.239	0			105.09	8.62195e-05			115.087	0.00975828
97.2335	5.84577e-05			94.1296	0			105.09	0.000160382			115.087	0.00758145
97.2336	7.10876e-05			94.1297	0			105.09	0.000250452			115.087	0.00534502
97.2337	7.83949e-05			94.1298	0			105.09	0.000347928			115.088	0.00354674
97.2338	8.3418e-05			94.1299	0			105.091	0.000457755			115.088	0.00311657
97.2339	8.49254e-05			94.13	1.04772e-05			105.091	0.000572501			115.088	0.00373956
97.234	7.90517e-05			94.1301	3.34305e-05			105.091	0.000699167			115.088	0.00481678
97.2341	6.90267e-05			94.1302	4.91939e-05			105.091	0.000779711			115.088	0.00602286
97.2342	5.68553e-05			94.1303	6.20715e-05			105.091	0.000788186			115.088	0.00781814
97.2343	4.14611e-05			94.1304	7.00681e-05			105.091	0.000776699			115.088	0.00985929
97.2344	2.41878e-05			94.1305	7.58061e-05			105.091	0.000748066			115.088	0.0116763
97.2345	5.03182e-06			94.1306	7.66417e-05			105.091	0.000655306			115.088	0.0136733
97.2346	0			94.1307	7.17123e-05			105.091	0.000529099			115.088	0.0151377
97.2347	0			94.1308	6.44473e-05			105.091	0.000418992			115.088	0.0152727
97.2348	0			94.1309	5.34991e-05			105.092	0.000314056			115.089	0.0146462
97.2349	0			94.131	4.00643e-05			105.092	0.000221537			115.089	0.0136703
97.4387	0			94.1311	2.10681e-05			105.092	0.000140495			115.089	0.0124185
97.4388	0			94.1312	3.23906e-06			105.092	7.27854e-05			115.089	0.0104255
97.4389	0			94.1313	0			105.092	3.57161e-05			115.089	0.00829805
97.439	0			94.1314	0			105.092	1.64056e-05			115.089	0.00652591
97.4391	2.99446e-06			94.1315	0			105.092	5.64399e-06			115.089	0.00481726
97.4392	1.13792e-05			94.1316	0			105.092	0			115.089	0.00337751
97.4393	2.08976e-05			94.468	0			105.092	0			115.089	0.00227946
97.4394	3.31244e-05			94.4681	0			105.093	0			115.09	0.00128891
97.4395	4.51468e-05			94.4682	0			105.093	0			115.09	0.000629281
97.4396	7.59743e-05			94.4683	0			105.801	0			115.09	0.000349892
97.4397	0.000112453			94.4684	3.83629e-06			105.801	0			115.09	0.000112039
97.4398	0.000131973			94.4685	2.07278e-05			105.801	0			115.09	0
97.4399	0.000146005			94.4686	3.27973e-05			105.802	0			115.09	0
97.44	0.000149752			94.4687	4.04795e-05			105.802	1.54959e-06			115.09	0
97.4401	0.000144986			94.4688	4.50403e-05			105.802	1.40904e-05			115.09	0
97.4402	0.000136525			94.4689	4.78431e-05			105.802	2.80919e-05			115.092	0
97.4403	0.000118965			94.469	4.90067e-05			105.802	3.60324e-05			115.093	0
97.4404	9.59022e-05			94.4691	4.67342e-05			105.802	4.23594e-05			115.093	0
97.4405	6.52414e-05			94.4692	4.21522e-05			105.802	4.54985e-05			115.093	0
97.4406	3.83783e-05			94.4693	3.66545e-05			105.802	4.7083e-05			115.093	4.8281e-05
97.4407	2.3491e-05			94.4694	2.91182e-05			105.802	4.79363e-05			115.093	0.000584626
97.4408	7.82686e-06			94.4695	1.73042e-05			105.802	4.66066e-05			115.093	0.00266392
97.4409	0			94.4696	2.48865e-06			105.802	4.09451e-05			115.093	0.00465507
97.441	0			94.4697	0			105.803	3.42196e-05			115.093	0.00544059
97.4411	0			94.4698	0			105.803	2.61801e-05			115.093	0.00589959
97.4412	0			94.4699	0			105.803	1.76902e-05			115.093	0.00661075
98.7585	0			94.47	0			105.803	1.16786e-05			115.094	0.00924723
98.7586	0			95.0843	0			105.803	6.26522e-06			115.094	0.0152946
98.7587	0			95.0844	0			105.803	1.98277e-06			115.094	0.0238144
98.7588	0			95.0845	0			105.803	0			115.094	0.038605
98.7589	5.48893e-06			95.0846	0			105.803	0			115.094	0.0624466
98.759	1.93533e-05			95.0847	1.20152e-06			105.803	0			115.094	0.0906519
98.7591	3.0065e-05			95.0848	2.52101e-05			105.803	0			115.094	0.12524
98.7592	3.93165e-05			95.0849	6.54072e-05			106.485	0			115.094	0.167136
98.7593	4.46397e-05			95.085	0.000111761			106.485	0			115.094	0.209988
98.7594	4.72926e-05			95.0851	0.000157852			106.485	0			115.094	0.258595
98.7595	4.85996e-05			95.0852	0.000202582			106.485	0			115.094	0.306552
98.7596	4.60758e-05			95.0853	0.000244004			106.485	6.892e-06			115.095	0.335592
98.7597	3.91674e-05			95.0854	0.000268477			106.485	2.5358e-05			115.095	0.352009
98.7598	3.18401e-05			95.0855	0.000282107			106.485	4.09543e-05			115.095	0.36338
98.7599	2.30966e-05			95.0856	0.000280774			106.486	5.28362e-05			115.095	0.36524
98.76	1.46666e-05			95.0857	0.000257777			106.486	6.25785e-05			115.095	0.335251
98.7601	5.38417e-06			95.0858	0.000222096			106.486	6.90711e-05			115.095	0.284975
98.7602	0			95.0859	0.000172193			106.486	7.43404e-05			115.095	0.240022
98.7603	0			95.086	0.000119046			106.486	7.65717e-05			115.095	0.19834
98.7604	0			95.0861	6.62239e-05			106.486	7.39987e-05			115.095	0.157448
98.7605	0			95.0862	2.38522e-05			106.486	6.811e-05			115.096	0.120292
100.111	0			95.0863	6.18802e-06			106.486	6.09398e-05			115.096	0.0831958
100.111	0			95.0864	0			106.486	5.01661e-05			115.096	0.0520972
100.111	0			95.0865	0			106.486	3.83775e-05			115.096	0.0341238
100.111	0			95.0866	0			106.487	2.68165e-05			115.096	0.0217829
100.111	5.68065e-06			95.0867	0			106.487	1.38722e-05			115.096	0.013444
100.112	2.05101e-05			96.4689	0			106.487	3.56143e-06			115.096	0.00954706
100.112	3.41837e-05			96.469	0			106.487	0			115.096	0.00727078
100.112	4.7811e-05			96.4691	0			106.487	0			115.096	0.00568276
100.112	6.0528e-05			96.4692	0			106.487	0			115.096	0.00441172
100.112	7.36177e-05			96.4693	8.56074e-06			106.487	0			115.096	0.00337727
100.112	8.34496e-05			96.4694	2.87194e-05			115.037	0			115.097	0.00256872
100.112	8.60061e-05			96.4695	4.08595e-05			115.037	0			115.097	0.00193105
100.112	8.72779e-05			96.4696	4.93208e-05			115.038	0			115.097	0.00139133
100.112	8.68583e-05			96.4697	5.44249e-05			115.038	0			115.097	0.000982669
100.112	7.9057e-05			96.4698	5.79568e-05			115.038	5.14732e-06			115.097	0.000664868
100.112	6.81404e-05			96.4699	5.92983e-05			115.038	1.1982e-05			115.097	0.000278349
100.113	5.63383e-05			96.47	5.60105e-05			115.038	1.82532e-05			115.097	0
100.113	4.31562e-05			96.4701	4.97466e-05			115.038	3.65608e-05			115.097	0
100.113	3.16768e-05			96.4702	4.18574e-05			115.038	7.43722e-05			115.097	0
100.113	2.11051e-05			96.4703	3.15521e-05			115.038	0.000117035			115.097	0
100.113	1.2571e-05			96.4704	2.07341e-05			115.038	0.000159659			115.11	0
100.113	4.65476e-06			96.4705	8.01876e-06			115.038	0.000205023			115.11	0
100.113	0			96.4706	0			115.039	0.000251621			115.11	0
100.113	0			96.4707	0			115.039	0.000303813			115.11	0
100.113	0			96.4708	0			115.039	0.000348776			115.11	3.65908e-05
100.113	0			96.4709	0			115.039	0.000370931			115.11	0.000398938
100.325	0			97.0274	0			115.039	0.000382249			115.11	0.000873364
100.325	0			97.0275	0			115.039	0.000389435			115.111	0.00171422
100.325	0			97.0276	0			115.039	0.000384784			115.111	0.00321758
100.325	0			97.0277	0			115.039	0.000354346			115.111	0.00531589
100.326	8.99731e-06			97.0278	1.09422e-05			115.039	0.000310303			115.111	0.00896725
100.326	2.80536e-05			97.0279	2.71021e-05			115.04	0.000266081			115.111	0.0148108
100.326	3.84986e-05			97.028	3.67828e-05			115.04	0.000215908			115.111	0.0221295
100.326	4.51576e-05			97.0281	4.41663e-05			115.04	0.000167131			115.111	0.0324677
100.326	4.78926e-05			97.0282	4.69552e-05			115.04	0.000128125			115.111	0.0458958
100.326	4.83234e-05			97.0283	4.83713e-05			115.04	9.36092e-05			115.111	0.059568
100.326	4.85219e-05			97.0284	4.83768e-05			115.04	6.33917e-05			115.111	0.0738347
100.326	4.68006e-05			97.0285	4.28322e-05			115.04	3.85962e-05			115.112	0.0880429
100.326	4.09719e-05			97.0286	3.48596e-05			115.04	1.66336e-05			115.112	0.0991551
100.326	3.47365e-05			97.0287	2.59567e-05			115.04	2.59771e-06			115.112	0.108767
100.326	2.77946e-05			97.0288	1.63114e-05			115.04	0			115.112	0.116307
100.327	2.05122e-05			97.0289	7.34732e-06			115.04	0			115.112	0.118096
100.327	1.1929e-05			97.029	0			115.041	0			115.112	0.110099
100.327	3.36657e-06			97.0291	0			115.041	0			115.112	0.0965834
100.327	0			97.0292	0			115.053	0			115.112	0.0837638
100.327	0			97.0293	0			115.053	0			115.112	0.0708579
100.327	0			97.0634	0			115.053	0			115.112	0.0575467
100.327	0			97.0635	0			115.053	0			115.112	0.0448574
100.757	0			97.0636	0			115.054	9.6749e-06			115.113	0.0316032
100.757	0			97.0637	0			115.054	2.18171e-05			115.113	0.0201659
100.757	0			97.0638	1.57397e-06			115.054	3.20199e-05			115.113	0.0132649
100.757	0			97.0639	2.39655e-05			115.054	4.2196e-05			115.113	0.00832328
100.757	1.79013e-05			97.064	6.82443e-05			115.054	5.1412e-05			115.113	0.00499895
100.757	4.4918e-05			97.0641	0.000123314			115.054	5.8579e-05			115.113	0.00360848
100.757	6.08161e-05			97.0642	0.000191169			115.054	6.52938e-05			115.113	0.00278647
100.758	7.30644e-05			97.0643	0.000287225			115.054	6.94627e-05			115.113	0.00234481
100.758	7.9859e-05			97.0644	0.000417829			115.054	6.91435e-05			115.113	0.00245959
100.758	8.40466e-05			97.0645	0.000568065			115.054	6.5843e-05			115.114	0.00323683
100.758	8.60145e-05			97.0646	0.000756732			115.055	6.10131e-05			115.114	0.00419447
100.758	8.18338e-05			97.0647	0.000891596			115.055	5.46915e-05			115.114	0.00509563
100.758	7.11827e-05			97.0648	0.0009341			115.055	4.50014e-05			115.114	0.0061883
100.758	5.91455e-05			97.0649	0.000935672			115.055	3.38291e-05			115.114	0.00686537
100.758	4.34489e-05			97.065	0.000851393			115.055	1.9818e-05			115.114	0.00651809
100.758	2.80842e-05			97.0651	0.000689819			115.055	4.23398e-06			115.114	0.00535676
100.758	1.15165e-05			97.0652	0.000524574			115.055	0			115.114	0.00414127
100.759	0			97.0653	0.00035008			115.055	0			115.114	0.00318573
100.759	0			97.0654	0.00021719			115.055	0			115.114	0.00219558
100.759	0			97.0655	0.000133866			115.055	0			115.114	0.00139786
100.759	0			97.0656	7.88901e-05			115.074	0			115.115	0.000774388
101.05	0			97.0657	3.23301e-05			115.074	0			115.115	0.000187899
101.05	0			97.0658	1.495e-06			115.074	0			115.115	0
101.05	0			97.0659	0			115.074	0			115.115	0
101.05	0			97.066	0			115.074	6.11037e-06			115.115	0
101.05	2.01052e-05			97.0661	0			115.074	1.74112e-05			115.115	0
101.051	4.2373e-05			97.0662	0			115.074	3.84514e-05			115.122	0
101.051	5.8675e-05			97.0828	0			115.074	7.12619e-05			115.122	0
101.051	7.34023e-05			97.0829	0			115.075	0.000120607			115.122	0
101.051	8.52319e-05			97.083	0			115.075	0.000195315			115.122	0
101.051	9.59878e-05			97.0831	0			115.075	0.000295885			115.122	0.000114724
101.051	0.00010009			97.0832	8.53686e-06			115.075	0.000411733			115.122	0.000246591
101.051	9.76906e-05			97.0833	2.54628e-05			115.075	0.000531366			115.122	0.000460128
101.051	9.26484e-05			97.0834	6.32849e-05			115.075	0.000652213			115.122	0.000842557
101.051	8.37211e-05			97.0835	0.000120315			115.075	0.000773458			115.122	0.00126819
101.052	6.77386e-05			97.0836	0.000187526			115.075	0.000890016			115.123	0.00169726
101.052	5.19181e-05			97.0837	0.000267732			115.075	0.000982143			115.123	0.00216574
101.052	3.36523e-05			97.0838	0.000345192			115.075	0.00102762			115.123	0.00256305
101.052	1.53154e-05			97.0839	0.000420821			115.076	0.00101735			115.123	0.00288529
101.052	0			97.084	0.000457464			115.076	0.000956589			115.123	0.00316743
101.052	0			97.0841	0.000465595			115.076	0.000857331			115.123	0.00329134
101.052	0			97.0842	0.000462252			115.076	0.000738068			115.123	0.00323949
101.052	0			97.0843	0.000424516			115.076	0.000614622			115.123	0.00310674
101.728	0			97.0844	0.000350464			115.076	0.000492431			115.123	0.00293254
101.728	0			97.0845	0.000272444			115.076	0.000372385			115.123	0.00263339
101.728	0			97.0846	0.000188477			115.076	0.000258884			115.124	0.00220941
101.728	0			97.0847	0.000120848			115.076	0.000167705			115.124	0.00178636
101.728	2.60991e-06			97.0848	6.60094e-05			115.076	0.00010433			115.124	0.00133258
101.728	1.54968e-05			97.0849	3.14311e-05			115.076	5.91822e-05			115.124	0.000876688
101.728	2.85823e-05			97.085	9.58932e-06			115.077	3.01537e-05			115.124	0.000532394
101.728	3.91416e-05			97.0851	0			115.077	1.49708e-05			115.124	0.000319837
101.729	4.84489e-05			97.0852	0			115.077	4.61196e-06			115.124	0.000126482
101.729	5.57106e-05			97.0853	0			115.077	1.1633e-06			115.124	0
101.729	6.18821e-05			97.0854	0			115.077	0			115.124	0
101.729	6.35369e-05			97.0981	0			115.077	0			115.124	0
101.729	6.07586e-05			97.0982	0			115.077	0			115.124	0
101.729	5.58814e-05			97.0983	0			115.077	0			116.415	0
101.729	4.8247e-05			97.0984	0			115.085	0			116.415	0
101.729	3.68562e-05			97.0985	5.43237e-06			115.085	0			116.415	0
101.729	2.62468e-05			97.0986	6.46663e-05			115.085	0			116.415	0
101.73	1.43807e-05			97.0987	0.000104663			115.086	0			116.415	0.000104426
101.73	4.10413e-06			97.0988	5.86113e-05			115.086	1.36059e-06			116.415	0.000424389
101.73	0			97.0989	2.87033e-06			115.086	1.07552e-05			116.415	0.000754814
101.73	0			97.099	0			115.086	2.35423e-05			116.415	0.000978567
101.73	0			97.0991	0			115.086	3.44143e-05			116.416	0.00117997
101.73	0			97.0992	0			115.086	4.5406e-05			116.416	0.0013397
102.566	0			97.0993	0			115.086	5.58546e-05			116.416	0.00146223
102.566	0			97.0994	1.85321e-06			115.086	6.54181e-05			116.416	0.00156826
102.566	0			97.0995	3.07181e-05			115.086	7.53265e-05			116.416	0.00162122
102.566	0			97.0996	7.72496e-05			115.087	8.14916e-05			116.416	0.00159268
102.567	1.65428e-06			97.0997	0.000227736			115.087	8.15758e-05			116.416	0.00150186
102.567	7.91712e-06			97.0998	0.000495884			115.087	7.99842e-05			116.416	0.00138257
102.567	1.52109e-05			97.0999	0.000766251			115.087	7.74391e-05			116.416	0.00122047
102.567	2.41781e-05			97.1	0.00115934			115.087	7.17212e-05			116.416	0.000993105
102.567	3.36077e-05			97.1001	0.00176542			115.087	6.00016e-05			116.417	0.000768489
102.567	4.24661e-05			97.1002	0.00288287			115.087	4.77637e-05			116.417	0.000554257
102.567	5.07964e-05			97.1003	0.00482181			115.087	3.68097e-05			116.417	0.000319956
102.567	5.30915e-05			97.1004	0.00890193			115.087	2.56875e-05			116.417	0.000119598
102.567	5.29992e-05			97.1005	0.015859			115.087	2.0009e-05			116.417	0
102.567	5.27963e-05			97.1006	0.0279208			115.088	1.99987e-05			116.417	0
102.568	4.93517e-05			97.1007	0.0468592			115.088	2.83345e-05			116.417	0
102.568	4.05362e-05			97.1008	0.06686			115.088	3.80611e-05			116.417	0
102.568	3.17094e-05			97.1009	0.0882605			115.088	5.24057e-05			119.389	0
102.568	2.07757e-05			97.101	0.109856			115.088	7.53048e-05			119.389	0
102.568	9.54524e-06			97.1011	0.133849			115.088	0.000100914			119.389	0
102.568	1.64111e-06			97.1012	0.146851			115.088	0.000135372			119.389	0
102.568	0			97.1013	0.143917			115.088	0.000174506			119.389	0.000217532
102.568	0			97.1014	0.134054			115.088	0.000196446			119.39	0.000534035
102.568	0			97.1015	0.117679			115.088	0.000203292			119.39	0.000758041
102.569	0			97.1016	0.0933153			115.088	0.000207729			119.39	0.000897219
102.807	0			97.1017	0.0707506			115.089	0.000208641			119.39	0.00100783
102.807	0			97.1018	0.0489529			115.089	0.00018807			119.39	0.00107072
102.807	0			97.1019	0.0314075			115.089	0.000151971			119.39	0.00110367
102.807	0			97.102	0.0184548			115.089	0.000123207			119.39	0.0011271
102.807	1.8774e-06			97.1021	0.00998667			115.089	0.000101638			119.39	0.00113636
102.808	1.76544e-05			97.1022	0.00571999			115.089	8.0557e-05			119.39	0.00110524
102.808	3.62529e-05			97.1023	0.00326925			115.089	6.0098e-05			119.391	0.0010279
102.808	5.02017e-05			97.1024	0.00269639			115.089	3.75347e-05			119.391	0.000935837
102.808	6.27679e-05			97.1025	0.00252478			115.089	1.76078e-05			119.391	0.000838448
102.808	7.14095e-05			97.1026	0.00231744			115.09	9.47959e-06			119.391	0.000719617
102.808	7.84669e-05			97.1027	0.00195234			115.09	3.35114e-06			119.391	0.000589472
102.808	8.1651e-05			97.1028	0.00153393			115.09	0			119.391	0.000431622
102.808	7.90822e-05			97.1029	0.0011695			115.09	0			119.391	0.000231733
102.808	7.3126e-05			97.103	0.000840913			115.09	0			119.391	6.28728e-05
102.808	6.57302e-05			97.1031	0.000437684			115.09	0			119.391	0
102.808	5.47569e-05			97.1032	6.35121e-05			115.093	0			119.391	0
102.809	4.31911e-05			97.1033	0			115.093	0			119.392	0
102.809	3.03112e-05			97.1034	0			115.093	0			119.392	0
102.809	1.61614e-05			97.1035	0			115.093	0			121.849	0
102.809	4.72864e-06			97.1036	0			115.093	3.4181e-06			121.849	0
102.809	0			97.4385	0			115.093	7.63306e-06			121.85	0
102.809	0			97.4386	0			115.093	1.35338e-05			121.85	0
102.809	0			97.4387	0			115.093	3.55761e-05			121.85	0.000108278
102.809	0			97.4388	0			115.094	7.61681e-05			121.85	0.000265604
111.388	0			97.4389	1.30717e-05			115.094	0.000147151			121.85	0.000407925
111.388	0			97.439	3.33036e-05			115.094	0.000293728			121.85	0.000540759
111.388	0			97.4391	5.53794e-05			115.094	0.000508474			121.85	0.000670202
111.388	0			97.4392	8.05493e-05			115.094	0.00081972			121.85	0.000766793
111.388	6.13656e-06			97.4393	0.000111969			115.094	0.00129732			121.85	0.000833766
111.388	1.99151e-05			97.4394	0.000151413			115.094	0.00183694			121.85	0.000889606
111.388	3.11467e-05			97.4395	0.000174947			115.094	0.0023641			121.85	0.000918682
111.388	3.87881e-05			97.4396	0.000193919			115.094	0.00291865			121.851	0.000904128
111.388	4.51082e-05			97.4397	0.000214838			115.094	0.00344966			121.851	0.000847357
111.389	4.94988e-05			97.4398	0.000253399			115.094	0.00396983			121.851	0.000770442
111.389	5.31715e-05			97.4399	0.000286516			115.095	0.00446016			121.851	0.000686146
111.389	5.55021e-05			97.44	0.000300285			115.095	0.00470482			121.851	0.000572611
111.389	5.53678e-05			97.4401	0.000304319			115.095	0.00462153			121.851	0.000446218
111.389	5.31011e-05			97.4402	0.000287438			115.095	0.00429831			121.851	0.000321843
111.389	4.97462e-05			97.4403	0.000252315			115.095	0.00387935			121.851	0.000169324
111.389	4.52736e-05			97.4404	0.000225433			115.095	0.00339281			121.851	0
111.389	3.85894e-05			97.4405	0.00018355			115.095	0.00282695			121.852	0
111.389	3.10192e-05			97.4406	0.000134982			115.095	0.00228317			121.852	0
111.389	2.07522e-05			97.4407	8.24009e-05			115.095	0.00175573			121.852	0
111.39	8.77136e-06			97.4408	3.51988e-05			115.096	0.00124831			122.879	0
111.39	0			97.4409	1.47931e-05			115.096	0.000863177			122.879	0
111.39	0			97.441	5.54257e-06			115.096	0.000591494			122.879	0
111.39	0			97.4411	0			115.096	0.000385885			122.88	0
111.39	0			97.4412	0			115.096	0.000262941			122.88	0.000113472
113.495	0			97.4413	0			115.096	0.000189189			122.88	0.000269047
113.496	0			97.4414	0			115.096	0.000139202			122.88	0.000406873
113.496	0			98.0671	0			115.096	0.000105673			122.88	0.000526887
113.496	0			98.0672	0			115.096	7.42849e-05			122.88	0.000643843
113.496	7.83196e-06			98.0673	0			115.096	4.54064e-05			122.88	0.000746848
113.496	3.54378e-05			98.0674	0			115.096	2.55339e-05			122.88	0.000844846
113.496	6.18291e-05			98.0675	1.5567e-05			115.097	1.93888e-05			122.88	0.000938668
113.496	7.59028e-05			98.0676	3.41006e-05			115.097	1.52464e-05			122.88	0.000993712
113.496	8.73415e-05			98.0677	5.25776e-05			115.097	1.06286e-05			122.88	0.000994888
113.496	9.29648e-05			98.0678	7.03966e-05			115.097	5.24185e-06			122.881	0.000983115
113.496	9.39875e-05			98.0679	8.33718e-05			115.097	0			122.881	0.00096372
113.497	9.46183e-05			98.068	9.36505e-05			115.097	0			122.881	0.000931907
113.497	9.47586e-05			98.0681	9.50784e-05			115.097	0			122.881	0.000849788
113.497	8.91144e-05			98.0682	8.98024e-05			115.097	0			122.881	0.000731062
113.497	7.79827e-05			98.0683	8.17475e-05			115.108	0			122.881	0.000594137
113.497	6.66131e-05			98.0684	6.7481e-05			115.108	0			122.881	0.000360947
113.497	5.43324e-05			98.0685	4.94321e-05			115.108	0			122.881	0.000112513
113.497	4.11144e-05			98.0686	2.96742e-05			115.108	0			122.881	0
113.497	2.82974e-05			98.0687	8.51162e-06			115.108	6.92086e-05			122.882	0
113.497	1.32469e-05			98.0688	0			115.108	0.000188095			122.882	0
113.498	0			98.0689	0			115.108	0.000241532			122.882	0
113.498	0			98.069	0			115.109	0.000197488			123.468	0
113.498	0			98.0691	0			115.109	0.000121512			123.468	0
113.498	0			98.8516	0			115.109	6.79856e-05			123.468	0
113.524	0			98.8517	0			115.109	3.3107e-05			123.469	0
113.524	0			98.8518	0			115.109	7.11276e-06			123.469	0.000149637
113.524	0			98.8519	0			115.109	0			123.469	0.000277545
113.524	0			98.852	6.43717e-06			115.109	0			123.469	0.000396104
113.524	5.38124e-06			98.8521	1.71545e-05			115.109	0			123.469	0.00053197
113.524	2.53307e-05			98.8522	2.67132e-05			115.109	0			123.469	0.000656675
113.524	4.62728e-05			98.8523	3.63386e-05			115.109	1.29641e-05			123.469	0.000742745
113.524	6.01924e-05			98.8524	4.24884e-05			115.11	3.81371e-05			123.469	0.00081678
113.524	7.25585e-05			98.8525	4.70223e-05			115.11	8.57233e-05			123.469	0.000871874
113.525	8.15034e-05			98.8526	4.87006e-05			115.11	0.000232235			123.469	0.000888804
113.525	8.76413e-05			98.8527	4.54132e-05			115.11	0.000485959			123.469	0.000858067
113.525	9.24196e-05			98.8528	3.92822e-05			115.11	0.000741711			123.47	0.000795437
113.525	9.41229e-05			98.8529	3.18916e-05			115.11	0.000958687			123.47	0.000720742
113.525	9.06148e-05			98.853	2.23542e-05			115.11	0.00116664			123.47	0.000629536
113.525	8.3226e-05			98.8531	1.34052e-05			115.11	0.00140302			123.47	0.000509414
113.525	7.47641e-05			98.8532	3.91461e-06			115.11	0.00169823			123.47	0.000384962
113.525	6.36782e-05			98.8533	0			115.111	0.00215607			123.47	0.000263676
113.525	5.03017e-05			98.8534	0			115.111	0.00303071			123.47	0.000125057
113.525	3.61497e-05			98.8535	0			115.111	0.00500036			123.47	0
113.525	1.74072e-05			98.8536	0			115.111	0.00815149			123.47	0
113.526	0			99.0792	0			115.111	0.0128142			123.471	0
113.526	0			99.0793	0			115.111	0.0206321			123.471	0
113.526	0			99.0794	0			115.111	0.0308996			127.387	0
113.526	0			99.0795	0			115.111	0.0420815			127.387	0
114.084	0			99.0796	1.02581e-05			115.111	0.0544449			127.387	0
114.084	0			99.0797	2.77961e-05			115.111	0.067457			127.388	0
114.084	0			99.0798	4.19077e-05			115.112	0.0815399			127.388	0.000139566
114.084	0			99.0799	5.56617e-05			115.112	0.097058			127.388	0.000360011
114.084	6.32368e-06			99.08	6.92069e-05			115.112	0.107964			127.388	0.000566007
114.084	2.10323e-05			99.0801	8.40079e-05			115.112	0.110911			127.388	0.000715519
114.084	3.54238e-05			99.0802	9.27121e-05			115.112	0.11051			127.388	0.000857511
114.084	4.80007e-05			99.0803	9.55597e-05			115.112	0.108529			127.388	0.000974868
114.085	6.02357e-05			99.0804	9.70302e-05			115.112	0.101398			127.388	0.0010548
114.085	6.98909e-05			99.0805	9.34351e-05			115.112	0.0872405			127.388	0.00112339
114.085	7.85374e-05			99.0806	8.06528e-05			115.112	0.0720543			127.388	0.00117464
114.085	8.5204e-05			99.0807	6.67203e-05			115.112	0.0588091			127.388	0.00119383
114.085	8.68325e-05			99.0808	5.0207e-05			115.112	0.0459426			127.389	0.00116591
114.085	8.48877e-05			99.0809	3.51155e-05			115.113	0.0343467			127.389	0.00109996
114.085	8.12404e-05			99.081	2.30777e-05			115.113	0.0243109			127.389	0.00101621
114.085	7.6389e-05			99.0811	1.33175e-05			115.113	0.0157859			127.389	0.000923294
114.085	6.7575e-05			99.0812	6.47804e-06			115.113	0.0101033			127.389	0.000797374
114.085	5.58033e-05			99.0813	1.18648e-06			115.113	0.00674246			127.389	0.000652592
114.086	4.10651e-05			99.0814	0			115.113	0.00444367			127.389	0.00050429
114.086	1.84827e-05			99.0815	0			115.113	0.00322995			127.389	0.000308924
114.086	0			99.0816	0			115.113	0.00275221			127.389	0.000112278
114.086	0			99.0817	0			115.113	0.00249475			127.389	0
114.086	0			99.2468	0			115.114	0.00226332			127.39	0
114.086	0			99.2469	0			115.114	0.00202074			127.39	0
114.254	0			99.247	0			115.114	0.0017388			127.39	0
114.254	0			99.2471	0			115.114	0.0014202			128.118	0
114.254	0			99.2472	3.43956e-06			115.114	0.00108758			128.118	0
114.255	0			99.2473	1.62549e-05			115.114	0.000775596			128.118	0
114.255	9.69207e-06			99.2474	2.6305e-05			115.114	0.000528503			128.118	0
114.255	3.0349e-05			99.2475	3.30333e-05			115.114	0.000309076			128.119	5.94214e-05
114.255	4.85591e-05			99.2476	3.80452e-05			115.114	0.000134398			128.119	0.00030636
114.255	6.24796e-05			99.2477	4.18391e-05			115.114	5.13441e-05			128.119	0.000619136
114.255	7.48164e-05			99.2478	4.4432e-05			115.114	1.78416e-05			128.119	0.000864057
114.255	8.32576e-05			99.2479	4.40512e-05			115.115	0			128.119	0.00106719
114.255	8.97182e-05			99.248	4.09007e-05			115.115	0			128.119	0.00125287
114.255	9.433e-05			99.2481	3.66592e-05			115.115	0			128.119	0.00139707
114.255	9.51722e-05			99.2482	3.01595e-05			115.115	0			128.119	0.00150007
114.255	9.09363e-05			99.2483	2.21807e-05			116.824	0			128.119	0.00159134
114.256	8.36263e-05			99.2484	1.13015e-05			116.825	0			128.119	0.00165168
114.256	7.53304e-05			99.2485	1.1368e-06			116.825	0			128.119	0.00165941
114.256	6.38287e-05			99.2486	0			116.825	0			128.12	0.00159901
114.256	5.02493e-05			99.2487	0			116.825	3.02823e-06			128.12	0.00149293
114.256	3.52152e-05			99.2488	0			116.825	1.51612e-05			128.12	0.00136987
114.256	1.54721e-05			99.2489	0			116.825	2.8808e-05			128.12	0.00122144
114.256	1.35268e-06			100.111	0			116.825	3.79412e-05			128.12	0.00102625
114.256	0			100.111	0			116.825	4.58649e-05			128.12	0.000814808
114.256	0			100.111	0			116.825	5.24912e-05			128.12	0.000601286
114.257	0			100.112	0			116.825	5.78935e-05			128.12	0.000333819
114.257	0			100.112	1.43835e-05			116.826	6.29278e-05			128.12	9.71928e-05
115.037	0			100.112	3.21325e-05			116.826	6.59136e-05			128.12	0
115.037	0			100.112	4.38685e-05			116.826	6.56428e-05			128.121	0
115.038	0			100.112	5.36303e-05			116.826	6.34826e-05			128.121	0
115.038	0			100.112	5.90087e-05			116.826	6.02695e-05			128.121	0
115.038	4.39649e-06			100.112	6.26523e-05			116.826	5.56733e-05
115.038	2.15753e-05			100.112	6.39089e-05			116.826	4.79481e-05
115.038	4.37093e-05			100.112	6.01181e-05			116.826	3.91952e-05
115.038	8.16467e-05			100.112	5.30757e-05			116.826	3.0232e-05
115.038	0.000144642			100.112	4.48822e-05			116.826	1.91266e-05
115.038	0.000213065			100.113	3.43471e-05			116.826	8.52502e-06
115.038	0.00028726			100.113	2.45265e-05			116.827	1.38786e-06
115.038	0.00037265			100.113	1.36757e-05			116.827	0
115.039	0.000455309			100.113	4.1739e-06			116.827	0
115.039	0.000541944			100.113	0			116.827	0
115.039	0.000624547			100.113	0			116.827	0
115.039	0.000667262			100.113	0			117.227	0
115.039	0.000680985			100.113	0			117.227	0
115.039	0.000689907			101.449	0			117.227	0
115.039	0.000690476			101.449	0			117.227	0
115.039	0.000646901			101.449	0			117.227	8.51381e-06
115.039	0.000566638			101.449	0			117.227	2.10089e-05
115.04	0.000486892			101.45	6.96127e-06			117.227	2.93999e-05
115.04	0.000402396			101.45	3.04373e-05			117.228	3.41772e-05
115.04	0.000313848			101.45	5.22561e-05			117.228	3.79499e-05
115.04	0.000235552			101.45	7.1103e-05			117.228	4.10409e-05
115.04	0.00016111			101.45	8.84849e-05			117.228	4.40954e-05
115.04	9.57085e-05			101.45	0.000105698			117.228	4.6508e-05
115.04	5.52528e-05			101.45	0.000120544			117.228	4.72371e-05
115.04	1.59279e-05			101.45	0.000123558			117.228	4.66795e-05
115.04	2.09764e-06			101.45	0.000123651			117.228	4.55179e-05
115.04	0			101.45	0.000123678			117.228	4.39698e-05
115.04	0			101.451	0.000114636			117.228	4.09835e-05
115.041	0			101.451	9.65136e-05			117.229	3.64876e-05
115.041	0			101.451	7.89818e-05			117.229	3.10647e-05
115.053	0			101.451	5.94204e-05			117.229	2.14993e-05
115.053	0			101.451	3.97716e-05			117.229	9.87742e-06
115.053	0			101.451	1.60146e-05			117.229	1.41745e-06
115.053	0			101.451	0			117.229	0
115.054	4.94473e-06			101.451	0			117.229	0
115.054	1.84457e-05			101.451	0			117.229	0
115.054	3.22993e-05			101.451	0			117.229	0
115.054	4.32599e-05			103.153	0			119.084	0
115.054	5.38747e-05			103.153	0			119.084	0
115.054	6.25813e-05			103.153	0			119.084	0
115.054	7.0186e-05			103.153	0			119.084	0
115.054	7.66233e-05			103.153	1.24274e-05			119.085	4.11394e-06
115.054	7.90628e-05			103.153	3.21802e-05			119.085	1.29616e-05
115.054	7.73314e-05			103.153	4.6062e-05			119.085	2.14181e-05
115.055	7.34434e-05			103.153	5.79433e-05			119.085	2.75456e-05
115.055	6.8497e-05			103.154	6.682e-05			119.085	3.32372e-05
115.055	5.99305e-05			103.154	7.41159e-05			119.085	3.78328e-05
115.055	4.86561e-05			103.154	7.88219e-05			119.085	4.14717e-05
115.055	3.82009e-05			103.154	7.83475e-05			119.085	4.47009e-05
115.055	2.79819e-05			103.154	7.44844e-05			119.085	4.64539e-05
115.055	1.8483e-05			103.154	6.90348e-05			119.085	4.60772e-05
115.055	1.15096e-05			103.154	5.91134e-05			119.086	4.4379e-05
115.055	5.4651e-06			103.154	4.67022e-05			119.086	4.19492e-05
115.055	1.06072e-06			103.154	3.47419e-05			119.086	3.87643e-05
115.056	0			103.154	2.07386e-05			119.086	3.37231e-05
115.056	0			103.154	8.09114e-06			119.086	2.75926e-05
115.056	0			103.155	0			119.086	2.00639e-05
115.056	0			103.155	0			119.086	9.34917e-06
115.074	0			103.155	0			119.086	1.15696e-06
115.074	0			103.155	0			119.086	0
115.074	0			105.09	0			119.087	0
115.074	0			105.09	0			119.087	0
115.074	3.46529e-06			105.09	0			119.087	0
115.074	1.50958e-05			105.09	0			119.965	0
115.074	3.92402e-05			105.09	2.15423e-06			119.965	0
115.074	9.07215e-05			105.09	8.39447e-06			119.965	0
115.075	0.000167385			105.09	1.59231e-05			119.965	0
115.075	0.000277406			105.09	2.65621e-05			119.965	1.12053e-06
115.075	0.000443187			105.091	3.86145e-05			119.965	1.00951e-05
115.075	0.00064267			105.091	5.06862e-05			119.966	2.18629e-05
115.075	0.000842503			105.091	6.31553e-05			119.966	2.93796e-05
115.075	0.00104559			105.091	7.00872e-05			119.966	3.45725e-05
115.075	0.00124319			105.091	7.34013e-05			119.966	3.85494e-05
115.075	0.00142828			105.091	7.52623e-05			119.966	4.04555e-05
115.075	0.00159626			105.091	7.35983e-05			119.966	4.13587e-05
115.075	0.00169346			105.091	6.5629e-05			119.966	4.19579e-05
115.076	0.00168501			105.091	5.61666e-05			119.966	4.21466e-05
115.076	0.00157301			105.091	4.57266e-05			119.966	4.06797e-05
115.076	0.00141076			105.092	3.43818e-05			119.966	3.75746e-05
115.076	0.00122953			105.092	2.42304e-05			119.967	3.40915e-05
115.076	0.00102799			105.092	1.32477e-05			119.967	3.053e-05
115.076	0.000827416			105.092	4.03649e-06			119.967	2.63573e-05
115.076	0.000633786			105.092	0			119.967	2.17752e-05
115.076	0.000443467			105.092	0			119.967	1.59057e-05
115.076	0.00028955			105.092	0			119.967	8.5042e-06
115.076	0.000185717			105.092	0			119.967	2.29059e-06
115.076	0.000110624			108.195	0			119.967	0
115.077	6.3731e-05			108.195	0			119.967	0
115.077	3.56692e-05			108.195	0			119.968	0
115.077	9.17289e-06			108.195	0			119.968	0
115.077	8.27698e-07			108.195	6.48375e-06			125.621	0
115.077	0			108.195	1.75312e-05			125.621	0
115.077	0			108.195	2.69087e-05			125.621	0
115.077	0			108.195	3.58303e-05			125.621	0
115.077	0			108.195	4.41016e-05			125.621	3.24714e-06
115.085	0			108.196	5.19759e-05			125.621	1.31682e-05
115.085	0			108.196	5.94265e-05			125.622	2.49253e-05
115.085	0			108.196	6.22099e-05			125.622	3.43922e-05
115.085	0			108.196	6.1691e-05			125.622	4.36293e-05
115.085	3.90335e-06			108.196	6.04789e-05			125.622	5.2227e-05
115.086	2.54915e-05			108.196	5.79615e-05			125.622	5.8973e-05
115.086	4.9442e-05			108.196	5.01757e-05			125.622	6.4991e-05
115.086	8.1617e-05			108.196	4.03035e-05			125.622	7.01321e-05
115.086	0.000131386			108.196	2.97955e-05			125.622	7.27622e-05
115.086	0.000189111			108.197	1.66414e-05			125.622	7.22364e-05
115.086	0.000257357			108.197	5.1907e-06			125.623	7.01232e-05
115.086	0.000335149			108.197	0			125.623	6.70567e-05
115.086	0.00040266			108.197	0			125.623	6.32666e-05
115.086	0.000464455			108.197	0			125.623	5.70518e-05
115.087	0.000518174			108.197	0			125.623	4.90005e-05
115.087	0.000538308			112.081	0			125.623	4.01063e-05
115.087	0.000528417			112.081	0			125.623	2.67172e-05
115.087	0.0005066			112.081	0			125.623	1.13899e-05
[truncated: 575 more rows]

## Sheet: mz143_LC-MS_Data
2-ene-VPA				4-ene-VPA				4-OH-γ-Lactone				EBC from 10-3
Retention_Time_min	Intensity_AU	Normalised_Intensity		Retention_Time_min	Intensity_AU	Normalised_Intensity		Retention_Time_min	Intensity_AU	Normalised_Intensity		Retention_Time_min	Intensity_AU	Normalised_Intensity
0.0045154	17891.4	9.66251e-05		0.00451575	18118.9	3.43729e-05		0.00451686	30489.9	2.34821e-05		0.0045278	19094.7	0.00155312
0.015955	189090	0.00102121		0.0160158	219972	0.000417304		0.0159461	313152	0.000241177		0.0160966	201715	0.0164071
0.0265009	226975	0.00122581		0.026547	238093	0.000451681		0.026469	318982	0.000245667		0.0266591	225682	0.0183565
0.0369925	224690	0.00121347		0.0370283	242326	0.000459711		0.0369523	388435	0.000299157		0.0371675	218029	0.017734
0.0474717	216682	0.00117022		0.0475012	291579	0.000553148		0.0474398	298304	0.000229742		0.0476716	194162	0.0157927
0.05793	220692	0.00119188		0.0579845	220703	0.00041869		0.0579169	352774	0.000271693		0.0581674	240635	0.0195727
0.0684238	212271	0.0011464		0.0684554	280923	0.000532932		0.0683961	328599	0.000253074		0.0686445	269960	0.021958
0.0789071	234633	0.00126717		0.0789325	239244	0.000453864		0.0788627	310574	0.000239192		0.0791383	232431	0.0189054
0.0893821	247756	0.00133804		0.0894013	276768	0.00052505		0.0893503	301629	0.000232303		0.08963	202165	0.0164437
0.0998593	231035	0.00124774		0.0998721	257460	0.000488421		0.0998336	363260	0.000279769		0.100132	220600	0.0179431
0.110334	250212	0.00135131		0.110349	294060	0.000557854		0.110315	368941	0.000284144		0.110615	231552	0.0188339
0.12082	243722	0.00131626		0.12081	244708	0.00046423		0.120779	430845	0.00033182		0.121097	219763	0.017875
0.131288	196927	0.00106353		0.13128	252719	0.000479427		0.131234	304010	0.000234137		0.131588	261906	0.0213029
0.141765	249993	0.00135012		0.141737	239380	0.000454122		0.141704	347164	0.000267372		0.142082	213654	0.0173782
0.152259	220555	0.00119114		0.152218	224510	0.000425913		0.15219	339360	0.000261362		0.152607	248404	0.0202046
0.16273	211030	0.0011397		0.162705	264413	0.000501612		0.162667	321189	0.000247367		0.163111	253757	0.02064
0.17322	224361	0.00121169		0.173187	285991	0.000542547		0.173127	298713	0.000230057		0.173582	228034	0.0185478
0.183711	221778	0.00119774		0.183668	214735	0.000407369		0.183627	401091	0.000308905		0.184072	210356	0.0171099
0.194193	241150	0.00130237		0.194158	284974	0.000540617		0.194109	306237	0.000235852		0.194568	268888	0.0218708
0.204647	208657	0.00112688		0.204639	251324	0.000476781		0.204588	362489	0.000279175		0.205061	256613	0.0208723
0.215132	208235	0.0011246		0.215099	307555	0.000583455		0.215075	340268	0.000262061		0.215536	256147	0.0208344
0.225618	253886	0.00137115		0.225572	283402	0.000537635		0.225544	326924	0.000251784		0.226032	274841	0.022355
0.236105	277199	0.00149705		0.236062	272522	0.000516995		0.235998	346287	0.000266697		0.236526	274366	0.0223163
0.246586	219876	0.00118747		0.246553	285246	0.000541133		0.246505	355749	0.000273984		0.247026	241043	0.0196059
0.257028	232998	0.00125834		0.257014	226999	0.000430634		0.256992	390975	0.000301114		0.25752	261230	0.0212479
0.267528	232771	0.00125711		0.267478	263131	0.00049918		0.267473	367746	0.000283224		0.268041	235983	0.0191943
0.27802	218238	0.00117863		0.27796	267151	0.000506806		0.27794	344738	0.000265504		0.278545	256306	0.0208474
0.288511	210253	0.0011355		0.288447	288839	0.00054795		0.288425	328597	0.000253073		0.289043	222864	0.0181273
0.298991	211963	0.00114474		0.298922	278656	0.000528632		0.298919	388272	0.000299032		0.299549	236497	0.0192362
0.309474	238517	0.00128815		0.309401	281113	0.000533293		0.309415	364882	0.000281018		0.310049	250582	0.0203818
0.319962	213445	0.00115274		0.319887	235185	0.000446164		0.319886	349741	0.000269357		0.320511	248914	0.0202461
0.330457	253733	0.00137032		0.330372	263465	0.000499813		0.330375	370252	0.000285154		0.331016	215935	0.0175637
0.340943	257217	0.00138914		0.34087	321604	0.000610107		0.340863	331762	0.00025551		0.341516	233792	0.0190161
0.351439	198827	0.00107379		0.351345	308094	0.000584478		0.351328	382785	0.000294806		0.352016	255821	0.0208079
0.361893	220822	0.00119258		0.361799	260944	0.000495031		0.361817	427135	0.000328963		0.362482	246507	0.0200503
0.372366	231303	0.00124919		0.372272	273543	0.000518932		0.37229	359818	0.000277118		0.372961	236814	0.0192619
0.38286	235870	0.00127385		0.382766	241880	0.000458865		0.382771	302413	0.000232907		0.383478	257315	0.0209294
0.393349	214661	0.00115931		0.393264	230992	0.000438209		0.393263	309844	0.00023863		0.393989	221666	0.0180298
0.403824	256840	0.0013871		0.403747	251470	0.000477058		0.403755	299023	0.000230296		0.404489	201868	0.0164195
0.41431	230430	0.00124447		0.414231	313132	0.000594035		0.41423	370774	0.000285556		0.414966	226805	0.0184478
0.424785	226863	0.00122521		0.424733	235382	0.000446538		0.424703	346864	0.000267141		0.425466	247505	0.0201315
0.43527	258458	0.00139584		0.435227	266199	0.000505		0.435184	406776	0.000313283		0.435968	255416	0.020775
0.445755	247199	0.00133503		0.445716	271635	0.000515312		0.445669	298737	0.000230076		0.446462	191456	0.0155726
0.45622	216960	0.00117172		0.456191	260189	0.000493598		0.456157	373294	0.000287496		0.456932	228831	0.0186126
0.466707	233325	0.00126011		0.466677	305335	0.000579244		0.466592	309935	0.0002387		0.467432	215801	0.0175528
0.477191	280740	0.00151618		0.47716	326155	0.000618741		0.477086	375680	0.000289334		0.477939	229451	0.018663
0.487662	231064	0.0012479		0.487631	246340	0.000467326		0.487567	335972	0.000258752		0.488414	256033	0.0208252
0.498149	247371	0.00133596		0.498116	221730	0.000420639		0.498053	369037	0.000284218		0.498928	228788	0.0186091
0.508626	256026	0.00138271		0.508583	231424	0.000439029		0.508517	367874	0.000283322		0.509432	286813	0.0233288
0.519105	240570	0.00129923		0.51907	264566	0.000501902		0.519003	304660	0.000234637		0.51992	261094	0.0212368
0.529587	267484	0.00144459		0.529558	301976	0.000572871		0.529503	366146	0.000281991		0.530407	300992	0.024482
0.54008	260001	0.00140417		0.540033	263675	0.000500212		0.539982	358131	0.000275818		0.540901	264456	0.0215103
0.550545	253867	0.00137105		0.55051	257293	0.000488104		0.550438	406728	0.000313246		0.551389	264544	0.0215174
0.561043	233991	0.0012637		0.560997	258979	0.000491303		0.560907	270863	0.000208608		0.561868	290689	0.023644
0.57153	220703	0.00119194		0.571483	241208	0.00045759		0.571405	373994	0.000288036		0.572353	252010	0.020498
0.582028	220653	0.00119167		0.58197	270315	0.000512808		0.58187	325763	0.00025089		0.582872	266142	0.0216474
0.592508	202357	0.00109286		0.592454	292634	0.000555149		0.592355	333717	0.000257016		0.593376	269200	0.0218961
0.60296	222291	0.00120052		0.6029	231952	0.000440031		0.602822	343001	0.000264166		0.603853	269035	0.0218827
0.613456	231025	0.00124768		0.613391	267950	0.000508322		0.613303	358256	0.000275915		0.614366	242308	0.0197088
0.623962	220332	0.00118994		0.623879	270122	0.000512442		0.623792	365570	0.000281548		0.624841	264174	0.0214873
0.634453	262970	0.00142021		0.634358	215630	0.000409067		0.634276	354478	0.000273005		0.635343	251525	0.0204585
0.644933	207872	0.00112264		0.644827	283653	0.000538111		0.644742	392143	0.000302013		0.645845	253118	0.0205881
0.65541	229737	0.00124073		0.655316	258719	0.00049081		0.655228	350175	0.000269691		0.656343	218057	0.0177363
0.665897	231764	0.00125168		0.66581	285498	0.000541611		0.665713	385725	0.00029707		0.666847	180187	0.014656
0.676389	232519	0.00125575		0.676296	212761	0.000403624		0.676199	323779	0.000249362		0.677341	270584	0.0220087
0.686866	225473	0.0012177		0.686783	263004	0.000498939		0.686684	301067	0.00023187		0.687841	215548	0.0175322
0.697345	235317	0.00127086		0.697246	262208	0.000497429		0.697117	367913	0.000283352		0.698343	183333	0.0149119
0.707824	221846	0.00119811		0.707725	265067	0.000502852		0.707611	318150	0.000245027		0.70886	207941	0.0169135
0.718291	219214	0.0011839		0.718202	250194	0.000474637		0.718097	386141	0.000297391		0.719353	230173	0.0187218
0.728781	229871	0.00124145		0.7287	243305	0.000461568		0.728582	302596	0.000233048		0.729862	248824	0.0202388
0.739272	248319	0.00134108		0.739187	270782	0.000513694		0.739051	396138	0.00030509		0.740358	279005	0.0226937
0.749743	264996	0.00143115		0.749658	262634	0.000498237		0.749536	305732	0.000235463		0.75086	258745	0.0210458
0.760214	226751	0.0012246		0.760141	269979	0.000512171		0.760032	337373	0.000259831		0.761358	287145	0.0233558
0.770702	195006	0.00105316		0.770629	239079	0.000453551		0.770505	378286	0.000291341		0.771847	199211	0.0162034
0.781189	209044	0.00112897		0.781127	241092	0.00045737		0.780976	349501	0.000269172		0.782322	209629	0.0170508
0.791674	241863	0.00130622		0.7916	214124	0.00040621		0.791432	341086	0.000262691		0.792831	242555	0.0197289
0.802133	219804	0.00118708		0.80206	268642	0.000509634		0.801913	290671	0.000223863		0.803322	250106	0.0203431
0.812612	217509	0.00117469		0.812552	283489	0.0005378		0.81238	319636	0.000246171		0.813833	251587	0.0204635
0.823095	232775	0.00125714		0.823039	258896	0.000491145		0.822868	333026	0.000256484		0.824341	224758	0.0182813
0.833574	210630	0.00113754		0.833514	285291	0.000541219		0.833357	377130	0.000290451		0.834793	231308	0.0188141
0.844068	252081	0.0013614		0.843977	201495	0.000382251		0.843813	370761	0.000285546		0.845295	238173	0.0193725
0.854556	221250	0.00119489		0.854471	256727	0.000487031		0.854309	331658	0.00025543		0.855795	244995	0.0199274
0.865112	218750	0.00118139		0.864952	278106	0.000527588		0.864797	356370	0.000274462		0.866297	240659	0.0195747
0.875591	254402	0.00137394		0.875431	254915	0.000483593		0.875284	340025	0.000261874		0.876804	238308	0.0193835
0.886052	239228	0.00129199		0.885889	247764	0.000470027		0.885743	297582	0.000229186		0.887283	204321	0.016619
0.896529	227113	0.00122656		0.896385	275446	0.000522542		0.89623	294406	0.00022674		0.897774	217157	0.0176631
0.907018	269702	0.00145657		0.906869	284225	0.000539196		0.906713	380044	0.000292695		0.90827	232113	0.0188796
0.917504	237062	0.00128029		0.917354	247446	0.000469424		0.917201	368174	0.000283553		0.918774	232869	0.0189411
0.927968	192127	0.00103761		0.927852	264541	0.000501854		0.927659	368911	0.000284121		0.929279	279312	0.0227186
0.938445	213654	0.00115387		0.938317	192897	0.00036594		0.938124	361032	0.000278053		0.939785	252667	0.0205514
0.94892	226578	0.00122367		0.948792	245828	0.000466354		0.948605	342496	0.000263777		0.950252	173551	0.0141163
0.95941	230460	0.00124463		0.959287	255984	0.000485621		0.959093	374352	0.000288311		0.960766	261673	0.0212839
0.969883	265029	0.00143133		0.969775	282564	0.000536045		0.969589	318136	0.000245016		0.971272	238059	0.0193632
0.98037	255064	0.00137751		0.980258	224108	0.00042515		0.980076	315977	0.000243353		0.981781	219280	0.0178358
0.990858	240033	0.00129633		0.990723	263757	0.000500367		0.990587	286116	0.000220355		0.992264	237632	0.0193285
1.00134	245805	0.00132751		1.00121	237772	0.000451072		1.00108	360783	0.000277861		1.00276	259586	0.0211142
1.01181	258723	0.00139727		1.0117	266716	0.000505981		1.01157	378754	0.000291702		1.01326	231903	0.0188625
1.02228	187495	0.00101259		1.02219	242851	0.000460707		1.02205	347125	0.000267342		1.02376	225980	0.0183807
1.03276	214940	0.00116082		1.03267	264857	0.000502454		1.03252	358921	0.000276427		1.03426	200605	0.0163168
1.04325	242219	0.00130814		1.04314	218007	0.000413576		1.04297	364787	0.000280945		1.04476	226026	0.0183845
1.05373	226594	0.00122375		1.05365	291970	0.000553889		1.05347	309225	0.000238153		1.05524	211086	0.0171693
1.06417	189352	0.00102262		1.06412	254910	0.000483584		1.06395	352514	0.000271492		1.06572	281717	0.0229143
1.07466	226970	0.00122578		1.07461	291734	0.000553442		1.07444	338446	0.000260658		1.07624	215857	0.0175573
1.08514	245938	0.00132822		1.08509	255191	0.000484117		1.08492	350829	0.000270195		1.08675	261490	0.021269
1.09564	223535	0.00120723		1.09557	212278	0.000402708		1.0954	338676	0.000260835		1.09724	245437	0.0199633
1.10611	245988	0.00132849		1.10607	231528	0.000439226		1.10589	333910	0.000257164		1.10772	276128	0.0224597
1.11657	227813	0.00123034		1.11656	249732	0.000473761		1.11638	304822	0.000234762		1.11822	192241	0.0156365
1.12706	250322	0.0013519		1.12703	243226	0.000461418		1.12685	324525	0.000249936		1.12871	248044	0.0201754
1.13755	243465	0.00131487		1.1375	271523	0.0005151		1.13733	315759	0.000243185		1.1392	224499	0.0182603
1.14803	258472	0.00139592		1.14799	247893	0.000470272		1.14782	328853	0.00025327		1.1497	254559	0.0207053
1.15852	262299	0.00141658		1.15847	233697	0.000443341		1.15828	334164	0.00025736		1.16019	219700	0.0178699
1.16901	230390	0.00124426		1.16896	230394	0.000437075		1.16877	372153	0.000286618		1.17067	214650	0.0174592
1.17948	239664	0.00129434		1.17942	261574	0.000496226		1.17925	394412	0.000303761		1.18115	239208	0.0194567
1.18997	229726	0.00124067		1.18989	208251	0.000395068		1.18974	365913	0.000281812		1.19167	227324	0.01849
1.20047	218846	0.00118191		1.20038	249931	0.000474138		1.20023	370800	0.000285576		1.20217	264722	0.0215319
1.21094	210112	0.00113474		1.21086	237217	0.000450019		1.21073	353368	0.00027215		1.21267	259865	0.0211369
1.22142	237440	0.00128233		1.22135	267672	0.000507794		1.22121	335551	0.000258428		1.22317	217918	0.017725
1.23192	215883	0.00116591		1.23182	258777	0.00049092		1.2317	335087	0.000258071		1.23366	256012	0.0208235
1.24238	188024	0.00101545		1.2423	247129	0.000468823		1.24218	337933	0.000260263		1.24414	254398	0.0206922
1.25278	220870	0.00119284		1.25273	219963	0.000417287		1.25259	363292	0.000279793		1.2546	266423	0.0216703
1.26311	226076	0.00122096		1.26309	198808	0.000377154		1.26294	307977	0.000237192		1.26502	192899	0.01569
1.27345	165794	0.000895395		1.27343	331541	0.000628958		1.27323	316413	0.000243689		1.2754	163717	0.0133164
1.28378	171203	0.000924607		1.28374	230361	0.000437012		1.28353	312474	0.000240655		1.28581	135797	0.0110454
1.2941	219417	0.00118499		1.29406	226168	0.000429058		1.29388	295506	0.000227587		1.29622	196347	0.0159704
1.30447	132002	0.000712896		1.30441	349643	0.000663299		1.30423	268198	0.000206556		1.30667	155439	0.0126431
1.31485	97317.1	0.000525575		1.31478	185272	0.000351475		1.31461	221327	0.000170457		1.31713	172731	0.0140496
1.32524	109364	0.000590636		1.32514	148704	0.000282103		1.32497	226226	0.00017423		1.32755	163189	0.0132734
1.33563	157652	0.000851423		1.33553	139545	0.000264727		1.33537	193415	0.000148961		1.33796	197969	0.0161024
1.34603	124822	0.00067412		1.34593	137908	0.000261622		1.34577	212698	0.000163812		1.34839	154662	0.0125799
1.35645	163489	0.000882946		1.35635	173224	0.000328619		1.35617	209450	0.00016131		1.35882	192109	0.0156257
1.36687	96180.7	0.000519438		1.36677	133229	0.000252746		1.36657	192049	0.000147909		1.36925	135699	0.0110375
1.37731	125617	0.000678413		1.37717	185511	0.000351928		1.37697	221969	0.000170952		1.37971	186109	0.0151377
1.38776	194728	0.00105166		1.38761	103901	0.000197108		1.38739	286215	0.000220432		1.39021	178758	0.0145398
1.3982	122352	0.00066078		1.39807	177249	0.000336255		1.39786	221043	0.000170239		1.40075	167505	0.0136245
1.40867	163390	0.000882412		1.40852	169880	0.000322275		1.40834	291004	0.00022412		1.41128	178183	0.014493
1.41916	222814	0.00120334		1.41897	167567	0.000317887		1.41881	298810	0.000230132		1.42185	216805	0.0176345
1.42967	167063	0.000902248		1.42947	150208	0.000284956		1.42931	284397	0.000219031		1.43238	161961	0.0131736
1.44014	199421	0.001077		1.43998	203796	0.000386617		1.43979	184137	0.000141815		1.44291	187658	0.0152637
1.45061	201876	0.00109026		1.45046	254861	0.000483491		1.45028	298364	0.000229788		1.45344	261243	0.0212489
1.46109	198689	0.00107305		1.46092	228075	0.000432676		1.46076	273976	0.000211006		1.46396	204527	0.0166358
1.47158	216216	0.00116771		1.47141	249255	0.000472856		1.47126	281574	0.000216857		1.47447	317757	0.0258457
1.48207	235614	0.00127247		1.48191	310659	0.000589344		1.48176	322407	0.000248305		1.48499	244068	0.019852
1.49256	206225	0.00111375		1.4924	272318	0.000516608		1.49226	370361	0.000285238		1.4955	241966	0.019681
1.50306	232102	0.0012535		1.50288	253035	0.000480027		1.50272	314245	0.000242019		1.50601	235943	0.0191911
1.51355	269522	0.00145559		1.51334	222899	0.000422856		1.51321	406949	0.000313416		1.51654	246210	0.0200262
1.52402	258592	0.00139656		1.52381	276550	0.000524636		1.52369	335428	0.000258334		1.52701	247890	0.0201628
1.53453	258021	0.00139348		1.5343	262135	0.00049729		1.53418	359014	0.000276499		1.53751	273562	0.0222509
1.545	252811	0.00136534		1.54479	278679	0.000528675		1.54469	369632	0.000284676		1.54804	242160	0.0196968
1.5555	213638	0.00115378		1.5553	245198	0.000465159		1.55518	329439	0.000253721		1.55854	252759	0.0205589
1.566	221756	0.00119763		1.56578	310189	0.000588452		1.56565	342519	0.000263795		1.56905	237081	0.0192837
1.57649	243253	0.00131372		1.57626	236876	0.000449372		1.57614	340499	0.000262239		1.57955	245319	0.0199537
1.58695	205009	0.00110718		1.58677	291798	0.000553563		1.58664	337863	0.000260209		1.59002	248544	0.020216
1.59744	229136	0.00123748		1.59726	253469	0.00048085		1.59713	311820	0.000240152		1.60052	291523	0.0237119
1.60792	239457	0.00129322		1.60774	257534	0.000488562		1.60763	399665	0.000307806		1.61103	211726	0.0172213
1.6184	256409	0.00138477		1.61822	253372	0.000480666		1.61807	360872	0.000277929		1.62151	232870	0.0189411
1.62888	241884	0.00130633		1.6287	207468	0.000393583		1.62855	331439	0.000255261		1.63204	231127	0.0187994
1.63932	272787	0.00147323		1.63915	266974	0.00050647		1.63903	366279	0.000282094		1.64251	217918	0.017725
1.6498	245676	0.00132681		1.64963	321633	0.000610162		1.64952	334743	0.000257806		1.65301	253985	0.0206586
1.66029	282994	0.00152835		1.66008	279482	0.000530199		1.66002	334612	0.000257705		1.66351	252909	0.0205711
1.67078	257771	0.00139213		1.67055	228869	0.000434182		1.6705	359424	0.000276814		1.67401	258496	0.0210255
1.68124	214178	0.0011567		1.68103	233224	0.000442444		1.68099	320698	0.000246989		1.6845	224397	0.018252
1.69173	261934	0.00141461		1.69148	220171	0.000417681		1.69149	220185	0.000169578		1.69498	275690	0.022424
1.70221	245342	0.00132501		1.70192	302720	0.000574283		1.70198	328619	0.00025309		1.70546	186315	0.0151545
1.71269	254026	0.0013719		1.71238	239872	0.000455055		1.71247	387446	0.000298396		1.71598	277230	0.0225493
1.72317	226867	0.00122523		1.72283	319215	0.000605575		1.72293	367473	0.000283013		1.72648	258629	0.0210363
1.73363	300734	0.00162416		1.73327	272589	0.000517122		1.73339	363409	0.000279883		1.73698	253985	0.0206586
1.74411	193933	0.00104736		1.74371	260912	0.00049497		1.74388	361948	0.000278758		1.74749	271558	0.0220879
1.75456	231077	0.00124797		1.75411	268627	0.000509606		1.75437	288403	0.000222117		1.75794	279201	0.0227096
1.76506	254761	0.00137587		1.76457	233640	0.000443233		1.76484	389474	0.000299958		1.76846	334168	0.0271805
1.77554	318455	0.00171986		1.77504	281772	0.000534543		1.77534	380394	0.000292965		1.77897	267059	0.021722
1.78602	255986	0.00138249		1.78552	288970	0.000548198		1.78583	285109	0.00021958		1.78948	237085	0.019284
1.7965	207640	0.00112139		1.79597	263903	0.000500644		1.79633	350983	0.000270313		1.79996	276982	0.0225291
1.80698	274859	0.00148442		1.80644	304203	0.000577096		1.80682	331867	0.000255591		1.81045	234384	0.0190643
1.81743	267461	0.00144446		1.81692	251056	0.000476272		1.81731	342105	0.000263476		1.82093	262758	0.0213722
1.82788	269074	0.00145317		1.82739	221105	0.000419453		1.8278	389706	0.000300136		1.83142	236867	0.0192663
1.83834	228821	0.00123578		1.83784	311289	0.000590539		1.83829	361480	0.000278398		1.8419	228266	0.0185667
1.84883	217785	0.00117618		1.84829	241958	0.000459013		1.84876	370016	0.000284972		1.85237	245223	0.0199459
1.85932	259122	0.00139943		1.85876	285813	0.000542209		1.85925	335284	0.000258223		1.86289	288318	0.0234512
1.86976	237311	0.00128163		1.86922	304249	0.000577183		1.86971	365039	0.000281139		1.87337	288117	0.0234348
1.88024	307170	0.00165892		1.87969	361985	0.000686713		1.88021	363025	0.000279588		1.88388	323683	0.0263277
1.89072	275639	0.00148863		1.89017	306599	0.000581642		1.8907	294269	0.000226634		1.89437	351534	0.028593
1.9012	266458	0.00143905		1.90062	329835	0.000625722		1.90118	337341	0.000259807		1.90484	322467	0.0262288
1.91166	243805	0.0013167		1.91104	238794	0.00045301		1.91165	378627	0.000291604		1.91533	355080	0.0288814
1.92212	237629	0.00128335		1.92146	350572	0.000665062		1.92214	368095	0.000283492		1.92583	359689	0.0292563
1.93259	245799	0.00132747		1.93188	323712	0.000614106		1.93263	370670	0.000285476		1.93632	301237	0.024502
1.94307	298989	0.00161473		1.94225	307335	0.000583038		1.94312	320622	0.000246931		1.94681	293469	0.0238701
1.95353	267330	0.00144375		1.95261	282250	0.00053545		1.95361	379800	0.000292507		1.95729	308332	0.0250791
1.96398	269033	0.00145295		1.96303	390483	0.000740776		1.96405	385399	0.000296819		1.96778	326915	0.0265906
1.97441	240270	0.00129761		1.97346	534222	0.00101346		1.97454	686570	0.000528769		1.97829	263966	0.0214704
1.98485	351456	0.00189809		1.98387	401166	0.000761042		1.98504	1965940	0.00151409		1.98876	265597	0.0216031
1.99532	247386	0.00133604		2.00169	412269	0.000782106		2.00288	3586280	0.00276201		1.99927	273535	0.0222487
2.00581	443593	0.00239569		2.01243	438967	0.000832754		2.02096	5657050	0.00435684		2.00976	260883	0.0212197
2.01628	595348	0.00321526		2.0229	400164	0.000759142		2.03909	7418960	0.00571379		2.02026	269153	0.0218923
2.02674	613295	0.00331219		2.03337	401912	0.000762458		2.05721	3022990	0.00232819		2.03076	270977	0.0220407
2.04458	579974	0.00313223		2.04387	466407	0.00088481		2.07534	2265490	0.00174479		2.04126	324239	0.0263729
2.06265	523108	0.00282512		2.05436	395700	0.000750673		2.09343	1488390	0.0011463		2.05173	265705	0.0216119
2.08073	473240	0.0025558		2.07214	306429	0.000581319		2.11153	1115400	0.000859037		2.06223	285351	0.0232098
2.09881	382598	0.00206628		2.0829	321653	0.0006102		2.12964	847597	0.000652786		2.07273	248466	0.0202097
2.11694	293225	0.0015836		2.09334	357381	0.000677979		2.14774	694769	0.000535084		2.08322	263726	0.0214509
2.12768	300245	0.00162152		2.10383	329472	0.000625033		2.16584	679023	0.000522957		2.09374	275225	0.0223862
2.13815	296951	0.00160373		2.11429	295326	0.000560256		2.18395	608670	0.000468774		2.10419	275418	0.0224019
2.14863	298769	0.00161355		2.12477	347743	0.000659695		2.20205	531886	0.000409638		2.11469	291739	0.0237294
2.15912	291353	0.00157349		2.13527	314433	0.000596503		2.22015	596217	0.000459183		2.12519	260814	0.021214
2.16961	318340	0.00171924		2.14573	286704	0.000543899		2.23825	505294	0.000389158		2.1357	270866	0.0220317
2.18003	260752	0.00140823		2.15622	297594	0.000564558		2.25634	438338	0.000337591		2.14618	276064	0.0224545
2.19049	280601	0.00151543		2.16672	324691	0.000615964		2.27444	454502	0.00035004		2.15667	219491	0.0178529
2.20097	286646	0.00154807		2.17722	373257	0.000708097		2.2852	474533	0.000365467		2.16715	273202	0.0222217
2.21146	303984	0.00164171		2.18769	327418	0.000621137		2.29567	462339	0.000356075		2.17765	327074	0.0266035
2.22194	267350	0.00144386		2.19817	337280	0.000639846		2.31347	449154	0.000345921		2.18814	228417	0.0185789
2.23242	234427	0.00126606		2.20864	299767	0.000568681		2.33155	449732	0.000346366		2.19861	259899	0.0211396
2.24291	280236	0.00151346		2.21913	382667	0.000725948		2.34231	504627	0.000388644		2.2091	275396	0.0224001
2.2534	246690	0.00133229		2.22959	342374	0.00064951		2.35279	447648	0.000344761		2.21955	286364	0.0232922
2.26389	270335	0.00145998		2.24007	313195	0.000594155		2.37061	459985	0.000354262		2.22999	261345	0.0212572
2.27438	286895	0.00154942		2.25053	360525	0.000683943		2.38139	417482	0.000321528		2.24045	264991	0.0215538
2.28486	299004	0.00161482		2.26101	234283	0.000444453		2.39187	414686	0.000319375		2.25089	240690	0.0195772
2.29532	355985	0.00192255		2.2715	316030	0.000599533		2.40235	408132	0.000314327		2.26136	234671	0.0190876
2.30579	366589	0.00197982		2.28198	315478	0.000598486		2.41283	340104	0.000261935		2.27184	219558	0.0178584
2.31627	322206	0.00174012		2.29246	320181	0.000607408		2.42331	412807	0.000317928		2.28232	259981	0.0211463
2.32676	303829	0.00164087		2.30293	283939	0.000538654		2.4338	432941	0.000333434		2.29281	272525	0.0221666
2.33723	312095	0.00168551		2.31338	354404	0.000672331		2.44426	398289	0.000306747		2.30327	254892	0.0207324
2.34771	322216	0.00174017		2.32384	282549	0.000536017		2.45475	451314	0.000347584		2.31377	219482	0.0178522
2.35821	301944	0.00163069		2.33432	254879	0.000483525		2.46524	389118	0.000299683		2.32428	237852	0.0193464
2.36869	280126	0.00151286		2.34477	289669	0.000549524		2.47572	380782	0.000293263		2.33475	251391	0.0204476
2.37917	297078	0.00160441		2.35524	264074	0.000500968		2.48621	398282	0.000306741		2.34527	243475	0.0198037
2.38967	347919	0.00187899		2.36572	270886	0.000513891		2.49669	419053	0.000322738		2.35575	227029	0.018466
2.40014	262270	0.00141643		2.37619	265317	0.000503327		2.5072	411984	0.000317294		2.36626	248237	0.0201911
2.41061	327639	0.00176946		2.38665	311141	0.000590258		2.5177	394885	0.000304125		2.37676	214215	0.0174238
2.42108	306718	0.00165648		2.39714	271998	0.000516001		2.52821	471666	0.000363259		2.38727	227048	0.0184676
2.43155	274984	0.00148509		2.40762	313555	0.000594838		2.53872	421860	0.0003249		2.39775	267631	0.0217685
2.44204	350604	0.00189349		2.41809	306504	0.000581461		2.55658	375388	0.000289109		2.40825	232158	0.0188832
2.45253	302234	0.00163226		2.42855	286009	0.000542581		2.56735	463915	0.000357289		2.41874	274836	0.0223546
2.46301	367529	0.00198489		2.43903	303475	0.000575715		2.57786	404344	0.00031141		2.42924	235694	0.0191708
2.47351	331448	0.00179003		2.44953	254992	0.000483739		2.59565	380461	0.000293016		2.43974	220837	0.0179624
2.484	301288	0.00162715		2.45999	239465	0.000454283		2.60646	365396	0.000281414		2.45021	255332	0.0207682
2.49449	293115	0.00158301		2.47047	265054	0.000502828		2.61694	336162	0.000258899		2.46072	225443	0.018337
2.50497	325800	0.00175953		2.48093	250955	0.000476081		2.62744	324152	0.000249649		2.47124	234370	0.0190632
2.51545	310728	0.00167813		2.49138	291926	0.000553806		2.63796	401160	0.000308958		2.48174	270991	0.0220418
2.52589	335824	0.00181367		2.50184	219615	0.000416626		2.64848	377408	0.000290665		2.49223	248383	0.0202029
2.53638	290444	0.00156859		2.51231	303281	0.000575347		2.659	439069	0.000338154		2.50273	288637	0.0234771
2.54686	257233	0.00138922		2.52275	269256	0.000510799		2.66947	357583	0.000275396		2.51323	248142	0.0201833
2.55735	359283	0.00194036		2.53323	383388	0.000727316		2.67994	435240	0.000335205		2.52374	266347	0.0216641
2.56783	274051	0.00148005		2.54369	319132	0.000605418		2.69042	461398	0.000355351		2.53424	238865	0.0194288
2.57829	271544	0.00146651		2.55416	290399	0.000550909		2.70091	420068	0.00032352		2.54472	211927	0.0172377
2.58877	301053	0.00162588		2.56463	299208	0.00056762		2.71873	4118970	0.00317227		2.55519	262598	0.0213592
2.59926	332072	0.0017934		2.57506	289941	0.00055004		2.72949	20600100	0.0158654		2.56566	274997	0.0223677
2.60974	316654	0.00171014		2.58552	338955	0.000643023		2.74724	222162000	0.1711		2.57617	268657	0.021852
2.62021	331365	0.00178959		2.596	287413	0.000545244		2.76414	515382000	0.396927		2.58668	254234	0.0206788
2.63067	316129	0.0017073		2.60647	352205	0.00066816		2.78065	517187000	0.398317		2.59717	309940	0.0252099
2.64111	311249	0.00168095		2.61691	280132	0.000531432		2.79704	351666000	0.270839		2.60765	267243	0.021737
2.65158	307070	0.00165838		2.62741	321944	0.000610752		2.8135	305733000	0.235464		2.61816	286478	0.0233015
2.66205	333542	0.00180134		2.63791	344104	0.000652791		2.8301	634124000	0.488378		2.62866	273281	0.0222281
2.67253	318288	0.00171896		2.6484	260127	0.000493481		2.84649	1226830000	0.944856		2.63918	270624	0.022012
2.68301	337073	0.00182041		2.65889	265595	0.000503854		2.86281	1298430000	1		2.64969	268223	0.0218167
2.6935	319931	0.00172783		2.66937	288260	0.000546851		2.87909	610628000	0.470282		2.66017	278006	0.0226124
2.70398	315715	0.00170507		2.67988	303087	0.000574979		2.89545	478843000	0.368786		2.67069	269351	0.0219084
2.71447	295850	0.00159778		2.69035	259472	0.000492238		2.91186	276155000	0.212684		2.68118	265709	0.0216122
2.72495	357255	0.00192941		2.70084	300366	0.000569817		2.9284	185260000	0.14268		2.69171	248274	0.0201941
2.73544	324995	0.00175518		2.71132	296157	0.000561832		2.94509	152363000	0.117344		2.70222	256074	0.0208285
2.74592	285204	0.00154029		2.72181	386833	0.000733852		2.96194	95965800	0.0739091		2.71272	256502	0.0208633
2.75638	326778	0.00176481		2.73231	718632	0.0013633		2.97907	67634900	0.0520898		2.72322	464942	0.0378174
2.76685	300346	0.00162206		2.7428	1859600	0.0035278		2.9967	53209400	0.0409798		2.73372	1177950	0.0958119
2.77731	329354	0.00177872		2.76065	8158320	0.015477		3.01463	41511100	0.0319702		2.7516	5506810	0.447912
2.7878	296575	0.0016017		2.77872	7043870	0.0133628		3.03268	32482600	0.0250168		2.76968	6961270	0.566215
2.79828	306822	0.00165704		2.79684	4993600	0.00947324		3.05078	25627700	0.0197375		2.78784	4881910	0.397084
2.80877	302675	0.00163464		2.81496	3472850	0.00658826		3.06886	26640600	0.0205175		2.80599	3493110	0.284122
2.81923	269020	0.00145288		2.83309	9774180	0.0185424		3.08695	27265000	0.0209984		2.82413	6149240	0.500166
2.82971	360511	0.00194699		2.85116	11993600	0.0227528		3.10503	18844100	0.014513		2.84223	12294400	1
2.8402	270324	0.00145992		2.86925	8524550	0.0161717		3.12311	20982200	0.0161597		2.86031	9759780	0.793839
2.85069	271408	0.00146578		2.88735	4942490	0.00937628		3.14119	18219900	0.0140323		2.87841	5967290	0.485367
2.86116	307430	0.00166032		2.90546	2973970	0.00564185		3.15931	17806000	0.0137135		2.89652	3511470	0.285615
2.87161	285439	0.00154156		2.92355	1977510	0.00375149		3.17741	17638700	0.0135846		2.91467	2545890	0.207077
2.8821	294718	0.00159167		2.94166	1521310	0.00288604		3.19547	15310500	0.0117915		2.93281	1705050	0.138685
2.89258	275838	0.0014897		2.95977	948135	0.00179868		3.21357	15344300	0.0118176		2.95094	1124410	0.0914571
2.90308	269373	0.00145479		2.97787	896047	0.00169987		3.23166	12389200	0.00954168		2.96907	875375	0.0712011
2.91353	302608	0.00163428		2.99595	619012	0.00117431		3.24972	13965100	0.0107554		2.98718	653672	0.0531683
2.92402	318212	0.00171855		3.01405	644425	0.00122252		3.26785	13187300	0.0101563		3.00528	598960	0.0487181
2.9345	313619	0.00169375		3.03214	625765	0.00118712		3.28596	11666000	0.0089847		3.0234	564164	0.0458879
2.94499	268483	0.00144998		3.05024	527799	0.00100127		3.30404	11176800	0.00860793		3.04153	463175	0.0376737
2.95546	299845	0.00161936		3.06836	536768	0.00101829		3.32214	10754200	0.00828246		3.05967	431182	0.0350714
2.96595	262047	0.00141522		3.08645	509954	0.000967422		3.34025	10858700	0.00836295		3.07778	370699	0.0301519
2.97642	282131	0.00152369		3.10455	381276	0.00072331		3.35834	10920500	0.00841054		3.08856	382598	0.0311197
2.98688	265567	0.00143423		3.12266	745669	0.00141459		3.37645	8753070	0.00674127		3.09906	425200	0.0345849
2.99737	251198	0.00135663		3.13345	2465610	0.00467745		3.39456	9171420	0.00706347		3.10955	420332	0.0341889
3.00786	282927	0.00152799		3.15129	21196400	0.0402112		3.41266	8765900	0.00675115		3.12002	353918	0.0287869
3.01833	248161	0.00134023		3.16935	233888000	0.443703		3.43076	9202700	0.00708756		3.13053	416975	0.0339158
3.02881	227958	0.00123112		3.18613	468194000	0.8882		3.44883	7985570	0.00615017		3.14103	332643	0.0270565
3.03929	278535	0.00150427		3.20261	450002000	0.853688		3.46693	8214560	0.00632653		3.15154	405032	0.0329444
3.04978	235906	0.00127405		3.21909	510416000	0.968298		3.48503	7734510	0.00595682		3.16205	318648	0.0259181
3.06025	233098	0.00125888		3.23557	527127000	1		3.50311	7354300	0.00566399		3.17252	418848	0.0340682
3.07074	227804	0.00123029		3.25198	261848000	0.496746		3.52118	7401370	0.00570025		3.18302	383571	0.0311988
3.08123	251641	0.00135902		3.26844	174976000	0.331943		3.53929	7123610	0.00548633		3.19352	407053	0.0331088
3.09171	260299	0.00140578		3.28513	98322300	0.186525		3.55736	7308750	0.00562891		3.20402	366892	0.0298422
3.10215	294209	0.00158892		3.30214	52561500	0.0997132		3.57544	6806980	0.00524247		3.21451	374645	0.0304728
3.11258	251439	0.00135793		3.31994	53131500	0.100794		3.59356	6524660	0.00502504		3.22501	325331	0.0264617
3.12306	234856	0.00126837		3.33799	35139000	0.0666614		3.61165	5739630	0.00442044		3.23548	315853	0.0256908
3.13354	219452	0.00118518		3.35604	24249100	0.0460024		3.62972	6063250	0.00466968		3.24599	331093	0.0269304
3.14402	287922	0.00155497		3.37412	18764200	0.0355971		3.64785	5889840	0.00453612		3.25649	354138	0.0288048
3.15448	262874	0.00141969		3.39222	11087600	0.021034		3.66592	6154120	0.00473966		3.26699	365181	0.029703
3.16497	266865	0.00144124		3.41032	10395100	0.0197203		3.684	5099850	0.0039277		3.27746	374892	0.0304929
3.17545	258941	0.00139845		3.42845	8531690	0.0161853		3.70211	5270090	0.00405882		3.28796	335509	0.0272896
3.18594	219631	0.00118615		3.44659	9186460	0.0174274		3.7202	5476200	0.00421756		3.29846	320078	0.0260345
3.19643	231959	0.00125273		3.4647	6619380	0.0125575		3.73828	5681670	0.0043758		3.30896	291365	0.023699
3.2069	284986	0.00153911		3.48282	6602370	0.0125252		3.7564	4842240	0.0037293		3.31944	325925	0.02651
3.21737	291272	0.00157306		3.50094	5691750	0.0107977		3.77449	5041790	0.00388299		3.32993	360482	0.0293208
3.22785	262919	0.00141993		3.51905	5035900	0.00955349		3.79257	4983370	0.003838		3.34043	328907	0.0267526
3.23834	223232	0.0012056		3.53719	4714540	0.00894384		3.81064	4434850	0.00341555		3.3509	351922	0.0286246
3.24884	256752	0.00138663		3.5553	4681710	0.00888156		3.82866	4326900	0.00333241		3.36138	325427	0.0264695
3.2593	267622	0.00144533		3.57342	3896500	0.00739196		3.84667	3879290	0.00298768		3.37187	316071	0.0257085
3.2698	228573	0.00123444		3.59153	3870980	0.00734354		3.86474	3780940	0.00291193		3.38238	315322	0.0256476
3.28029	214256	0.00115712		3.60965	3688130	0.00699666		3.88279	4000900	0.00308134		3.39289	347379	0.0282551
3.29077	262978	0.00142025		3.62775	3102550	0.00588577		3.90086	3800700	0.00292715		3.40338	332433	0.0270394
3.30124	282115	0.0015236		3.64591	3342520	0.00634101		3.91895	3859290	0.00297227		3.41389	328833	0.0267466
3.31174	219047	0.001183		3.664	3539350	0.00671442		3.93704	3388570	0.00260974		3.42436	255210	0.0207582
3.32222	285166	0.00154008		3.68209	2908390	0.00551744		3.95515	3472700	0.00267454		3.43485	325399	0.0264673
3.33269	292244	0.00157831		3.70019	2286590	0.00433784		3.97325	3224440	0.00248334		3.44535	321105	0.026118
3.34317	277303	0.00149762		3.71829	2819890	0.00534955		3.99133	3636230	0.00280048		3.45585	338671	0.0275468
3.35365	288636	0.00155882		3.73639	2404780	0.00456205		4.0094	3217280	0.00247782		3.46633	292178	0.0237651
3.36413	234145	0.00126453		3.75455	2529890	0.00479939		4.02751	2940460	0.00226463		3.4768	281168	0.0228696
3.37461	236209	0.00127568		3.77266	2461450	0.00466956		4.0456	3352430	0.00258191		3.4873	261410	0.0212625
3.3851	260831	0.00140866		3.79077	1859460	0.00352754		4.06372	2911770	0.00224253		3.4978	348681	0.028361
3.39557	253436	0.00136872		3.80885	2092050	0.00396878		4.08183	3206500	0.00246952		3.50831	296774	0.024139
3.40605	254325	0.00137352		3.82695	2287460	0.00433949		4.0999	2861230	0.00220361		3.51881	281966	0.0229345
3.41655	245978	0.00132844		3.84504	1793040	0.00340153		4.118	2317620	0.00178494		3.52929	327920	0.0266723
3.42704	215554	0.00116413		3.86316	2142860	0.00406517		4.13608	2956080	0.00227666		3.53978	304032	0.0247293
3.4375	255208	0.00137829		3.88127	2028540	0.00384829		4.15416	2872110	0.00221199		3.55028	290437	0.0236235
3.44796	229185	0.00123775		3.89938	2026470	0.00384437		4.17225	2794660	0.00215234		3.56079	298449	0.0242752
3.45844	309543	0.00167173		3.91746	1848330	0.00350642		4.19034	2518170	0.0019394		3.57125	320839	0.0260964
3.46892	311333	0.0016814		3.93555	1878090	0.00356288		4.20841	2062300	0.0015883		3.58172	295139	0.024006
3.47942	288894	0.00156021		3.95366	1601830	0.00303879		4.2265	2384640	0.00183656		3.59222	284716	0.0231582
3.48987	257731	0.00139191		3.97178	1986770	0.00376905		4.24461	2307490	0.00177714		3.60272	278288	0.0226353
3.50036	257248	0.00138931		3.98988	1486940	0.00282084		4.26268	2295350	0.00176779		3.6132	303425	0.0246799
3.51085	255994	0.00138253		4.00799	1444470	0.00274027		4.28076	2323620	0.00178956		3.62367	314680	0.0255954
3.52136	280058	0.00151249		4.02608	1537310	0.00291639		4.29884	1948490	0.00150065		3.63417	306163	0.0249026
3.53182	273638	0.00147782		4.04415	1275950	0.00242057		4.31684	1928310	0.00148511		3.64468	259595	0.0211149
3.54231	258189	0.00139439		4.06224	1468280	0.00278544		4.33482	1909550	0.00147066		3.65517	254691	0.020716
3.55279	248190	0.00134039		4.08035	1306840	0.00247917		4.35285	2155950	0.00166043		3.66565	293618	0.0238823
3.56325	233674	0.00126199		4.09847	1419790	0.00269345		4.37086	1908170	0.0014696		3.67615	271024	0.0220445
3.57374	263898	0.00142522		4.11657	1083140	0.0020548		4.38889	2047950	0.00157725		3.68665	245983	0.0200077
3.58423	240315	0.00129786		4.13467	1274620	0.00241805		4.40697	2190970	0.0016874		3.69712	300252	0.0244219
3.59471	253972	0.00137161		4.15276	1271990	0.00241306		4.42505	2090600	0.0016101		3.70762	345349	0.0280899
3.60519	278605	0.00150465		4.17084	1291230	0.00244956		4.44313	1866400	0.00143743		3.71809	289473	0.0235451
3.61568	330536	0.00178511		4.18897	1116500	0.00211809		4.46124	1838720	0.00141611		3.72859	277413	0.0225642
3.62617	305828	0.00165167		4.20708	1421060	0.00269586		4.47933	1851090	0.00142564		3.73909	267294	0.0217411
3.63665	316682	0.00171029		4.2252	1246290	0.00236431		4.49744	1747850	0.00134613		3.74959	306122	0.0248993
3.64714	272868	0.00147366		4.24331	1161410	0.00220328		4.51553	1783020	0.00137321		3.76008	256972	0.0209015
3.65763	317457	0.00171447		4.26139	1349480	0.00256007		4.53363	1779700	0.00137066		3.77058	290119	0.0235977
3.66811	313466	0.00169292		4.27951	1289780	0.00244681		4.55172	1659060	0.00127774		3.78106	289985	0.0235868
3.67854	292642	0.00158046		4.29762	1008280	0.00191278		4.56988	1683040	0.00129621		3.79156	203169	0.0165253
3.689	262209	0.0014161		4.3157	1183610	0.0022454		4.58797	1603210	0.00123473		3.80205	243605	0.0198143
3.69949	433141	0.00233924		4.33381	1186590	0.00225105		4.60606	1523890	0.00117364		3.81252	284869	0.0231706
3.70999	837480	0.00452293		4.35191	1135350	0.00215385		4.62416	1447190	0.00111457		3.823	280468	0.0228127
3.72048	2159960	0.0116652		4.37	1091350	0.00207037		4.64226	1297840	0.000999546		3.8335	273226	0.0222236
3.73834	14452500	0.0780529		4.38808	948680	0.00179972		4.66038	1530180	0.00117848		3.844	244873	0.0199174
3.75641	54138700	0.292384		4.40623	1108100	0.00210215		4.6785	1135630	0.000874618		3.85449	290886	0.02366
3.77447	181850000	0.982108		4.4243	982788	0.00186442		4.6966	1377740	0.00106108		3.86499	298465	0.0242765
3.79139	156940000	0.847578		4.4424	974932	0.00184952		4.71471	1357660	0.00104562		3.87549	321963	0.0261878
3.80818	185163000	1		4.46048	1063870	0.00201824		4.73281	1370190	0.00105527		3.88596	296490	0.0241159
3.82502	106096000	0.572987		4.47856	842422	0.00159814		4.75091	1310950	0.00100964		3.89645	243064	0.0197703
3.84199	91168300	0.492368		4.49663	941007	0.00178516		4.76898	1290900	0.000994201		3.90696	222524	0.0180996
3.85924	43681200	0.235907		4.51475	1038520	0.00197015		4.78709	1304740	0.00100486		3.91745	257522	0.0209463
3.87709	26915600	0.145362		4.53286	912748	0.00173155		4.80518	1333520	0.00102702		3.9279	244158	0.0198593
3.89517	18841800	0.101758		4.55098	1088310	0.00206461		4.82329	1084740	0.000835424		3.9384	223506	0.0181795
3.91324	14134100	0.0763333		4.56909	1129340	0.00214244		4.84139	1135310	0.000874371		3.94891	287114	0.0233532
3.93137	6190990	0.0334354		4.58719	795646	0.0015094		4.85947	1270320	0.000978351		3.95941	324213	0.0263708
3.9495	6571330	0.0354894		4.60528	1065540	0.00202141		4.87756	1098680	0.00084616		3.96992	275777	0.0224311
3.96763	4816980	0.0260148		4.62339	1100490	0.00208771		4.89565	1088270	0.000838143		3.98043	255187	0.0207564
3.98575	4205060	0.02271		4.64148	853550	0.00161925		4.91374	1239330	0.000954483		3.9909	270122	0.0219711
4.00388	3436110	0.0185572		4.6596	772681	0.00146583		4.93183	1093020	0.000841801		4.00141	240465	0.0195589
4.02201	2653190	0.0143289		4.67771	908298	0.00172311		4.94993	1130750	0.000870859		4.0119	266159	0.0216488
4.04015	3137730	0.0169458		4.69579	915298	0.00173639		4.968	1095010	0.000843334		4.02241	289364	0.0235362
4.05829	2470280	0.0133411		4.71392	951164	0.00180443		4.98609	1182950	0.000911062		4.03289	224443	0.0182557
4.07642	1908130	0.0103051		4.73204	831915	0.00157821		5.0042	1062940	0.000818635		4.04335	228549	0.0185897
4.09455	1891770	0.0102168		4.75012	900189	0.00170773		5.02229	1023470	0.000788237		4.05385	259181	0.0210812
4.11268	1584290	0.00855619		4.76824	905700	0.00171818		5.04036	1099330	0.000846661		4.06435	229044	0.0186299
4.13079	1943640	0.0104969		4.78633	863640	0.00163839		5.05847	1060670	0.000816887		4.07486	268463	0.0218362
4.1489	1268030	0.00684818		4.8044	760302	0.00144235		5.07658	985008	0.000758615		4.08535	250467	0.0203724
4.16701	1317820	0.00711708		4.8225	925568	0.00175587		5.09467	1107370	0.000852853		4.09587	254554	0.0207049
4.18513	1312370	0.00708765		4.84063	906951	0.00172056		5.11279	939263	0.000723384		4.10636	279338	0.0227208
4.20324	1312320	0.00708738		4.85873	777568	0.00147511		5.13088	1029470	0.000792858		4.11686	291083	0.0236761
4.22133	1113580	0.00601405		4.87682	782428	0.00148433		5.14896	958145	0.000737926		4.12734	247446	0.0201267
4.23942	1254470	0.00677495		4.89491	897325	0.00170229		5.16707	1014400	0.000781251		4.13784	272763	0.022186
4.25753	1073520	0.0057977		4.91299	952800	0.00180753		5.18518	918508	0.000707399		4.14834	311286	0.0253193
4.27563	856887	0.00462774		4.93107	666215	0.00126386		5.20327	1105880	0.000851706		4.15881	251189	0.0204312
4.29374	1109130	0.00599002		4.94919	738509	0.00140101		5.22135	1218390	0.000938356		4.16931	270243	0.021981
4.31186	940537	0.00507951		4.96729	651066	0.00123512		5.2394	1177410	0.000906795		4.17981	236866	0.0192662
4.32997	802854	0.00433593		4.9854	816931	0.00154978		5.25747	1045120	0.000804911		4.19032	264379	0.021504
4.34809	705525	0.00381029		5.00348	914212	0.00173433		5.27555	956535	0.000736686		4.20082	258943	0.0210619
4.36621	848254	0.00458112		5.02156	817550	0.00155095		5.29363	978943	0.000753944		4.21131	242767	0.0197461
4.38431	871719	0.00470785		5.03968	805951	0.00152895		5.31171	950634	0.000732141		4.22181	259785	0.0211304
4.40242	725733	0.00391943		5.05779	712030	0.00135078		5.32979	845057	0.00065083		4.23229	277620	0.022581
4.42052	810253	0.00437589		5.07588	747503	0.00141807		5.34788	882150	0.000679397		4.2428	239993	0.0195205
4.43863	765691	0.00413523		5.09399	736688	0.00139755		5.36597	959953	0.000739318		4.2533	228392	0.0185769
4.45673	678422	0.00366392		5.11208	766699	0.00145449		5.38406	991322	0.000763477		4.26381	334353	0.0271956
4.47483	635605	0.00343268		5.13017	693323	0.00131529		5.40215	1356800	0.00104495		4.27427	250088	0.0203416
4.49292	690315	0.00372815		5.14826	749621	0.00142209		5.42024	1626780	0.00125288		4.28474	236983	0.0192757
4.51104	580764	0.0031365		5.16636	631985	0.00119892		5.43833	1624510	0.00125113		4.29525	262563	0.0213563
4.52915	657867	0.00355291		5.18443	867936	0.00164654		5.45642	1266670	0.00097554		4.30575	266421	0.0216701
4.54727	695868	0.00375814		5.20254	693885	0.00131635		5.47449	1016820	0.000783115		4.31625	266760	0.0216977
4.56537	731317	0.00394958		5.22065	653732	0.00124018		5.4926	876174	0.000674795		4.32675	237766	0.0193394
4.58345	567127	0.00306285		5.23873	666079	0.0012636		5.51071	708231	0.000545452		4.33724	224096	0.0182275
4.60156	676766	0.00365497		5.2568	651645	0.00123622		5.52882	792072	0.000610023		4.34773	298888	0.0243109
4.61967	631851	0.0034124		5.27489	713763	0.00135406		5.54694	777816	0.000599043		4.35823	264768	0.0215357
4.63778	496816	0.00268313		5.293	703076	0.00133379		5.56505	838816	0.000646023		4.36872	299246	0.02434
4.65589	571695	0.00308752		5.31109	650836	0.00123469		5.58315	605017	0.00046596		4.37918	253790	0.0206427
4.67401	787252	0.00425167		5.3292	656526	0.00124548		5.60125	666596	0.000513386		4.38965	267739	0.0217773
4.69209	522139	0.00281989		5.34731	670066	0.00127117		5.61933	639933	0.000492851		4.40014	243374	0.0197955
4.71019	626742	0.00338481		5.3654	698176	0.00132449		5.63742	729383	0.000561742		4.41065	245823	0.0199947
4.72829	546244	0.00295007		5.38348	522575	0.000991365		5.65552	735048	0.000566105		4.42114	203354	0.0165404
4.74638	511486	0.00276236		5.40157	667364	0.00126604		5.67361	760448	0.000585667		4.43164	284422	0.0231343
4.76446	613983	0.00331591		5.41969	648805	0.00123083		5.6917	590916	0.0004551		4.44214	248525	0.0202145
4.78257	555523	0.00300018		5.43777	843512	0.00160021		5.70981	596761	0.000459602		4.45264	256290	0.0208461
4.80065	578581	0.00312471		5.45586	626099	0.00118776		5.7279	651715	0.000501925		4.46313	232898	0.0189434
4.81874	519510	0.00280569		5.47396	673565	0.0012778		5.74598	587016	0.000452097		4.47363	290631	0.0236393
4.83683	541477	0.00292433		5.49206	774245	0.0014688		5.76408	573939	0.000442025		4.48411	221105	0.0179842
4.85493	480120	0.00259296		5.51015	731446	0.00138761		5.78217	517570	0.000398612		4.4946	276382	0.0224803
4.87302	437042	0.00236031		5.52825	549520	0.00104248		5.80027	629163	0.000484557		4.50509	291451	0.023706
4.89112	565191	0.0030524		5.54636	712225	0.00135114		5.81838	651460	0.000501729		4.51558	269145	0.0218917
4.90191	523590	0.00282772		5.56446	588132	0.00111573		5.83648	574619	0.000442549		4.52608	227165	0.0184771
4.91973	539191	0.00291198		5.58254	803281	0.00152389		5.85458	609626	0.00046951		4.53656	246834	0.0200769
4.93786	558037	0.00301376		5.60065	666121	0.00126368		5.8727	625111	0.000481436		4.54706	212665	0.0172977
4.95596	380411	0.00205447		5.61873	709316	0.00134563		5.89079	565037	0.000435169		4.55757	248868	0.0202424
4.97405	488724	0.00263943		5.63681	606759	0.00115107		5.90887	534069	0.000411319		4.56806	233369	0.0189817
4.98483	400979	0.00216555		5.65492	642706	0.00121926		5.92695	571391	0.000440063		4.57856	250420	0.0203686
5.00271	448133	0.00242021		5.67302	655663	0.00124384		5.94503	613554	0.000472535		4.58904	227257	0.0184846
5.0135	477216	0.00257728		5.6911	591673	0.00112245		5.96313	621291	0.000478494		4.59953	252558	0.0205425
5.02403	442820	0.00239151		5.70921	743089	0.0014097		5.98124	618237	0.000476142		4.61003	246627	0.0200601
5.04182	420404	0.00227045		5.72732	569047	0.00107953		5.99932	571796	0.000440375		4.62049	228606	0.0185943
5.05259	508122	0.00274419		5.7454	586604	0.00111283		6.0174	527822	0.000406508		4.63097	262448	0.021347
5.06307	498209	0.00269065		5.7635	573899	0.00108873		6.03548	589071	0.000453679		4.64147	247955	0.0201681
5.08088	442679	0.00239075		5.78161	592766	0.00112452		6.05356	529188	0.00040756		4.65197	212741	0.0173039
5.09892	469199	0.00253398		5.79973	610495	0.00115816		6.07167	506106	0.000389783		4.66247	246300	0.0200335
5.10969	405342	0.00218911		5.81782	690561	0.00131005		6.08979	504616	0.000388636		4.67297	237148	0.0192891
5.12755	441441	0.00238407		5.83592	551667	0.00104655		6.10789	573205	0.00044146		4.68343	229245	0.0186463
5.13835	511104	0.00276029		5.85404	584708	0.00110924		6.12597	539738	0.000415685		4.69393	263305	0.0214167
5.14886	419587	0.00226604		5.87216	609252	0.0011558		6.14402	536567	0.000413243		4.70443	281494	0.0228961
5.16671	454632	0.00245531		5.89027	587576	0.00111468		6.16209	458206	0.000352892		4.71493	237854	0.0193465
5.17745	447768	0.00241824		5.90838	532371	0.00100995		6.18016	454868	0.000350322		4.72542	244685	0.0199022
5.18795	409866	0.00221354		5.92649	619529	0.00117529		6.19091	581990	0.000448226		4.73587	291987	0.0237496
5.19842	467513	0.00252487		5.94458	554306	0.00105156		6.20138	465727	0.000358685		4.74636	269435	0.0219153
5.20891	395443	0.00213565		5.96269	538437	0.00102146		6.21922	475368	0.00036611		4.75687	242550	0.0197285
5.22664	376331	0.00203243		5.98078	521854	0.000989997		6.23729	524086	0.000403631		4.76737	253715	0.0206366
5.2374	421466	0.00227619		5.99885	554731	0.00105237		6.25537	555691	0.000427971		4.77786	253332	0.0206055
5.24786	335908	0.00181412		6.01694	558001	0.00105857		6.27344	517352	0.000398444		4.78834	222634	0.0181086
5.25837	378739	0.00204544		6.03504	535021	0.00101498		6.29152	484366	0.00037304		4.79884	260838	0.021216
5.26886	390710	0.00211009		6.05314	580431	0.00110112		6.30967	481112	0.000370534		4.80934	259923	0.0211416
5.27934	429771	0.00232104		6.07124	653423	0.00123959		6.32777	456433	0.000351527		4.81984	251958	0.0204937
5.28983	433556	0.00234148		6.08935	483458	0.000917157		6.34588	471692	0.000363279		4.83033	250353	0.0203632
5.30033	418693	0.00226121		6.10743	572592	0.00108625		6.35664	442139	0.000340518		4.84081	244126	0.0198567
5.31081	387331	0.00209184		6.12552	608177	0.00115376		6.37449	481894	0.000371136		4.85128	282164	0.0229506
5.3213	363638	0.00196388		6.14359	444275	0.000842823		6.38526	442470	0.000340773		4.86178	261489	0.021269
5.33179	445375	0.00240531		6.16166	556012	0.0010548		6.40307	577398	0.000444689		4.87228	225903	0.0183745
5.34226	431173	0.00232861		6.17241	531640	0.00100856		6.41386	445997	0.000343489		4.88279	239544	0.019484
5.35273	404540	0.00218478		6.19025	610621	0.00115839		6.43169	509318	0.000392257		4.89328	276054	0.0224536
5.36321	340685	0.00183992		6.20835	564446	0.0010708		6.44248	397224	0.000305926		4.90375	228053	0.0185493
5.37372	439383	0.00237295		6.22646	539194	0.00102289		6.46035	545277	0.000419951		4.91425	276915	0.0225237
5.38421	411758	0.00222376		6.24456	548048	0.00103969		6.47113	449897	0.000346493		4.92476	260833	0.0212156
5.39467	417049	0.00225233		6.26268	497026	0.000942896		6.48901	458709	0.00035328		4.93526	259125	0.0210767
5.40517	465120	0.00251195		6.28075	505460	0.000958896		6.49981	483594	0.000372445		4.94573	273074	0.0222113
5.41566	373861	0.00201909		6.29884	581605	0.00110335		6.51029	439352	0.000338372		4.95623	226382	0.0184134
5.4335	317291	0.00171358		6.31695	510465	0.000968391		6.52807	459287	0.000353725		4.96671	236064	0.0192009
5.44427	311182	0.00168058		6.33505	554603	0.00105212		6.53884	484689	0.000373289		4.97721	248423	0.0202062
5.4547	456084	0.00246315		6.35316	469933	0.000891499		6.54932	374203	0.000288197		4.98772	223383	0.0181695
5.46518	374255	0.00202122		6.37127	592474	0.00112397		6.56716	384987	0.000296502		4.99822	269752	0.021941
5.47567	425144	0.00229605		6.38938	530562	0.00100652		6.57795	386870	0.000297952		5.0087	248292	0.0201955
5.48618	425477	0.00229785		6.40748	707212	0.00134163		6.58846	473037	0.000364315		5.01919	269980	0.0219596
5.49666	390681	0.00210993		6.42556	537315	0.00101933		6.59896	413312	0.000318317		5.02969	242042	0.0196872
5.50715	388727	0.00209938		6.44363	613169	0.00116323		6.61679	423913	0.000326481		5.0402	236150	0.0192079
5.51763	363825	0.00196489		6.46173	577170	0.00109494		6.62756	488571	0.000376278		5.05071	219240	0.0178325
5.52812	316959	0.00171178		6.47985	474892	0.000900906		6.63808	466967	0.00035964		5.06118	218503	0.0177726
5.53861	383341	0.00207029		6.49794	534169	0.00101336		6.65593	401143	0.000308945		5.07168	251483	0.0204551
5.54908	415733	0.00224523		6.51604	602672	0.00114331		6.67404	407235	0.000313636		5.08216	266808	0.0217016
5.55956	358790	0.0019377		6.53414	605640	0.00114895		6.68479	448558	0.000345462		5.09266	228844	0.0186137
5.57002	367225	0.00198325		6.55223	496416	0.000941739		6.6953	439698	0.000338638		5.10317	238388	0.01939
5.58052	403739	0.00218045		6.57033	510398	0.000968264		6.70579	460748	0.00035485		5.11366	245823	0.0199947
5.591	430078	0.0023227		6.58843	536888	0.00101852		6.71628	345562	0.000266138		5.12416	267426	0.0217519
5.60149	383781	0.00207267		6.60651	535053	0.00101504		6.73415	466568	0.000359332		5.13468	244422	0.0198808
5.61198	371083	0.00200409		6.62459	557968	0.00105851		6.74493	448962	0.000345773		5.14518	259755	0.0211279
5.62247	381211	0.00205879		6.64268	530248	0.00100592		6.76274	435995	0.000335786		5.15568	248666	0.020226
5.63296	415059	0.00224159		6.66077	744672	0.0014127		6.77353	472871	0.000364187		5.16615	208261	0.0169395
5.64344	346039	0.00186883		6.67887	591468	0.00112206		6.78401	399263	0.000307497		5.17665	220901	0.0179676
5.65392	369574	0.00199594		6.69699	575018	0.00109085		6.80186	414340	0.000319108		5.18714	262080	0.021317
5.66441	286198	0.00154565		6.71508	429205	0.000814235		6.81266	424726	0.000327107		5.19761	200156	0.0162803
5.6749	357731	0.00193198		6.73317	470367	0.000892322		6.82314	431670	0.000332455		5.2081	196283	0.0159652
5.68535	374755	0.00202392		6.74393	459972	0.000872602		6.83363	419360	0.000322975		5.21858	202128	0.0164407
5.6958	344362	0.00185978		6.76179	478580	0.000907903		6.84412	399834	0.000307937		5.22908	262796	0.0213753
5.70627	385544	0.00208219		6.77257	464613	0.000881406		6.85462	422670	0.000325524		5.23958	258008	0.0209858
5.71677	379017	0.00204694		6.79039	599600	0.00113749		6.86512	378524	0.000291524		5.25009	229514	0.0186682
5.72725	369043	0.00199307		6.80849	586730	0.00111307		6.87558	361998	0.000278797		5.26059	229324	0.0186527
5.73772	299427	0.0016171		6.82659	425564	0.000807327		6.88608	335098	0.000258079		5.27106	230229	0.0187263
5.74821	405338	0.00218909		6.84473	598347	0.00113511		6.89658	441273	0.000339851		5.28156	205186	0.0166894
5.7587	386437	0.00208701		6.85551	545988	0.00103578		6.90707	402379	0.000309897		5.29207	304368	0.0247566
5.76918	431565	0.00233073		6.87336	494190	0.000937516		6.91753	405511	0.000312309		5.30257	275258	0.0223889
5.77967	357966	0.00193325		6.89147	465401	0.000882901		6.92799	426533	0.000328499		5.31302	250145	0.0203463
5.79013	351711	0.00189947		6.90957	571840	0.00108482		6.93848	395753	0.000304793		5.32352	221696	0.0180323
5.80059	330472	0.00178476		6.92766	454567	0.000862348		6.94897	425478	0.000327687		5.33402	248812	0.0202378
5.81108	451194	0.00243674		6.94576	565886	0.00107353		6.95945	343324	0.000264415		5.34454	202568	0.0164764
5.82156	376928	0.00203566		6.95655	471579	0.000894621		6.96991	431528	0.000332346		5.35505	225168	0.0183147
5.83207	428142	0.00231224		6.97437	470729	0.000893009		6.9804	435282	0.000335237		5.36556	215532	0.0175309
5.84255	315769	0.00170536		6.99248	510660	0.000968761		6.99089	400801	0.000308681		5.37606	242870	0.0197545
5.85303	309649	0.0016723		7.01061	512503	0.000972257		7.00139	427977	0.000329611		5.38658	224642	0.0182719
5.86352	416511	0.00224943		7.02872	548748	0.00104102		7.01187	363494	0.000279949		5.39708	206769	0.0168181
5.87401	334020	0.00180392		7.04682	526547	0.0009989		7.02237	414343	0.000319111		5.40757	200436	0.016303
5.88449	298630	0.0016128		7.06489	487986	0.000925747		7.03283	391489	0.00030151		5.41806	254248	0.02068
5.89498	316227	0.00170783		7.08299	514195	0.000975467		7.04331	367133	0.000282751		5.42854	237802	0.0193423
5.90546	354406	0.00191402		7.10109	532661	0.0010105		7.0538	364146	0.000280451		5.43904	243553	0.0198101
5.91592	355471	0.00191977		7.11921	482898	0.000916094		7.06429	355576	0.000273851		5.44954	260247	0.0211679
5.9264	341271	0.00184308		7.13733	535210	0.00101533		7.07479	401563	0.000309268		5.46005	277291	0.0225543
5.93686	330800	0.00178653		7.15545	489580	0.00092877		7.08527	405889	0.0003126		5.47055	290486	0.0236275
5.94738	324751	0.00175387		7.17354	489173	0.000927998		7.09575	383149	0.000295086		5.48104	238758	0.0194201
5.95787	364115	0.00196646		7.19164	363296	0.0006892		7.10625	482816	0.000371846		5.49153	294333	0.0239404
5.96835	402076	0.00217147		7.20972	457175	0.000867296		7.11675	346825	0.000267111		5.50203	260119	0.0211575
5.97881	377003	0.00203606		7.22049	454037	0.000861343		7.1346	462087	0.000355881		5.51253	229103	0.0186347
5.98931	403662	0.00218004		7.23096	433955	0.000823246		7.14534	412070	0.00031736		5.523	250861	0.0204045
5.99979	388837	0.00209997		7.24146	479976	0.000910551		7.16316	352283	0.000271315		5.5335	252505	0.0205382
6.01028	326259	0.00176201		7.25196	436317	0.000827727		7.17393	423184	0.00032592		5.54397	228549	0.0185897
6.02077	320190	0.00172923		7.26978	483095	0.000916468		7.18442	409465	0.000315354		5.55447	239660	0.0194934
6.03121	353089	0.00190691		7.28055	545699	0.00103523		7.1949	328868	0.000253281		5.56497	255486	0.0207807
6.04171	356770	0.00192679		7.29839	422026	0.000800615		7.20538	393030	0.000302696		5.57547	242425	0.0197183
6.0522	342393	0.00184914		7.31651	480261	0.000911092		7.21584	385539	0.000296927		5.58594	250026	0.0203366
6.06271	376664	0.00203423		7.32727	480042	0.000910676		7.22633	413139	0.000318183		5.59644	242010	0.0196846
6.07319	367154	0.00198287		7.34508	491261	0.000931959		7.23682	364850	0.000280993		5.60693	235090	0.0191217
6.08369	356538	0.00192554		7.36322	427769	0.00081151		7.24731	338469	0.000260676		5.61743	248706	0.0202292
6.09418	317399	0.00171416		7.3814	550387	0.00104413		7.25778	395124	0.000304309		5.62792	216232	0.0175878
6.10468	345944	0.00186832		7.3922	456140	0.000865332		7.26825	405434	0.000312249		5.63841	274921	0.0223615
6.11515	359175	0.00193978		7.41002	433275	0.000821956		7.27874	396229	0.00030516		5.64891	228230	0.0185637
6.12562	356218	0.00192381		7.42084	419169	0.000795195		7.28923	358285	0.000275937		5.65938	230224	0.0187259
6.1361	321245	0.00173493		7.43136	504286	0.000956669		7.29971	419187	0.000322841		5.66987	266262	0.0216572
6.14655	327087	0.00176648		7.44186	463382	0.000879071		7.31017	406445	0.000313028		5.68036	251683	0.0204714
6.15704	319583	0.00172595		7.45968	397163	0.000753448		7.32065	409784	0.0003156		5.69085	249413	0.0202867
6.16753	358504	0.00193615		7.47779	499872	0.000948295		7.33114	339450	0.000261431		5.70133	238540	0.0194023
6.178	353584	0.00190958		7.48857	490274	0.000930087		7.34162	378048	0.000291158		5.71184	260252	0.0211683
6.18848	299600	0.00161803		7.50639	468854	0.000889452		7.3521	384956	0.000296478		5.72235	273734	0.0222649
6.19897	376251	0.002032		7.52452	470166	0.000891941		7.36258	386763	0.00029787		5.73285	246700	0.020066
6.20946	370902	0.00200311		7.54266	398780	0.000756516		7.37305	399290	0.000307518		5.74333	265735	0.0216143
6.21994	382398	0.0020652		7.56077	439847	0.000834423		7.38354	378348	0.000291389		5.75382	245914	0.0200021
6.23044	384435	0.0020762		7.57157	514333	0.000975729		7.39402	378596	0.00029158		5.76432	250286	0.0203577
6.24092	372941	0.00201412		7.58207	501869	0.000952084		7.4045	383719	0.000295525		5.77479	224498	0.0182602
6.25141	330781	0.00178643		7.59989	486811	0.000923517		7.415	387911	0.000298754		5.78528	227032	0.0184663
6.26187	349425	0.00188712		7.61801	503760	0.000955671		7.42548	414446	0.00031919		5.79576	226522	0.0184248
6.27234	335568	0.00181228		7.63612	534449	0.00101389		7.43597	341583	0.000263074		5.80627	229257	0.0186473
6.28282	288861	0.00156004		7.65422	567553	0.00107669		7.44645	386922	0.000297992		5.81677	238832	0.0194261
6.29333	335903	0.00181409		7.67241	472184	0.000895769		7.45692	387635	0.000298541		5.82727	218643	0.017784
6.30383	325281	0.00175673		7.69048	543525	0.00103111		7.4674	364499	0.000280723		5.83776	243139	0.0197764
6.31432	352692	0.00190476		7.7086	480765	0.000912048		7.47788	365113	0.000281196		5.84826	225245	0.0183209
6.32481	364837	0.00197036		7.7267	453073	0.000859514		7.48835	419930	0.000323414		5.85876	187859	0.01528
6.33531	323477	0.00174699		7.74479	477598	0.00090604		7.49883	367210	0.000282811		5.86925	236976	0.0192751
6.34581	327762	0.00177013		7.75554	402809	0.000764159		7.50928	395364	0.000304494		5.87976	265441	0.0215904
6.35631	386646	0.00208814		7.77341	508194	0.000964083		7.51977	403407	0.000310688		5.89024	234843	0.0191016
6.36679	317429	0.00171432		7.78419	546083	0.00103596		7.53026	412636	0.000317796		5.90072	260775	0.0212109
6.37725	321900	0.00173847		7.80201	401264	0.000761228		7.54075	380217	0.000292828		5.91122	250434	0.0203698
6.38773	335576	0.00181233		7.8201	520297	0.000987043		7.55121	386109	0.000297366		5.92172	283135	0.0230296
6.3982	287770	0.00155414		7.83088	533997	0.00101303		7.56167	412136	0.000317411		5.93222	249477	0.0202919
6.40871	336151	0.00181543		7.84869	568792	0.00107904		7.57215	343700	0.000264704		5.94272	216463	0.0176066
6.41919	331799	0.00179193		7.86675	448647	0.000851117		7.58265	399236	0.000307476		5.95322	265269	0.0215764
6.42967	352469	0.00190356		7.88489	429718	0.000815208		7.59313	360980	0.000278013		5.9637	262063	0.0213156
6.44017	349094	0.00188533		7.89571	480322	0.000911207		7.60359	351828	0.000270964		5.97421	247450	0.020127
6.45065	342775	0.00185121		7.90623	483358	0.000916967		7.61408	358534	0.000276129		5.98471	268283	0.0218216
6.46115	354497	0.00191451		7.92404	488179	0.000926113		7.62458	376004	0.000289584		5.99521	239522	0.0194822
6.47163	381267	0.00205909		7.94211	450510	0.000854652		7.63507	407427	0.000313784		6.00566	248860	0.0202417
6.48212	392575	0.00212016		7.96021	491508	0.000932428		7.64556	353113	0.000271954		6.01617	255330	0.020768
6.49257	356864	0.0019273		7.97098	467089	0.000886103		7.65605	369632	0.000284676		6.02667	242355	0.0197126
6.50305	322666	0.00174261		7.98878	455452	0.000864027		7.66655	382173	0.000294335		6.03717	278758	0.0226736
6.51353	297913	0.00160892		8.00692	512732	0.000972692		7.67704	343814	0.000264792		6.04767	234853	0.0191024
6.52403	366755	0.00198071		8.0177	404326	0.000767037		7.68752	383260	0.000295172		6.05817	255724	0.0208
6.53451	372216	0.00201021		8.03553	442050	0.000838602		7.69802	379194	0.00029204		6.06865	263258	0.0214128
6.54499	378244	0.00204276		8.04631	479173	0.000909028		7.70852	382221	0.000294372		6.07915	238281	0.0193813
6.55548	317727	0.00171593		8.05685	523074	0.000992311		7.71901	348658	0.000268523		6.08965	275985	0.022448
6.56596	368809	0.00199181		8.07469	472791	0.00089692		7.7295	390260	0.000300563		6.10015	236610	0.0192453
6.57644	437417	0.00236233		8.09281	444963	0.000844129		7.73997	434428	0.000334579		6.11063	226240	0.0184019
6.58693	325523	0.00175803		8.11089	403996	0.000766411		7.75047	414106	0.000318928		6.12111	252886	0.0205692
6.59743	345587	0.00186639		8.12167	478412	0.000907584		7.76097	382315	0.000294444		6.13161	227241	0.0184833
6.6079	301565	0.00162865		8.13216	422882	0.000802239		7.77146	345938	0.000266428		6.14211	244203	0.0198629
6.61837	315622	0.00170456		8.15001	393496	0.000746492		7.78194	384477	0.000296109		6.15261	250178	0.0203489
6.62886	315673	0.00170484		8.16077	481563	0.000913562		7.79243	370059	0.000285005		6.16309	247968	0.0201692
6.63937	315684	0.0017049		8.17125	464664	0.000881503		7.80292	443877	0.000341857		6.1736	277756	0.0225921
6.64985	309528	0.00167165		8.18904	393320	0.000746158		7.81342	420889	0.000324152		6.1841	255814	0.0208074
6.66033	361633	0.00195305		8.20714	418517	0.000793959		7.8239	371117	0.00028582		6.19461	247065	0.0200957
6.67083	333744	0.00180243		8.21789	470091	0.000891798		7.83437	365375	0.000281398		6.20511	237810	0.019343
6.68132	331042	0.00178784		8.22837	423874	0.000804121		7.84487	398560	0.000306955		6.2156	264306	0.0214981
6.69182	297017	0.00160408		8.24612	460544	0.000873687		7.85537	398537	0.000306938		6.2261	269624	0.0219306
6.7023	290535	0.00156908		8.25685	402324	0.000763239		7.86585	379889	0.000292576		6.23659	259243	0.0210863
6.71279	312066	0.00168536		8.26732	375039	0.000711477		7.87634	394427	0.000303772		6.24709	261023	0.021231
6.72325	395444	0.00213565		8.2778	390238	0.000740311		7.88682	372429	0.00028683		6.25759	229863	0.0186966
6.73374	286963	0.00154979		8.28828	435839	0.00082682		7.89731	431499	0.000332324		6.26808	206558	0.016801
6.74422	297338	0.00160582		8.29874	397349	0.000753801		7.90779	435444	0.000335362		6.27857	250044	0.020338
6.75473	350898	0.00189508		8.3092	351228	0.000666306		7.91828	479351	0.000369177		6.28908	286643	0.0233149
6.7652	306439	0.00165497		8.31966	337869	0.000640963		7.92877	491872	0.000378821		6.29958	236504	0.0192367
6.77569	305429	0.00164951		8.33013	379847	0.000720599		7.94662	677826	0.000522035		6.31009	248623	0.0202225
6.78618	306832	0.00165709		8.34059	309587	0.00058731		7.96469	1214450	0.000935322		6.32057	282216	0.0229548
6.79667	340153	0.00183705		8.35104	355281	0.000673995		7.98281	1160920	0.000894095		6.33107	246354	0.0200379
6.80714	332046	0.00179326		8.36148	322361	0.000611543		8.00092	759055	0.000584594		6.34156	252711	0.020555
6.81763	357315	0.00192973		8.37195	371150	0.0007041		8.01905	533781	0.000411097		6.35204	218202	0.0177481
6.82813	308090	0.00166389		8.3824	367387	0.000696961		8.03712	436633	0.000336278		6.36254	252284	0.0205202
6.8386	340474	0.00183878		8.39285	405868	0.000769962		8.05521	398312	0.000306764		6.37301	254890	0.0207322
6.84908	316913	0.00171154		8.40332	381371	0.00072349		8.06595	394759	0.000304028		6.38351	255278	0.0207638
6.85957	306498	0.00165529		8.41379	325569	0.000617629		8.07639	406492	0.000313064		6.39401	226112	0.0183915
6.87007	287139	0.00155074		8.42425	278559	0.000528448		8.08687	380034	0.000292687		6.40452	277878	0.022602
6.88057	316586	0.00170977		8.43472	330375	0.000626746		8.09735	396829	0.000305622		6.41502	232486	0.0189099
6.89106	334636	0.00180725		8.44516	321834	0.000610544		8.10782	377140	0.000290458		6.42549	211784	0.0172261
6.90155	342747	0.00185106		8.45563	330271	0.000626549		8.11829	440653	0.000339374		6.43599	242905	0.0197574
6.91203	309159	0.00166966		8.4661	320931	0.000608831		8.12876	395719	0.000304767		6.44649	272257	0.0221448
6.92253	316834	0.00171111		8.47655	255192	0.000484119		8.13923	393412	0.000302991		6.45698	242080	0.0196903
6.93302	330393	0.00178434		8.48702	305895	0.000580306		8.14969	330235	0.000254334		6.46745	257899	0.0209769
6.94351	311229	0.00168084		8.49746	365645	0.000693656		8.16016	355047	0.000273443		6.47794	229232	0.0186452
6.95396	275776	0.00148937		8.50792	324081	0.000614806		8.17063	339999	0.000261854		6.48844	276807	0.0225149
6.96442	328450	0.00177384		8.51839	368286	0.000698667		8.18109	400696	0.0003086		6.49894	221167	0.0179892
6.97491	324365	0.00175178		8.52884	350796	0.000665487		8.19151	420334	0.000323725		6.50944	218854	0.0178011
6.9854	316621	0.00170996		8.5393	288662	0.000547614		8.20195	352406	0.000271409		6.51995	263249	0.0214121
6.99589	325649	0.00175872		8.54974	309091	0.000586369		8.21243	336089	0.000258843		6.53043	265529	0.0215976
7.00637	292221	0.00157818		8.5602	230856	0.000437951		8.2229	336555	0.000259201		6.54091	281838	0.0229241
7.01687	346835	0.00187313		8.57066	239162	0.000453708		8.23336	339835	0.000261728		6.55141	226326	0.0184089
7.02737	275848	0.00148976		8.58112	310113	0.000588308		8.24379	385047	0.000296548		6.56191	297702	0.0242144
7.03786	280221	0.00151337		8.59152	283492	0.000537806		8.25424	310095	0.000238823		6.57241	238120	0.0193682
7.04833	289022	0.00156091		8.60198	260486	0.000494162		8.26471	327442	0.000252183		6.58289	259816	0.0211329
7.0588	319240	0.0017241		8.61243	249519	0.000473357		8.27516	332463	0.00025605		6.59337	252341	0.0205249
7.06928	307493	0.00166066		8.6229	243184	0.000461339		8.28562	307934	0.000237159		6.60388	267979	0.0217968
7.07976	331282	0.00178914		8.63336	306395	0.000581255		8.29607	330516	0.00025455		6.61437	222126	0.0180673
7.09025	280039	0.00151239		8.6438	265575	0.000503816		8.3065	267058	0.000205678		6.62487	245034	0.0199305
7.10074	321665	0.0017372		8.65425	254277	0.000482383		8.31696	325225	0.000250476		6.63538	222897	0.01813
7.11122	289475	0.00156335		8.66471	242170	0.000459415		8.32743	252445	0.000194423		6.64587	242692	0.01974
7.12172	277993	0.00150134		8.67517	298163	0.000565638		8.3379	278492	0.000214484		6.65637	273929	0.0222808
7.13221	305036	0.00164739		8.68561	255405	0.000484523		8.34835	337043	0.000259577		6.66687	226911	0.0184565
7.14268	305543	0.00165013		8.69606	287519	0.000545445		8.3588	287661	0.000221545		6.67738	214783	0.01747
7.15316	277825	0.00150043		8.7065	275583	0.000522802		8.36926	317138	0.000244247		6.68788	225738	0.018361
7.16366	354925	0.00191682		8.71696	294519	0.000558725		8.37973	268686	0.000206931		6.69834	283290	0.0230422
7.17414	314074	0.0016962		8.7274	251696	0.000477486		8.39016	297198	0.00022889		6.70884	255645	0.0207936
7.18462	321541	0.00173653		8.73788	225681	0.000428134		8.40064	283583	0.000218405		6.71934	239387	0.0194712
7.1951	299145	0.00161558		8.74836	247609	0.000469733		8.41111	288916	0.000222512		6.72984	218080	0.0177382
7.20558	307684	0.00166169		8.75883	207976	0.000394546		8.42154	284647	0.000219224		6.74035	228957	0.0186229
7.21608	289389	0.00156289		8.76928	256661	0.000486905		8.43199	298545	0.000229928		6.75083	246959	0.0200871
7.22657	308153	0.00166423		8.77977	249130	0.000472619		8.44244	284282	0.000218943		6.76134	232883	0.0189422
7.23704	245429	0.00132548		8.79025	233386	0.000442751		8.4529	273964	0.000210996		6.77185	214919	0.017481
7.24752	329648	0.00178031		8.80075	232112	0.000440334		8.46336	248216	0.000191166		6.78235	203081	0.0165182
7.25801	353711	0.00191027		8.81123	258390	0.000490185		8.47383	254574	0.000196063		6.79283	261027	0.0212314
7.26849	315987	0.00170653		8.8217	207939	0.000394476		8.48427	210696	0.00016227		6.80332	257822	0.0209707
7.27898	308945	0.0016685		8.83221	254036	0.000481926		8.49475	245200	0.000188843		6.81379	254916	0.0207343
7.28946	299483	0.0016174		8.8427	238150	0.000451789		8.50521	260492	0.000200621		6.8243	252286	0.0205204
7.29992	251877	0.0013603		8.85323	243950	0.000462792		8.51568	233282	0.000179665		6.8348	216342	0.0175968
7.3104	327062	0.00176635		8.86373	227250	0.000431111		8.52614	269195	0.000207323		6.84531	168933	0.0137406
7.3209	313670	0.00169402		8.87425	255967	0.000485589		8.53655	240849	0.000185492		6.8558	213943	0.0174017
7.33139	355399	0.00191938		8.88477	262453	0.000497893		8.547	273023	0.000210272		6.86631	249121	0.020263
7.34186	349236	0.0018861		8.8953	254596	0.000482988		8.55746	267487	0.000206008		6.87682	273217	0.0222229
7.35235	310627	0.00167759		8.90582	215509	0.000408837		8.56791	263266	0.000202757		6.88732	232683	0.0189259
7.36284	261399	0.00141172		8.91633	161264	0.00030593		8.57834	256799	0.000197777		6.89783	236708	0.0192533
7.37333	283237	0.00152966		8.92686	239133	0.000453653		8.58878	246550	0.000189883		6.90831	233292	0.0189755
7.38383	268459	0.00144985		8.93738	210664	0.000399646		8.59923	237032	0.000182553		6.91881	221354	0.0180045
7.39431	301670	0.00162921		8.94792	195329	0.000370554		8.60969	222394	0.000171279		6.92929	262908	0.0213844
7.40481	259754	0.00140284		8.95844	208600	0.00039573		8.62011	243015	0.000187161		6.9398	226986	0.0184626
7.41528	356938	0.0019277		8.96899	203896	0.000386806		8.63057	259373	0.000199759		6.95029	240876	0.0195923
7.42577	265557	0.00143418		8.97954	214590	0.000407094		8.64101	231098	0.000177983		6.96079	270098	0.0219692
7.43624	269786	0.00145702		8.99008	205258	0.00038939		8.65144	216158	0.000166476		6.97127	241120	0.0196122
7.44674	334229	0.00180505		9.00061	231115	0.000438443		8.66189	228506	0.000175986		6.98179	252925	0.0205724
7.45723	293092	0.00158289		9.01114	223124	0.000423283		8.67232	284157	0.000218847		6.99229	236952	0.0192732
7.46772	316041	0.00170683		9.02168	218915	0.000415298		8.68277	206668	0.000159168		7.00279	231070	0.0187947
7.47821	302671	0.00163462		9.03222	189866	0.00036019		8.69321	254607	0.000196088		7.01329	216579	0.0176161
7.48871	279740	0.00151078		9.04278	197843	0.000375323		8.70366	240906	0.000185536		7.0238	259488	0.0211062
7.49921	304167	0.0016427		9.05329	226540	0.000429764		8.7141	215714	0.000166134		7.03429	271716	0.0221008
7.50972	318146	0.00171819		9.06387	223151	0.000423334		8.72457	206208	0.000158813		7.04477	228717	0.0186033
7.52021	267731	0.00144592		9.07443	234018	0.00044395		8.73504	217516	0.000167522		7.05528	209242	0.0170193
7.53067	326552	0.00176359		9.085	180165	0.000341787		8.74551	202743	0.000156145		7.06578	249882	0.0203249
7.54114	289239	0.00156208		9.09556	221749	0.000420675		8.75596	188198	0.000144943		7.07626	275719	0.0224264
7.55165	307286	0.00165954		9.10611	217553	0.000412715		8.76639	256172	0.000197294		7.08674	254790	0.0207241
7.56217	305833	0.0016517		9.11668	206505	0.000391756		8.77686	241552	0.000186034		7.09726	268572	0.0218451
7.57268	332108	0.0017936		9.12724	200311	0.000380005		8.78735	229711	0.000176914		7.10777	239469	0.0194779
7.58318	336860	0.00181926		9.1378	218516	0.000414541		8.79784	236898	0.00018245		7.11827	221202	0.0179921
7.5937	280463	0.00151468		9.14834	189793	0.000360052		8.80833	219501	0.000169051		7.12875	212545	0.017288
7.60421	312683	0.00168869		9.1589	214255	0.000406458		8.81879	207455	0.000159774		7.13924	244013	0.0198475
7.61472	311909	0.00168451		9.16944	210511	0.000399355		8.82929	198027	0.000152513		7.14974	270297	0.0219854
7.62522	246371	0.00133056		9.18	211485	0.000401203		8.8398	217977	0.000167877		7.16022	250932	0.0204103
7.63571	285148	0.00153998		9.19054	213898	0.000405781		8.8503	235148	0.000181102		7.1707	234747	0.0190938
7.64619	315496	0.00170388		9.20111	216945	0.000411561		8.8608	204369	0.000157397		7.18119	255649	0.0207939
7.65669	354072	0.00191222		9.21168	230141	0.000436595		8.87131	192624	0.000148351		7.19169	213670	0.0173795
7.6672	303473	0.00163895		9.22224	210175	0.000398718		8.8818	194527	0.000149817		7.20219	265102	0.0215628
7.6777	345041	0.00186344		9.23278	207042	0.000392774		8.89232	185580	0.000142926		7.21271	259972	0.0211456
7.68822	331380	0.00178967		9.24335	181739	0.000344773		8.90286	201952	0.000155536		7.22319	250513	0.0203762
7.69873	314546	0.00169875		9.25392	219605	0.000416607		8.91336	202524	0.000155976		7.23369	262174	0.0213247
7.70926	284786	0.00153803		9.26448	215628	0.000409063		8.92389	203913	0.000157046		7.24418	226403	0.0184151
7.71976	292446	0.0015794		9.27502	212033	0.000402243		8.93441	180208	0.000138789		7.25469	233315	0.0189773
7.73025	283369	0.00153038		9.28555	207737	0.000394093		8.94494	202224	0.000155745		7.26516	229704	0.0186836
7.74077	337091	0.00182051		9.29611	205824	0.000390464		8.95547	207134	0.000159527		7.27564	259200	0.0210828
7.7513	296614	0.00160191		9.30666	238622	0.000452684		8.96597	173379	0.00013353		7.28613	243491	0.019805
7.76181	288701	0.00155917		9.31725	197076	0.000373868		8.97651	197604	0.000152187		7.29663	230473	0.0187462
7.77232	342708	0.00185084		9.32781	241907	0.000458916		8.98705	193711	0.000149189		7.30712	255811	0.0208071
7.78281	280269	0.00151363		9.33838	204101	0.000387195		8.99755	191883	0.000147781		7.31759	272895	0.0221967
7.79334	339491	0.00183347		9.34895	227232	0.000431076		9.00808	178025	0.000137108		7.32811	268005	0.0217989
7.80387	304350	0.00164369		9.35951	198040	0.000375697		9.01862	189226	0.000145734		7.33861	223128	0.0181488
7.81439	311535	0.00168249		9.37007	213918	0.000405819		9.02917	173291	0.000133462		7.34911	237088	0.0192842
7.82487	310131	0.00167491		9.38062	206105	0.000390997		9.03971	202234	0.000155753		7.35959	235585	0.019162
7.83537	350919	0.00189519		9.39119	173524	0.000329188		9.05026	198915	0.000153197		7.3701	237439	0.0193128
7.84586	338294	0.00182701		9.40173	201572	0.000382397		9.06078	178254	0.000137284		7.38059	263846	0.0214607
7.85635	315419	0.00170347		9.41227	186109	0.000353063		9.07134	208742	0.000160765		7.39107	259450	0.0211031
7.86685	358793	0.00193771		9.42278	168486	0.000319631		9.0819	190197	0.000146482		7.40158	250655	0.0203877
7.87729	327181	0.00176699		9.43329	184378	0.000349779		9.09248	194775	0.000150008		7.41206	267763	0.0217793
7.88778	337609	0.00182331		9.44382	223111	0.000423259		9.10304	185953	0.000143214		7.42256	235070	0.0191201
7.89826	310102	0.00167475		9.45435	196797	0.000373339		9.11357	164761	0.000126892		7.43306	232574	0.0189171
7.90877	343698	0.00185619		9.46488	196387	0.000372561		9.12415	197351	0.000151992		7.44358	222980	0.0181367
7.91924	363319	0.00196216		9.47543	200329	0.000380039		9.13471	206922	0.000159363		7.45408	268444	0.0218347
7.92972	366957	0.00198181		9.48599	208157	0.00039489		9.14528	176704	0.000136091		7.46456	239024	0.0194417
7.94021	339875	0.00183554		9.49656	189312	0.000359139		9.15583	191908	0.0001478		7.47506	212847	0.0173125
7.95071	387824	0.0020945		9.50713	221320	0.000419861		9.16636	201852	0.000155459		7.48557	263636	0.0214436
7.9612	325289	0.00175677		9.51765	204548	0.000388043		9.17691	177074	0.000136375		7.49606	237492	0.0193171
7.97168	362449	0.00195746		9.52822	176357	0.000334563		9.18747	165722	0.000127633		7.50653	248448	0.0202082
7.98217	340180	0.00183719		9.53878	169577	0.0003217		9.19803	220755	0.000170017		7.51703	250983	0.0204144
7.99264	307132	0.00165871		9.54937	191297	0.000362905		9.20857	194836	0.000150055		7.52753	262573	0.0213571
8.0031	289077	0.0015612		9.55996	206522	0.000391788		9.21913	168955	0.000130123		7.53803	246850	0.0200782
8.01355	344829	0.0018623		9.57053	177124	0.000336018		9.22967	207795	0.000160036		7.54853	211172	0.0171763
8.02403	323816	0.00174882		9.5811	200604	0.000380561		9.24023	206750	0.000159231		7.55905	240288	0.0195445
8.0345	339871	0.00183552		9.59168	201567	0.000382388		9.25081	208630	0.000160679		7.56956	239880	0.0195113
8.04497	343864	0.00185709		9.60224	220947	0.000419153		9.26135	181757	0.000139982		7.58005	253130	0.020589
8.05543	317574	0.00171511		9.61279	187597	0.000355886		9.27191	194984	0.000150169		7.59056	250873	0.0204055
8.0659	340610	0.00183951		9.62336	202442	0.000384048		9.28247	199998	0.000154031		7.60108	212805	0.0173091
8.07637	321778	0.00173781		9.63391	187274	0.000355273		9.29303	200696	0.000154568		7.61158	218680	0.017787
8.08684	376985	0.00203596		9.64449	186006	0.000352868		9.30357	155557	0.000119804		7.62205	245457	0.0199649
8.0973	285205	0.00154029		9.65504	204753	0.000388432		9.31411	171878	0.000132374		7.63253	289543	0.0235508
8.10773	299481	0.00161739		9.66562	200667	0.000380681		9.32469	191148	0.000147215		7.64304	257469	0.020942
8.11819	344750	0.00186187		9.67621	214867	0.000407619		9.33526	180655	0.000139133		7.65356	244220	0.0198643
8.12866	340025	0.00183635		9.68678	205084	0.00038906		9.3458	202672	0.00015609		7.66406	288851	0.0234945
8.13914	319188	0.00172382		9.69736	167959	0.000318631		9.35635	160427	0.000123555		7.67458	274355	0.0223154
8.14959	332446	0.00179542		9.70792	227324	0.000431251		9.36692	198358	0.000152768		7.68506	240526	0.0195639
8.16007	342731	0.00185097		9.71848	181021	0.000343411		9.37748	193274	0.000148852		7.69557	268940	0.021875
8.17056	345931	0.00186825		9.72906	190367	0.000361141		9.38804	166766	0.000128437		7.70607	240593	0.0195693
8.18104	259700	0.00140255		9.73963	198748	0.00037704		9.39859	175135	0.000134882		7.71659	247189	0.0201058
8.19152	318915	0.00172235		9.75016	205138	0.000389162		9.40912	191597	0.000147561		7.7271	293072	0.0238378
8.20198	324694	0.00175356		9.76074	194823	0.000369594		9.41963	182130	0.000140269		7.73757	295451	0.0240313
8.21247	348778	0.00188363		9.7713	193795	0.000367644		9.43013	167660	0.000129125		7.74808	228613	0.0185949
8.22293	269327	0.00145454		9.78188	203845	0.000386709		9.44065	186325	0.0001435		7.75859	229147	0.0186383
8.2334	311553	0.00168259		9.79247	196608	0.00037298		9.45117	202206	0.000155731		7.76909	255585	0.0207887
8.24388	275351	0.00148707		9.80303	203738	0.000386506		9.46168	174573	0.000134449		7.77959	241065	0.0196077
8.25435	303014	0.00163647		9.81359	162630	0.000308521		9.47224	185733	0.000143044		7.79011	252649	0.0205499
8.26483	271897	0.00146842		9.82416	198848	0.00037723		9.48282	202324	0.000155822		7.80061	263011	0.0213927
8.2753	258433	0.00139571		9.83473	174268	0.0003306		9.49339	178858	0.000137749		7.81111	265802	0.0216198
8.28578	290271	0.00156765		9.84529	194130	0.000368279		9.50392	168355	0.00012966		7.82162	241889	0.0196747
8.29621	254591	0.00137496		9.85586	171328	0.000325022		9.51448	166905	0.000128544		7.83213	305907	0.0248818
8.30667	271586	0.00146674		9.86642	196148	0.000372108		9.52505	227034	0.000174853		7.84262	240264	0.0195426
8.31712	259748	0.00140281		9.87699	220945	0.000419149		9.53561	181767	0.00013999		7.85309	264963	0.0215515
8.32757	271111	0.00146417		9.88757	214726	0.000407352		9.54616	171515	0.000132094		7.8636	245435	0.0199632
8.33804	294614	0.00159111		9.89812	219970	0.0004173		9.55673	196094	0.000151024		7.8741	266924	0.021711
8.34849	269896	0.00145761		9.9087	210879	0.000400053		9.56731	196238	0.000151135		7.8846	256101	0.0208307
8.35896	271604	0.00146684		9.91927	195870	0.00037158		9.57784	179064	0.000137908		7.89509	267551	0.021762
8.36945	256182	0.00138355		9.92985	198763	0.000377069		9.58841	195163	0.000150307		7.90562	260539	0.0211917
8.37993	274059	0.0014801		9.94042	197814	0.000375268		9.59896	173895	0.000133927		7.91615	280966	0.0228532
8.39037	274759	0.00148388		9.95097	196353	0.000372497		9.60953	184751	0.000142288		7.92665	269357	0.0219089
8.40083	268191	0.0014484		9.96155	173609	0.000329349		9.62008	183105	0.00014102		7.93714	246499	0.0200497
8.41129	221545	0.00119649		9.97213	208960	0.000396413		9.63064	196478	0.00015132		7.94764	298467	0.0242767
8.42175	212849	0.00114952		9.98267	182855	0.00034689		9.64118	143240	0.000110318		7.9581	281597	0.0229045
8.43221	266082	0.00143701		9.99322	190389	0.000361182		9.65175	174081	0.00013407		7.96856	287300	0.0233684
8.44266	235301	0.00127078						9.66231	191070	0.000147155		7.97905	224787	0.0182837
8.45313	264186	0.00142678						9.67289	193114	0.000148729		7.98953	279710	0.022751
8.46358	189741	0.00102472						9.68346	166920	0.000128555		8.00002	297588	0.0242052
8.47406	216027	0.00116669						9.69398	189997	0.000146328		8.0105	273314	0.0222308
8.48455	222881	0.0012037						9.70454	176155	0.000135668		8.02099	288149	0.0234374
8.49501	211856	0.00114416						9.71512	184475	0.000142075		8.03148	277698	0.0225874
8.50549	227806	0.0012303						9.72569	163842	0.000126185		8.04196	258663	0.0210391
8.51597	212657	0.00114849						9.73627	185810	0.000143104		8.05245	276844	0.0225179
8.52642	208406	0.00112553						9.74681	177849	0.000136972		8.06292	319535	0.0259903
8.5369	243013	0.00131243						9.75738	144216	0.00011107		8.07338	322305	0.0262156
8.54737	179852	0.000971317						9.76796	194552	0.000149836		8.08384	229321	0.0186525
8.55785	212801	0.00114926						9.77852	169997	0.000130925		8.09432	303537	0.024689
8.5683	218156	0.00117818						9.78907	183112	0.000141026		8.10479	270814	0.0220274
8.57874	256194	0.00138361						9.79966	178332	0.000137344		8.11527	311248	0.0253162
8.58921	215742	0.00116515						9.81021	194805	0.000150031		8.12574	276322	0.0224754
8.59969	233980	0.00126364						9.82078	175770	0.000135371		8.1362	276105	0.0224578
8.61016	209924	0.00113373						9.83133	168251	0.00012958		8.14668	301918	0.0245574
8.62062	209792	0.00113301						9.84188	171191	0.000131845		8.15716	283362	0.0230481
8.63109	188055	0.00101562						9.85245	179547	0.00013828		8.16764	291681	0.0237247
8.64155	198906	0.00107422						9.86302	183812	0.000141565		8.17811	289061	0.0235116
8.65202	230559	0.00124517						9.87359	157842	0.000121564		8.18856	261090	0.0212365
8.66249	189163	0.0010216						9.88416	203280	0.000156558		8.199	237512	0.0193187
8.67293	138802	0.000749621						9.89472	182867	0.000140837		8.20947	284531	0.0231431
8.68337	210852	0.00113874						9.9053	155196	0.000119526		8.21994	269092	0.0218874
8.69384	209755	0.00113281						9.91586	203553	0.000156769		8.23042	278145	0.0226237
8.70432	193397	0.00104447						9.9264	175387	0.000135076		8.24088	239239	0.0194592
8.71479	156087	0.000842971						9.93697	172735	0.000133034		8.25133	254759	0.0207215
8.72528	184672	0.000997348						9.94756	177731	0.000136881		8.2618	235277	0.0191369
8.73576	174853	0.000944319						9.95812	164251	0.0001265		8.27227	252836	0.0205651
8.74625	211455	0.00114199						9.96869	170538	0.000131342		8.28274	247741	0.0201507
8.75671	201008	0.00108557						9.97925	181459	0.000139753		8.2932	272156	0.0221366
8.7672	204252	0.00110309						9.98982	183750	0.000141517		8.30367	234926	0.0191084
8.77769	186366	0.0010065						10.0004	178856	0.000137748		8.31411	220925	0.0179696
8.7882	211133	0.00114025										8.32457	186809	0.0151946
8.79867	191578	0.00103465										8.33504	261885	0.0213012
8.80918	187974	0.00101518										8.3455	202603	0.0164793
8.81969	195631	0.00105653										8.35596	246221	0.0200271
8.83022	178775	0.000965501										8.36641	224941	0.0182962
8.84075	179582	0.000969859										8.37688	235338	0.0191419
8.85126	165709	0.000894936										8.38735	241048	0.0196063
8.8618	178543	0.000964248										8.39782	183426	0.0149195
8.87234	191035	0.00103171										8.40828	228621	0.0185955
8.88288	183785	0.000992558										8.41874	222219	0.0180748
8.89342	196799	0.00106284										8.42918	222357	0.018086
8.90394	195584	0.00105628										8.43965	228127	0.0185554
8.91447	157169	0.000848814										8.45013	212691	0.0172998
8.92502	150480	0.000812689										8.46058	187939	0.0152866
8.93557	152880	0.000825651										8.47103	172835	0.014058
8.94617	162212	0.00087605										8.48152	199969	0.016265
8.95671	186182	0.0010055										8.49199	183027	0.014887
8.96726	134821	0.000728121										8.50246	167948	0.0136605
8.97783	158995	0.000858676										8.51293	173657	0.0141249
8.98838	162233	0.000876163										8.52337	211632	0.0172137
8.99893	182530	0.00098578										8.53383	180633	0.0146923
9.00947	169506	0.000915442										8.54427	182011	0.0148044
9.02002	165501	0.000893812										8.55474	213687	0.0173808
9.03057	161151	0.00087032										8.5652	164729	0.0133987
9.04112	184856	0.000998342										8.57566	203129	0.0165221
9.05166	149957	0.000809865										8.58609	163645	0.0133105
9.06222	169385	0.000914789										8.59655	216201	0.0175853
9.0728	155691	0.000840832										8.607	170598	0.0138761
9.08338	149767	0.000808839										8.61746	195941	0.0159374
9.09396	187649	0.00101343										8.62792	229305	0.0186512
9.1045	161186	0.000870509										8.63836	146957	0.0119532
9.11508	173694	0.00093806										8.64881	191718	0.0155939
9.12565	179274	0.000968196										8.65925	162332	0.0132037
9.13621	166254	0.000897879										8.6697	142749	0.0116109
9.14676	154639	0.000835151										8.68016	167935	0.0136595
9.1573	159841	0.000863245										8.6906	223809	0.0182041
9.16786	164594	0.000888914										8.70104	183879	0.0149563
9.17844	175842	0.000949661										8.71151	159025	0.0129348
9.18901	182963	0.000988119										8.72198	170654	0.0138806
9.19954	153026	0.000826439										8.73245	180162	0.014654
9.21011	170071	0.000918493										8.74291	179070	0.0145652
9.22068	177140	0.000956671										8.75338	173080	0.014078
9.23125	174880	0.000944465										8.76385	178247	0.0144982
9.2418	148044	0.000799533										8.7743	190550	0.0154989
9.25234	174597	0.000942937										8.78479	156206	0.0127055
9.26287	143294	0.00077388										8.79528	188459	0.0153288
9.27344	174215	0.000940874										8.80575	145869	0.0118647
9.284	173208	0.000935435										8.81622	137073	0.0111492
9.29456	156683	0.00084619										8.82675	167563	0.0136292
9.30512	183497	0.000991003										8.83726	171564	0.0139546
9.31567	174894	0.000944541										8.84778	152312	0.0123887
9.32624	156526	0.000845342										8.85829	145360	0.0118233
9.33679	146750	0.000792545										8.8688	180062	0.0146459
9.34734	160504	0.000866825										8.87933	134851	0.0109685
9.3579	142662	0.000770467										8.88983	146194	0.0118911
9.36847	151400	0.000817658										8.90036	144997	0.0117937
9.379	163696	0.000884064										8.91088	142554	0.011595
9.38955	155131	0.000837808										8.92142	153103	0.0124531
9.40008	179258	0.000968109										8.93194	133414	0.0108516
9.41064	133976	0.000723557										8.94248	163785	0.0133219
9.42117	169818	0.000917127										8.95302	142226	0.0115684
9.43167	137249	0.000741233										8.96356	141587	0.0115164
9.44215	182976	0.000988189										8.9741	146001	0.0118754
9.45267	144699	0.000781468										8.98463	152652	0.0124164
9.46321	152064	0.000821244										8.99517	173776	0.0141346
9.47377	184352	0.00099562										9.00568	154735	0.0125858
9.48431	156804	0.000846843										9.01623	147596	0.0120051
9.49483	185218	0.0010003										9.02678	119683	0.00973476
9.50538	178227	0.000962541										9.03734	187200	0.0152264
9.51595	177446	0.000958323										9.04789	162432	0.0132119
9.52654	141070	0.000761869										9.05844	146829	0.0119428
9.5371	129409	0.000698892										9.069	153181	0.0124594
9.54766	146137	0.000789234										9.07957	148032	0.0120406
9.55824	153164	0.000827185										9.09014	142667	0.0116042
9.56881	148119	0.000799938										9.10072	174390	0.0141845
9.57939	139561	0.00075372										9.11127	138023	0.0112265
9.58993	160803	0.00086844										9.12183	144410	0.011746
9.60051	150460	0.000812581										9.1324	140654	0.0114405
9.61105	166258	0.000897901										9.14297	154778	0.0125893
9.62162	156833	0.000847										9.15354	139023	0.0113078
9.63219	170798	0.00092242										9.1641	130885	0.0106459
9.64275	145288	0.000784649										9.17468	166990	0.0135826
9.65333	174059	0.000940031										9.18522	130728	0.0106331
9.6639	141072	0.00076188										9.19578	137884	0.0112152
9.67448	155408	0.000839304										9.20634	148104	0.0120465
9.68502	144761	0.000781803										9.21691	120315	0.00978616
9.69558	165949	0.000896232										9.22748	144240	0.0117322
9.70615	152813	0.000825289										9.238	156626	0.0127396
9.71672	165030	0.000891269										9.24855	153176	0.012459
9.72726	144929	0.00078271										9.25913	146850	0.0119445
9.73782	155613	0.000840411										9.2697	135015	0.0109818
9.74838	190832	0.00103062										9.28027	131107	0.010664
9.75897	158445	0.000855706										9.29085	161409	0.0131287
9.76956	167188	0.000902923										9.30144	152610	0.012413
9.78012	165881	0.000895865										9.31201	152152	0.0123757
9.79069	195795	0.00105742										9.32257	141502	0.0115095
9.80125	141521	0.000764305										9.33314	139785	0.0113698
9.81182	147940	0.000798972										9.34373	133405	0.0108509
9.82239	176298	0.000952123										9.35427	146963	0.0119537
9.83295	160480	0.000866696										9.36485	143931	0.011707
9.84349	142206	0.000768004										9.3754	123750	0.0100656
9.85404	135447	0.000731501										9.38596	148697	0.0120947
9.86461	150348	0.000811976										9.39653	140103	0.0113957
9.87519	156594	0.000845709										9.40711	141974	0.0115479
9.88574	134814	0.000728083										9.41766	124099	0.0100939
9.89631	157657	0.00085145										9.42817	144830	0.0117802
9.90689	142949	0.000772017										9.43866	123696	0.0100612
9.91746	138199	0.000746364										9.4492	132565	0.0107826
9.92802	163189	0.000881326										9.45974	120442	0.00979649
9.93857	149525	0.000807532										9.47028	122752	0.00998438
9.94913	157687	0.000851612										9.48087	141140	0.01148
9.95968	169825	0.000917165										9.49142	145265	0.0118155
9.97027	160922	0.000869083										9.50197	151728	0.0123412
9.98083	165812	0.000895492										9.51254	129846	0.0105614
9.99144	185700	0.0010029										9.52314	150576	0.0122475
												9.53372	159633	0.0129842
												9.5443	162852	0.013246
												9.55487	133463	0.0108556
												9.56544	125431	0.0102023
												9.57601	140465	0.0114251
												9.58658	145803	0.0118593
												9.59715	135164	0.0109939
												9.60773	157388	0.0128016
												9.61831	142060	0.0115549
												9.62887	152776	0.0124265
												9.63945	148927	0.0121134
												9.65003	147874	0.0120278
												9.6606	141088	0.0114758
												9.67117	161419	0.0131295
												9.68174	139185	0.011321
												9.69231	160603	0.0130631
												9.70285	151978	0.0123616
												9.71343	123126	0.0100148
												9.72402	158308	0.0128764
												9.7346	153018	0.0124462
												9.74518	137977	0.0112228
												9.75575	140650	0.0114402
												9.76632	119786	0.00974314
												9.77691	148407	0.0120711
												9.7875	123182	0.0100194
												9.79808	126862	0.0103187
												9.80865	128793	0.0104757
												9.81921	148713	0.012096
												9.82978	121646	0.00989442
												9.84036	148100	0.0120461
												9.85093	150639	0.0122527
												9.86149	153210	0.0124618
												9.87208	148627	0.012089
												9.88266	115473	0.00939232
												9.89325	160918	0.0130887
												9.90381	128187	0.0104265
												9.91439	144548	0.0117572
												9.92497	144133	0.0117235
												9.93552	114839	0.00934076
												9.94611	144567	0.0117588
												9.95669	154110	0.012535
												9.96725	140312	0.0114127
												9.97782	151389	0.0123137
												9.98841	136447	0.0110983
												9.999	162688	0.0132327

## Sheet: mz143_LC-MSMS_Data
2-ene-VPA				4-ene-VPA				4-OH-γ-Lactone				EBC from 10-3
mz	Normalised_AveragedIntensity			mz	Normalised_AveragedIntensity			mz	Normalised_AveragedIntensity			mz	Normalised_AveragedIntensity
50.0516	0			50.1244	0			50.0146	0			50.026	0
50.0517	0			50.1245	0			50.0147	0			50.0261	0
50.0518	0			50.1246	0			50.0148	0			50.0262	0
50.0519	0			50.1247	0			50.0149	0			50.0263	0
50.052	1.82461e-05			50.1248	2.36859e-05			50.015	1.13741e-05			50.0264	0.00021061
50.0521	6.3398e-05			50.1249	4.67119e-05			50.0151	3.93373e-05			50.0265	0.000350872
50.0522	8.8595e-05			50.125	4.82993e-05			50.0152	4.86302e-05			50.0266	0.000365028
50.0523	8.09918e-05			50.1251	2.77745e-05			50.0153	3.84053e-05			50.0267	0.000236547
50.0524	4.36641e-06			50.1252	0			50.0154	1.85186e-05			50.0268	0
50.0525	0			50.1253	0			50.0155	2.81261e-06			50.0269	0
50.0526	0			50.1254	0			50.0156	0			50.027	0
50.0527	0			50.1255	0			50.0157	0			50.0271	0
50.0528	0			50.9189	0			50.0158	0			50.3323	0
50.1131	0			50.919	0			50.0159	0			50.3324	0
50.1132	0			50.9191	0			50.185	0			50.3325	0
50.1133	0			50.9192	0			50.1851	0			50.3326	0
50.1134	0			50.9193	1.85431e-05			50.1852	0			50.3327	2.42675e-05
50.1135	2.75722e-05			50.9194	4.27463e-05			50.1853	0			50.3328	0.00014969
50.1136	6.33634e-05			50.9195	5.56075e-05			50.1854	1.69563e-05			50.3329	0.000201235
50.1137	7.75768e-05			50.9196	4.83543e-05			50.1855	2.40538e-05			50.333	0.000165064
50.1138	6.57894e-05			50.9197	0			50.1856	2.2975e-05			50.3331	7.06588e-05
50.1139	1.51025e-05			50.9198	0			50.1857	1.41077e-05			50.3332	0
50.114	0			50.9199	0			50.1858	0			50.3333	0
50.1141	0			50.92	0			50.1859	0			50.3334	0
50.1142	0			51.2842	0			50.186	0			50.3335	0
50.1143	0			51.2843	0			50.1861	0			50.3468	0
50.1762	0			51.2844	0			51.0225	0			50.3469	0
50.1763	0			51.2845	0			51.0226	0			50.347	0
50.1764	0			51.2846	3.08422e-06			51.0227	0			50.3471	0
50.1765	0			51.2847	2.44838e-05			51.0228	0			50.3472	5.66238e-05
50.1766	4.12801e-05			51.2848	4.21726e-05			51.0229	9.55197e-06			50.3473	0.000171088
50.1767	8.94701e-05			51.2849	4.11518e-05			51.023	1.6616e-05			50.3474	0.000207219
50.1768	0.00010473			51.285	2.46411e-05			51.0231	1.86992e-05			50.3475	0.000159779
50.1769	8.2157e-05			51.2851	0			51.0232	1.32144e-05			50.3476	2.65454e-05
50.177	0			51.2852	0			51.0233	0			50.3477	0
50.1771	0			51.2853	0			51.0234	0			50.3478	0
50.1772	0			51.2854	0			51.0235	0			50.3479	0
50.1773	0			51.6798	0			51.0236	0			50.348	0
50.2378	0			51.6799	0			53.0373	0			50.3929	0
50.2379	0			51.68	0			53.0374	0			50.393	0
50.238	0			51.6801	0			53.0375	0			50.3931	0
50.2381	0			51.6802	1.28346e-05			53.0376	0			50.3932	0
50.2382	6.67859e-05			51.6803	2.55014e-05			53.0377	1.79648e-06			50.3933	7.72718e-05
50.2383	9.95859e-05			51.6804	2.81267e-05			53.0378	2.03859e-05			50.3934	0.000140254
50.2384	9.63235e-05			51.6805	1.86263e-05			53.0379	2.37303e-05			50.3935	0.000133181
50.2385	6.32285e-05			51.6806	0			53.038	4.73839e-05			50.3936	6.64099e-05
50.2386	0			51.6807	0			53.0381	2.3417e-05			50.3937	0
50.2387	0			51.6808	0			53.0382	6.42571e-06			50.3938	0
50.2388	0			51.6809	0			53.0383	7.40381e-05			50.3939	0
50.2389	0			51.9068	0			53.0384	0.000429172			50.394	0
50.424	0			51.9069	0			53.0385	0.00111262			50.5182	0
50.4241	0			51.907	0			53.0386	0.00182131			50.5183	0
50.4242	0			51.9071	0			53.0387	0.0019959			50.5184	0
50.4243	0			51.9072	5.79877e-06			53.0388	0.00144109			50.5185	0
50.4244	1.57229e-05			51.9073	2.05019e-05			53.0389	0.000667844			50.5186	6.0009e-05
50.4245	4.31922e-05			51.9074	2.9086e-05			53.039	0.00021046			50.5187	0.000135934
50.4246	5.36202e-05			51.9075	2.55719e-05			53.0391	3.22697e-05			50.5188	0.000165095
50.4247	4.25617e-05			51.9076	1.4182e-05			53.0392	8.0176e-06			50.5189	0.000132917
50.4248	2.3872e-07			51.9077	0			53.0393	0			50.519	0
50.4249	0			51.9078	0			53.0394	0			50.5191	0
50.425	0			51.9079	0			53.0395	0			50.5192	0
50.4251	0			51.908	0			53.0396	0			50.5193	0
50.4252	0			53.0378	0			53.4857	0			50.9116	0
51.0222	0			53.0379	0			53.4858	0			50.9117	0
51.0223	0			53.038	0			53.4859	0			50.9118	0
51.0224	0			53.0381	0			53.486	0			50.9119	0
51.0225	0			53.0382	6.23359e-06			53.4861	5.43829e-07			50.912	8.06823e-05
51.0226	1.86688e-05			53.0383	8.29718e-05			53.4862	2.05964e-05			50.9121	0.000102062
51.0227	7.38246e-05			53.0384	0.000414689			53.4863	3.0878e-05			50.9122	9.95381e-05
51.0228	9.03351e-05			53.0385	0.00116485			53.4864	3.0217e-05			50.9123	7.28502e-05
51.0229	6.1904e-05			53.0386	0.0020413			53.4865	1.74789e-05			50.9124	1.41126e-05
51.023	1.62762e-05			53.0387	0.00242256			53.4866	3.25811e-06			50.9125	0
51.0231	0			53.0388	0.00179163			53.4867	0			50.9126	0
51.0232	0			53.0389	0.000895186			53.4868	0			50.9127	0
51.0233	0			53.039	0.000277579			53.4869	0			50.9128	0
51.0234	0			53.0391	3.94004e-05			53.487	0			51.0224	0
51.4507	0			53.0392	0			53.7054	0			51.0225	0
51.4508	0			53.0393	0			53.7055	0			51.0226	0
51.4509	0			53.0394	0			53.7056	0			51.0227	0
51.451	0			53.0395	0			53.7057	0			51.0228	5.99131e-05
51.4511	1.04318e-06			53.5033	0			53.7058	6.67001e-06			51.0229	0.000122939
51.4512	5.06967e-05			53.5034	0			53.7059	2.30585e-05			51.023	0.000143696
51.4513	8.13948e-05			53.5035	0			53.706	3.41494e-05			51.0231	0.00011125
51.4514	7.76127e-05			53.5036	0			53.7061	3.21624e-05			51.0232	4.3869e-05
51.4515	4.22029e-05			53.5037	1.58556e-06			53.7062	2.03824e-05			51.0233	0
51.4516	0			53.5038	2.78543e-05			53.7063	0			51.0234	0
51.4517	0			53.5039	4.28365e-05			53.7064	0			51.0235	0
51.4518	0			53.504	4.32926e-05			53.7065	0			51.0236	0
51.4519	0			53.5041	2.69125e-05			53.7066	0			51.0833	0
52.9742	0			53.5042	1.66754e-06			54.0458	0			51.0834	0
52.9743	0			53.5043	0			54.0459	0			51.0835	0
52.9744	0			53.5044	0			54.046	0			51.0836	0
52.9745	0			53.5045	0			54.0461	0			51.0837	9.79203e-05
52.9746	1.53539e-07			53.5046	0			54.0462	1.44958e-05			51.0838	0.000161314
52.9747	2.60287e-05			54.0458	0			54.0463	4.64119e-05			51.0839	0.000170176
52.9748	4.96581e-05			54.0459	0			54.0464	7.44698e-05			51.084	0.000120478
52.9749	5.58174e-05			54.046	0			54.0465	8.03178e-05			51.0841	5.40453e-05
52.975	3.82802e-05			54.0461	0			54.0466	6.1192e-05			51.0842	9.49608e-05
52.9751	8.04274e-06			54.0462	1.12004e-05			54.0467	2.33671e-05			51.0843	0.000103367
52.9752	0			54.0463	3.07407e-05			54.0468	4.74245e-06			51.0844	7.06288e-05
52.9753	0			54.0464	4.30375e-05			54.0469	0			51.0845	0
52.9754	0			54.0465	4.20954e-05			54.047	0			51.0846	0
52.9755	0			54.0466	2.9043e-05			54.0471	0			51.0847	0
53.0015	0			54.0467	1.41808e-05			54.0472	0			51.0848	0
53.0016	0			54.0468	0			54.4247	0			51.3628	0
53.0017	0			54.0469	0			54.4248	0			51.3629	0
53.0018	0			54.047	0			54.4249	0			51.363	0
53.0019	3.79304e-06			54.0471	0			54.425	0			51.3631	0
53.002	3.81388e-05			54.1072	0			54.4251	9.76758e-06			51.3632	4.95574e-05
53.0021	0.000140148			54.1073	0			54.4252	3.41099e-05			51.3633	0.000295668
53.0022	0.00026528			54.1074	0			54.4253	4.6367e-05			51.3634	0.000343828
53.0023	0.000289952			54.1075	0			54.4254	4.17035e-05			51.3635	0.000278332
53.0024	0.000184468			54.1076	3.75689e-06			54.4255	2.42069e-05			51.3636	0.000141186
53.0025	5.05357e-05			54.1077	1.76095e-05			54.4256	0			51.3637	0
53.0026	1.69297e-05			54.1078	2.54808e-05			54.4257	0			51.3638	0
53.0027	0			54.1079	2.33093e-05			54.4258	0			51.3639	0
53.0028	0			54.108	1.34757e-05			54.4259	0			51.364	0
53.0029	0			54.1081	0			54.4744	0			51.8365	0
53.003	0			54.1082	0			54.4745	0			51.8366	0
53.0378	0			54.1083	0			54.4746	0			51.8367	0
53.0379	0			54.1084	0			54.4747	0			51.8368	0
53.038	0			54.8035	0			54.4748	1.80222e-07			51.8369	9.4633e-05
53.0381	0			54.8036	0			54.4749	8.34637e-06			51.837	0.000265267
53.0382	1.99651e-06			54.8037	0			54.475	1.75652e-05			51.8371	0.000300929
53.0383	0.000241053			54.8038	0			54.4751	2.05048e-05			51.8372	0.000234633
53.0384	0.00175459			54.8039	2.54922e-06			54.4752	1.44484e-05			51.8373	0.000104472
53.0385	0.00483757			54.804	2.42596e-05			54.4753	4.00954e-06			51.8374	0
53.0386	0.00808122			54.8041	3.88866e-05			54.4754	0			51.8375	0
53.0387	0.00861468			54.8042	4.06906e-05			54.4755	0			51.8376	0
53.0388	0.0059564			54.8043	2.73088e-05			54.4756	0			51.8377	0
53.0389	0.00271614			54.8044	6.47396e-06			54.4757	0			52.1737	0
53.039	0.000774687			54.8045	0			54.9093	0			52.1738	0
53.0391	0.000142133			54.8046	0			54.9094	0			52.1739	0
53.0392	5.51498e-05			54.8047	0			54.9095	0			52.174	0
53.0393	3.98703e-05			54.8048	0			54.9096	0			52.1741	0.000186466
53.0394	6.72424e-05			54.8471	0			54.9097	3.58547e-06			52.1742	0.000289144
53.0395	1.61571e-06			54.8472	0			54.9098	2.23107e-05			52.1743	0.000292635
53.0396	0			54.8473	0			54.9099	3.01309e-05			52.1744	0.000193084
53.0397	0			54.8474	0			54.91	2.977e-05			52.1745	0
53.0398	0			54.8475	3.31416e-05			54.9101	2.03432e-05			52.1746	0
53.0399	0			54.8476	6.75469e-05			54.9102	4.83761e-06			52.1747	0
53.9223	0			54.8477	8.31322e-05			54.9103	0			52.1748	0
53.9224	0			54.8478	6.77952e-05			54.9104	0			52.2888	0
53.9225	0			54.8479	2.96967e-05			54.9105	0			52.2889	0
53.9226	0			54.848	0			54.9106	0			52.289	0
53.9227	1.35812e-05			54.8481	0			55.001	0			52.2891	0
53.9228	4.67999e-05			54.8482	0			55.0011	0			52.2892	2.54512e-05
53.9229	5.97557e-05			54.8483	0			55.0012	0			52.2893	8.43688e-05
53.923	5.11981e-05			55.0011	0			55.0013	0			52.2894	0.000123701
53.9231	2.672e-05			55.0012	0			55.0014	3.07914e-07			52.2895	0.000120758
53.9232	6.69478e-07			55.0013	0			55.0015	8.17983e-06			52.2896	7.96114e-05
53.9233	0			55.0014	0			55.0016	3.82968e-05			52.2897	0
53.9234	0			55.0015	8.95483e-06			55.0017	6.55114e-05			52.2898	0
53.9235	0			55.0016	4.84195e-05			55.0018	7.6039e-05			52.2899	0
53.9236	0			55.0017	8.79848e-05			55.0019	6.97358e-05			52.29	0
54.0456	0			55.0018	0.000101206			55.002	4.57998e-05			52.3358	0
54.0457	0			55.0019	8.28668e-05			55.0021	2.07793e-05			52.3359	0
54.0458	0			55.002	4.81908e-05			55.0022	2.9657e-06			52.336	0
54.0459	0			55.0021	1.16121e-05			55.0023	0			52.3361	0
54.046	8.52582e-06			55.0022	0			55.0024	0			52.3362	4.80373e-05
54.0461	3.61037e-05			55.0023	0			55.0025	0			52.3363	0.000237709
54.0462	6.63803e-05			55.0024	0			55.0026	0			52.3364	0.000348441
54.0463	7.46469e-05			55.0025	0			55.017	0			52.3365	0.000347658
54.0464	5.83921e-05			55.0171	0			55.0171	0			52.3366	0.00025651
54.0465	2.77758e-05			55.0172	0			55.0172	0			52.3367	0.000126307
54.0466	0			55.0173	0			55.0173	0			52.3368	0
54.0467	0			55.0174	0			55.0174	1.83244e-06			52.3369	0
54.0468	0			55.0175	2.23077e-05			55.0175	1.88306e-05			52.337	0
54.0469	0			55.0176	0.000113546			55.0176	0.000134537			52.3371	0
54.7411	0			55.0177	0.000434476			55.0177	0.000382826			52.4279	0
54.7412	0			55.0178	0.000887037			55.0178	0.000730578			52.428	0
54.7413	0			55.0179	0.00121037			55.0179	0.000999967			52.4281	0
54.7414	0			55.018	0.001141			55.018	0.000888623			52.4282	0
54.7415	4.26543e-05			55.0181	0.00067271			55.0181	0.000486214			52.4283	6.09446e-05
54.7416	6.64146e-05			55.0182	0.000257725			55.0182	0.000190692			52.4284	9.84686e-05
54.7417	7.85164e-05			55.0183	4.03171e-05			55.0183	3.81912e-05			52.4285	0.000112408
54.7418	7.3505e-05			55.0184	1.81561e-06			55.0184	2.66048e-08			52.4286	9.65269e-05
54.7419	3.45288e-05			55.0185	0			55.0185	0			52.4287	8.35863e-06
54.742	0			55.0186	0			55.0186	0			52.4288	0
54.7421	0			55.0187	0			55.0187	0			52.4289	0
54.7422	0			55.0188	0			55.0188	0			52.429	0
54.7423	0			55.0451	0			55.027	0			52.4291	0
55.001	0			55.0452	0			55.0271	0			52.8924	0
55.0011	0			55.0453	0			55.0272	0			52.8925	0
55.0012	0			55.0454	0			55.0273	0			52.8926	0
55.0013	0			55.0455	1.01689e-05			55.0274	6.01977e-06			52.8927	0
55.0014	5.48911e-06			55.0456	3.15688e-05			55.0275	1.74696e-05			52.8928	9.51285e-05
55.0015	0.000205602			55.0457	5.27613e-05			55.0276	2.49278e-05			52.8929	0.000150504
55.0016	0.000522149			55.0458	5.79026e-05			55.0277	2.39686e-05			52.893	0.000152618
55.0017	0.000847945			55.0459	4.59486e-05			55.0278	1.63157e-05			52.8931	9.52632e-05
55.0018	0.000870407			55.046	2.17167e-05			55.0279	1.10624e-06			52.8932	1.70028e-05
55.0019	0.000570498			55.0461	0			55.028	0			52.8933	0
55.002	0.000264539			55.0462	0			55.0281	0			52.8934	0
55.0021	4.40241e-05			55.0463	0			55.0282	0			52.8935	0
55.0022	0			55.0464	0			55.0283	0			52.8936	0
55.0023	0			55.0513	0			55.0439	0			53.0029	0
55.0024	0			55.0514	0			55.044	0			53.003	0
55.0025	0			55.0515	0			55.0441	0			53.0031	0
55.0171	0			55.0516	0			55.0442	0			53.0032	0
55.0172	0			55.0517	3.13359e-05			55.0443	2.9659e-06			53.0033	0.000118601
55.0173	0			55.0518	4.15381e-05			55.0444	1.07936e-05			53.0034	0.000171873
55.0174	0			55.0519	1.37237e-05			55.0445	1.76475e-05			53.0035	0.000187966
55.0175	0.00013379			55.052	1.68525e-06			55.0446	2.13071e-05			53.0036	0.000158175
55.0176	0.000999605			55.0521	0			55.0447	1.87046e-05			53.0037	5.01415e-05
55.0177	0.00281792			55.0522	0			55.0448	9.74224e-06			53.0038	0
55.0178	0.00511259			55.0523	0			55.0449	9.08732e-07			53.0039	0
55.0179	0.00609927			55.0524	0			55.045	0			53.004	0
55.018	0.00484889			55.0528	0			55.0451	0			53.0041	0
55.0181	0.00263664			55.0529	0			55.0452	0			53.0263	0
55.0182	0.000929707			55.053	0			55.0453	0			53.0264	0
55.0183	0.000231816			55.0531	0			55.0456	0			53.0265	0
55.0184	4.70993e-05			55.0532	3.9022e-06			55.0457	0			53.0266	0
55.0185	3.81e-06			55.0533	7.78235e-05			55.0458	0			53.0267	3.25284e-05
55.0186	0			55.0534	0			55.0459	0			53.0268	8.21383e-05
55.0187	0			55.0535	0			55.046	1.2792e-07			53.0269	0.000106535
55.0188	0			55.0536	0			55.0461	1.41317e-05			53.027	8.93136e-05
55.0189	0			55.0537	0.000524196			55.0462	2.51426e-05			53.0271	3.9286e-05
55.0448	0			55.0538	0.00216683			55.0463	2.6566e-05			53.0272	0
55.0449	0			55.0539	0.00744878			55.0464	1.59228e-05			53.0273	0
55.045	0			55.054	0.0368302			55.0465	4.91179e-06			53.0274	0
55.0451	0			55.0541	0.117516			55.0466	0			53.0275	0
55.0452	3.54234e-05			55.0542	0.239156			55.0467	0			53.0379	0
55.0453	6.81013e-05			55.0543	0.326975			55.0468	0			53.038	0
55.0454	8.88017e-05			55.0544	0.298984			55.0469	0			53.0381	0
55.0455	0.000112481			55.0545	0.187864			55.0528	0			53.0382	0
55.0456	0.000112984			55.0546	0.0817293			55.0529	0			53.0383	0.000106563
55.0457	0.000108761			55.0547	0.0266189			55.053	0			53.0384	0.000955098
55.0458	0.000106882			55.0548	0.00629378			55.0531	0			53.0385	0.00343085
55.0459	5.98977e-05			55.0549	0.00242446			55.0532	0.000121762			53.0386	0.00668386
55.046	0			55.055	0.000131869			55.0533	0.000189769			53.0387	0.00829378
55.0461	0			55.0551	0			55.0534	0			53.0388	0.00636005
55.0462	0			55.0552	0			55.0535	0			53.0389	0.00323244
55.0463	0			55.0553	0			55.0536	0			53.039	0.000958384
55.0527	0			55.0554	0			55.0537	0.000670531			53.0391	0.000203244
55.0528	0			55.0555	0			55.0538	0.00215969			53.0392	0
55.0529	0			55.0556	0			55.0539	0.007784			53.0393	0
55.053	0			55.0557	0.000155588			55.054	0.035331			53.0394	0
55.0531	0.000152324			55.0558	0.000116911			55.0541	0.106549			53.0395	0
55.0532	0.00102141			55.0559	2.86405e-05			55.0542	0.207171			53.3844	0
55.0533	0.000253443			55.056	1.77301e-06			55.0543	0.277975			53.3845	0
55.0534	0			55.0561	0			55.0544	0.250614			53.3846	0
55.0535	0			55.0562	0			55.0545	0.158126			53.3847	0
55.0536	0.000703346			55.0563	0			55.0546	0.0699215			53.3848	8.99339e-05
55.0537	0.00692574			55.0564	0			55.0547	0.021508			53.3849	0.000144962
55.0538	0.0107099			55.0622	0			55.0548	0.00516858			53.385	0.000162333
55.0539	0.0320483			55.0623	0			55.0549	0.00149847			53.3851	0.000126965
55.054	0.147458			55.0624	0			55.055	0.000365989			53.3852	3.99318e-05
55.0541	0.408605			55.0625	0			55.0551	0			53.3853	0
55.0542	0.739921			55.0626	4.21292e-07			55.0552	0			53.3854	0
55.0543	0.884181			55.0627	2.90164e-05			55.0553	0			53.3855	0
55.0544	0.688682			55.0628	6.02582e-05			55.0554	0			53.3856	0
55.0545	0.385639			55.0629	7.94668e-05			55.0622	0			53.8973	0
55.0546	0.148444			55.063	0.00011644			55.0623	0			53.8974	0
55.0547	0.0576394			55.0631	0.000138048			55.0624	0			53.8975	0
55.0548	0.0214235			55.0632	0.000137297			55.0625	0			53.8976	0
55.0549	0.00652712			55.0633	0.00011298			55.0626	1.38086e-06			53.8977	1.5953e-05
55.055	0.000455897			55.0634	6.5014e-05			55.0627	2.19912e-05			53.8978	0.000120363
55.0551	0			55.0635	1.82913e-05			55.0628	3.93391e-05			53.8979	0.000177032
55.0552	0			55.0636	0			55.0629	4.56262e-05			53.898	0.000176608
55.0553	0			55.0637	0			55.063	3.99141e-05			53.8981	0.000122207
55.0554	0			55.0638	0			55.0631	1.06055e-05			53.8982	1.80792e-05
55.0613	0			55.0639	0			55.0632	0			53.8983	0
55.0614	0			55.1061	0			55.0633	0			53.8984	0
55.0615	0			55.1062	0			55.0634	0			53.8985	0
55.0616	0			55.1063	0			55.0635	0			53.8986	0
55.0617	3.87487e-06			55.1064	0			55.0671	0			54.0663	0
55.0618	3.78039e-05			55.1065	6.36059e-05			55.0672	0			54.0664	0
55.0619	6.39503e-05			55.1066	0.000119633			55.0673	0			54.0665	0
55.062	7.25827e-05			55.1067	0.000139947			55.0674	0			54.0666	0
55.0621	5.47316e-05			55.1068	0.000104705			55.0675	2.7819e-08			54.0667	3.18716e-05
55.0622	1.47332e-05			55.1069	4.63586e-05			55.0676	1.33297e-05			54.0668	0.000151915
55.0623	0			55.107	6.76628e-06			55.0677	2.10322e-05			54.0669	0.000187967
55.0624	0			55.1071	0			55.0678	2.39386e-05			54.067	0.000175997
55.0625	0			55.1072	0			55.0679	1.89553e-05			54.0671	0.000117152
55.0626	0			55.1073	0			55.068	8.24584e-06			54.0672	6.27649e-06
55.0627	0			55.1074	0			55.0681	0			54.0673	0
55.0628	2.42582e-05			55.8899	0			55.0682	0			54.0674	0
55.0629	8.603e-05			55.89	0			55.0683	0			54.0675	0
55.063	0.000132385			55.8901	0			55.0684	0			54.0676	0
55.0631	0.000160304			55.8902	0			55.1058	0			54.3705	0
55.0632	0.000197799			55.8903	1.51661e-05			55.1059	0			54.3706	0
55.0633	0.000172037			55.8904	3.89936e-05			55.106	0			54.3707	0
55.0634	0.000117671			55.8905	5.17256e-05			55.1061	0			54.3708	0
55.0635	5.18533e-05			55.8906	4.70998e-05			55.1062	3.1521e-07			54.3709	0.000143375
55.0636	1.15669e-05			55.8907	2.94011e-05			55.1063	5.00017e-06			54.371	0.000292668
55.0637	0			55.8908	1.53275e-06			55.1064	1.38131e-05			54.3711	0.000376085
55.0638	0			55.8909	0			55.1065	4.0052e-05			54.3712	0.000331944
55.0639	0			55.891	0			55.1066	5.9766e-05			54.3713	0.000171533
55.064	0			55.8911	0			55.1067	5.88642e-05			54.3714	0
55.1058	0			55.8912	0			55.1068	3.12215e-05			54.3715	0
55.1059	0			56.1065	0			55.1069	1.41073e-05			54.3716	0
55.106	0			56.1066	0			55.107	0			54.3717	0
55.1061	0			56.1067	0			55.1071	0			54.6251	0
55.1062	1.8063e-06			56.1068	0			55.1072	0			54.6252	0
55.1063	3.62524e-05			56.1069	6.55469e-06			55.1073	0			54.6253	0
55.1064	0.000157483			56.107	2.47388e-05			56.0103	0			54.6254	0
55.1065	0.000335014			56.1071	3.35583e-05			56.0104	0			54.6255	6.97602e-05
55.1066	0.000452083			56.1072	3.3268e-05			56.0105	0			54.6256	0.000112004
55.1067	0.000300276			56.1073	2.14924e-05			56.0106	0			54.6257	0.00012084
55.1068	7.23091e-05			56.1074	2.22621e-06			56.0107	1.03438e-05			54.6258	8.57949e-05
55.1069	2.79484e-06			56.1075	0			56.0108	2.07409e-05			54.6259	3.28859e-05
55.107	5.22246e-06			56.1076	0			56.0109	2.6184e-05			54.626	0
55.1071	8.48684e-05			56.1077	0			56.011	2.29888e-05			54.6261	0
55.1072	9.13078e-05			56.1078	0			56.0111	1.46826e-05			54.6262	0
55.1073	6.29791e-05			56.702	0			56.0112	0			54.6263	0
55.1074	1.32736e-05			56.7021	0			56.0113	0			54.6641	0
55.1075	0			56.7022	0			56.0114	0			54.6642	0
55.1076	0			56.7023	0			56.0115	0			54.6643	0
55.1077	0			56.7024	3.04396e-06			57.0326	0			54.6644	0
55.1078	0			56.7025	1.71058e-05			57.0327	0			54.6645	7.34664e-05
55.484	0			56.7026	2.87206e-05			57.0328	0			54.6646	0.000136785
55.4841	0			56.7027	3.07633e-05			57.0329	0			54.6647	0.00015792
55.4842	0			56.7028	2.13042e-05			57.033	4.81614e-08			54.6648	0.000124433
55.4843	0			56.7029	5.43137e-06			57.0331	2.48399e-05			54.6649	6.05666e-05
55.4844	4.73089e-05			56.703	0			57.0332	0.000223779			54.665	0
55.4845	9.49132e-05			56.7031	0			57.0333	0.000697139			54.6651	0
55.4846	0.000124776			56.7032	0			57.0334	0.00129722			54.6652	0
55.4847	0.00011585			56.7033	0			57.0335	0.00166119			54.6653	0
55.4848	6.43056e-05			56.7084	0			57.0336	0.00147102			55.0172	0
55.4849	0			56.7085	0			57.0337	0.000910247			55.0173	0
55.485	0			56.7086	0			57.0338	0.000392894			55.0174	0
55.4851	0			56.7087	0			57.0339	0.000113986			55.0175	0
55.4852	0			56.7088	8.3134e-06			57.034	2.99139e-05			55.0176	0.000125482
56.754	0			56.7089	3.09177e-05			57.0341	7.2727e-07			55.0177	0.000486378
56.7541	0			56.709	5.08483e-05			57.0342	0			55.0178	0.000914254
56.7542	0			56.7091	5.44695e-05			57.0343	0			55.0179	0.00116823
56.7543	0			56.7092	4.30754e-05			57.0344	0			55.018	0.0010333
56.7544	5.45927e-07			56.7093	1.16009e-05			57.0345	0			55.0181	0.000569027
56.7545	3.29254e-05			56.7094	0			57.0688	0			55.0182	0.000211121
56.7546	4.70767e-05			56.7095	0			57.0689	0			55.0183	8.61582e-06
56.7547	4.9574e-05			56.7096	0			57.069	0			55.0184	0
56.7548	4.48951e-05			56.7097	0			57.0691	0			55.0185	0
56.7549	3.63101e-05			56.931	0			57.0692	1.36679e-05			55.0186	0
56.755	0			56.9311	0			57.0693	0.000132657			55.0187	0
56.7551	0			56.9312	0			57.0694	0.00029597			55.0412	0
56.7552	0			56.9313	0			57.0695	0.000924118			55.0413	0
56.7553	0			56.9314	1.19155e-05			57.0696	0.00342011			55.0414	0
57.0326	0			56.9315	3.86635e-05			57.0697	0.0095594			55.0415	0
57.0327	0			56.9316	4.76945e-05			57.0698	0.0175088			55.0416	4.84603e-05
57.0328	0			56.9317	4.67132e-05			57.0699	0.0234262			55.0417	0.000112934
57.0329	0			56.9318	3.22955e-05			57.07	0.0210667			55.0418	0.000144485
57.033	1.51611e-05			56.9319	1.11853e-05			57.0701	0.0134387			55.0419	0.000133969
57.0331	0.000220939			56.932	0			57.0702	0.0059737			55.042	9.20388e-05
57.0332	0.00129142			56.9321	0			57.0703	0.00177293			55.0421	0
57.0333	0.00352937			56.9322	0			57.0704	0.000532017			55.0422	0
57.0334	0.00618813			56.9323	0			57.0705	0.000310259			55.0423	0
57.0335	0.00763323			57.0327	0			57.0706	0.000145385			55.0424	0
57.0336	0.00635477			57.0328	0			57.0707	4.53352e-05			55.0534	0
57.0337	0.00383001			57.0329	0			57.0708	1.36631e-05			55.0535	0
57.0338	0.00154453			57.033	0			57.0709	0			55.0536	0
57.0339	0.000435328			57.0331	2.7448e-05			57.071	0			55.0537	0
57.034	0.000106877			57.0332	0.000204547			57.0711	0			55.0538	0.000194887
57.0341	1.25018e-05			57.0333	0.00070705			57.0712	0			55.0539	0.00584718
57.0342	0			57.0334	0.00139076			57.5465	0			55.054	0.0387512
57.0343	0			57.0335	0.00189169			57.5466	0			55.0541	0.140146
57.0344	0			57.0336	0.0017745			57.5467	0			55.0542	0.28918
57.0345	0			57.0337	0.00113436			57.5468	0			55.0543	0.440632
57.0688	0			57.0338	0.000501609			57.5469	8.40637e-06			55.0544	0.436397
57.0689	0			57.0339	0.000125143			57.547	2.13054e-05			55.0545	0.28059
57.069	0			57.034	3.02218e-05			57.5471	3.06924e-05			55.0546	0.133687
57.0691	0			57.0341	0			57.5472	3.13813e-05			55.0547	0.0379103
57.0692	1.82058e-05			57.0342	0			57.5473	2.62685e-05			55.0548	0.00919692
57.0693	0.000435674			57.0343	0			57.5474	5.70459e-06			55.0549	0.00482674
57.0694	0.00107121			57.0344	0			57.5475	0			55.055	0.00379232
57.0695	0.00357323			57.0689	0			57.5476	0			55.0551	0.00255222
57.0696	0.0125484			57.069	0			57.5477	0			55.0552	9.90706e-05
57.0697	0.034023			57.0691	0			57.5478	0			55.0553	0
57.0698	0.0593966			57.0692	0			58.1686	0			55.0554	0
57.0699	0.0773555			57.0693	9.76911e-05			58.1687	0			55.0555	0
57.07	0.0658781			57.0694	0.000217865			58.1688	0			55.0556	0
57.0701	0.0404027			57.0695	0.000805552			58.1689	0			55.0557	0
57.0702	0.0165731			57.0696	0.00305609			58.169	1.32313e-05			55.0558	0
57.0703	0.00461644			57.0697	0.00900393			58.1691	2.92949e-05			55.0559	0
57.0704	0.00140131			57.0698	0.0164159			58.1692	3.91165e-05			55.056	0.000126576
57.0705	0.00108173			57.0699	0.0224413			58.1693	3.66093e-05			55.0561	0.000130551
57.0706	0.00065196			57.07	0.0196787			58.1694	2.3983e-05			55.0562	1.50753e-05
57.0707	0.00036166			57.0701	0.0127345			58.1695	5.02173e-06			55.0563	0
57.0708	3.93098e-05			57.0702	0.00545273			58.1696	0			55.0564	0
57.0709	0			57.0703	0.00161317			58.1697	0			55.0565	0
57.071	0			57.0704	0.000444025			58.1698	0			55.0566	0
57.0711	0			57.0705	0.000276463			58.1699	0			55.8222	0
57.0712	0			57.0706	0.000159072			59.048	0			55.8223	0
57.1686	0			57.0707	6.80228e-05			59.0481	0			55.8224	0
57.1687	0			57.0708	2.30795e-05			59.0482	0			55.8225	0
57.1688	0			57.0709	2.88684e-06			59.0483	0			55.8226	1.54122e-05
57.1689	0			57.071	0			59.0484	5.14515e-06			55.8227	0.000155089
57.169	5.94699e-06			57.0711	0			59.0485	0.000269673			55.8228	0.000207245
57.1691	4.51432e-05			57.0712	0			59.0486	0.000851417			55.8229	0.000210321
57.1692	7.0733e-05			57.0713	0			59.0487	0.00230763			55.823	0.000138493
57.1693	7.6635e-05			57.4177	0			59.0488	0.00746892			55.8231	4.04251e-05
57.1694	6.05936e-05			57.4178	0			59.0489	0.0210728			55.8232	0
57.1695	2.90636e-05			57.4179	0			59.049	0.0429288			55.8233	0
57.1696	0			57.418	0			59.0491	0.0645224			55.8234	0
57.1697	0			57.4181	8.79157e-06			59.0492	0.0712597			55.8235	0
57.1698	0			57.4182	3.23892e-05			59.0493	0.0555973			56.1032	0
57.1699	0			57.4183	4.89324e-05			59.0494	0.0322901			56.1033	0
58.381	0			57.4184	5.32979e-05			59.0495	0.012846			56.1034	0
58.3811	0			57.4185	4.49207e-05			59.0496	0.00353633			56.1035	0
58.3812	0			57.4186	1.49385e-05			59.0497	0.00110892			56.1036	7.16025e-05
58.3813	0			57.4187	0			59.0498	0.000557398			56.1037	0.000120082
58.3814	2.45376e-05			57.4188	0			59.0499	0.000427815			56.1038	0.00014116
58.3815	5.0679e-05			57.4189	0			59.05	0.00026973			56.1039	0.000123345
58.3816	6.48932e-05			57.419	0			59.0501	5.40982e-05			56.104	7.69813e-05
58.3817	5.96635e-05			57.7602	0			59.0502	0			56.1041	0
58.3818	3.87651e-05			57.7603	0			59.0503	0			56.1042	0
58.3819	7.40161e-06			57.7604	0			59.0504	0			56.1043	0
58.382	0			57.7605	0			59.0505	0			56.1044	0
58.3821	0			57.7606	1.21338e-05			59.2287	0			56.3989	0
58.3822	0			57.7607	2.79772e-05			59.2288	0			56.399	0
58.3823	0			57.7608	3.59521e-05			59.2289	0			56.3991	0
58.9371	0			57.7609	3.35938e-05			59.229	0			56.3992	0
58.9372	0			57.761	2.06088e-05			59.2291	1.4435e-05			56.3993	6.1886e-05
58.9373	0			57.7611	3.92335e-06			59.2292	3.13723e-05			56.3994	0.000117993
58.9374	0			57.7612	0			59.2293	4.26583e-05			56.3995	0.000148841
58.9375	5.16292e-05			57.7613	0			59.2294	4.26755e-05			56.3996	0.000137799
58.9376	8.34286e-05			57.7614	0			59.2295	3.42469e-05			56.3997	9.4907e-05
58.9377	9.75236e-05			57.7615	0			59.2296	1.28937e-05			56.3998	0
58.9378	8.78476e-05			58.3709	0			59.2297	0			56.3999	0
58.9379	6.30296e-05			58.371	0			59.2298	0			56.4	0
58.938	1.54421e-05			58.3711	0			59.2299	0			56.4001	0
58.9381	0			58.3712	0			59.23	0			56.8526	0
58.9382	0			58.3713	1.65646e-05			59.4515	0			56.8527	0
58.9383	0			58.3714	3.61062e-05			59.4516	0			56.8528	0
58.9384	0			58.3715	4.82087e-05			59.4517	0			56.8529	0
59.0339	0			58.3716	4.62833e-05			59.4518	0			56.853	2.56062e-05
59.034	0			58.3717	3.43367e-05			59.4519	6.15568e-06			56.8531	0.00011129
59.0341	0			58.3718	8.90279e-06			59.452	3.1083e-05			56.8532	0.000206191
59.0342	0			58.3719	0			59.4521	4.92836e-05			56.8533	0.000225718
59.0343	5.064e-05			58.372	0			59.4522	5.73063e-05			56.8534	0.000190748
59.0344	0.000102722			58.3721	0			59.4523	4.91819e-05			56.8535	9.72718e-05
59.0345	0.000121512			58.3722	0			59.4524	2.85761e-05			56.8536	1.81889e-05
59.0346	0.000106688			58.5863	0			59.4525	1.79038e-06			56.8537	0
59.0347	6.75448e-05			58.5864	0			59.4526	0			56.8538	0
59.0348	1.65165e-05			58.5865	0			59.4527	0			56.8539	0
59.0349	0			58.5866	0			59.4528	0			56.854	0
59.035	0			58.5867	1.35862e-06			59.4529	0			57.0327	0
59.0351	0			58.5868	1.79597e-05			59.9943	0			57.0328	0
59.0352	0			58.5869	3.09147e-05			59.9944	0			57.0329	0
59.048	0			58.587	3.64341e-05			59.9945	0			57.033	0
59.0481	0			58.5871	2.99423e-05			59.9946	0			57.0331	5.02664e-06
59.0482	0			58.5872	1.75156e-05			59.9947	4.65762e-07			57.0332	6.55066e-05
59.0483	0			58.5873	0			59.9948	2.0666e-05			57.0333	0.000465381
59.0484	3.1237e-06			58.5874	0			59.9949	3.59642e-05			57.0334	0.000878046
59.0485	0.000299226			58.5875	0			59.995	4.32386e-05			57.0335	0.00111207
59.0486	0.00200801			58.5876	0			59.9951	3.84434e-05			57.0336	0.00105041
59.0487	0.00855854			58.9057	0			59.9952	2.59302e-05			57.0337	0.000681652
59.0488	0.0299003			58.9058	0			59.9953	4.76024e-06			57.0338	0.000216129
59.0489	0.0858387			58.9059	0			59.9954	0			57.0339	0
59.049	0.165094			58.906	0			59.9955	0			57.034	0
59.0491	0.24628			58.9061	2.90489e-05			59.9956	0			57.0341	0
59.0492	0.259882			58.9062	4.56299e-05			59.9957	0			57.0342	0
59.0493	0.198976			58.9063	5.10981e-05			60.0027	0			57.069	0
59.0494	0.113082			58.9064	4.30723e-05			60.0028	0			57.0691	0
59.0495	0.0443178			58.9065	2.52066e-05			60.0029	0			57.0692	0
59.0496	0.0106012			58.9066	3.97797e-06			60.003	0			57.0693	0
59.0497	0.000745659			58.9067	0			60.0031	1.21863e-06			57.0694	3.56399e-05
59.0498	2.83878e-05			58.9068	0			60.0032	1.19223e-05			57.0695	0.000547988
59.0499	0			58.9069	0			60.0033	2.13807e-05			57.0696	0.00314292
59.05	0			58.907	0			60.0034	2.65411e-05			57.0697	0.00906685
59.0501	0			59.0481	0			60.0035	2.20533e-05			57.0698	0.0171025
59.0502	0			59.0482	0			60.0036	1.09749e-05			57.0699	0.0217037
59.5996	0			59.0483	0			60.0037	1.74957e-06			57.07	0.0197675
59.5997	0			59.0484	0			60.0038	0			57.0701	0.0120405
59.5998	0			59.0485	8.96666e-05			60.0039	0			57.0702	0.00536081
59.5999	0			59.0486	0.000596617			60.004	0			57.0703	0.00155773
59.6	2.82883e-05			59.0487	0.00213429			60.0041	0			57.0704	0.000452898
59.6001	7.42322e-05			59.0488	0.00688915			60.8454	0			57.0705	9.2965e-05
59.6002	0.000102492			59.0489	0.0201369			60.8455	0			57.0706	0
59.6003	0.000108883			59.049	0.041526			60.8456	0			57.0707	0
59.6004	9.03446e-05			59.0491	0.063257			60.8457	0			57.0708	0
59.6005	5.03769e-05			59.0492	0.0706012			60.8458	3.91644e-06			57.0709	0
59.6006	3.73551e-06			59.0493	0.0555661			60.8459	2.91142e-05			57.1414	0
59.6007	0			59.0494	0.0321305			60.846	3.78651e-05			57.1415	0
59.6008	0			59.0495	0.0124964			60.8461	4.0638e-05			57.1416	0
59.6009	0			59.0496	0.00327405			60.8462	3.58459e-05			57.1417	0
59.601	0			59.0497	0.00090375			60.8463	2.55604e-05			57.1418	6.17984e-06
60.2163	0			59.0498	0.0004657			60.8464	9.62726e-06			57.1419	6.2885e-05
60.2164	0			59.0499	0.00031129			60.8465	0			57.142	9.96766e-05
60.2165	0			59.05	0.000199306			60.8466	0			57.1421	0.000110932
60.2166	0			59.0501	4.23313e-05			60.8467	0			57.1422	8.66784e-05
60.2167	1.40362e-05			59.0502	0			60.8468	0			57.1423	4.11941e-05
60.2168	3.99374e-05			59.0503	0			61.2306	0			57.1424	0
60.2169	5.67558e-05			59.0504	0			61.2307	0			57.1425	0
60.217	5.66936e-05			59.0505	0			61.2308	0			57.1426	0
60.2171	3.64735e-05			60.676	0			61.2309	0			57.1427	0
60.2172	1.15698e-05			60.6761	0			61.231	2.26459e-05			57.2226	0
60.2173	0			60.6762	0			61.2311	3.45215e-05			57.2227	0
60.2174	0			60.6763	0			61.2312	3.91748e-05			57.2228	0
60.2175	0			60.6764	8.52761e-06			61.2313	3.64196e-05			57.2229	0
60.2176	0			60.6765	2.40276e-05			61.2314	2.63516e-05			57.223	0.000120626
62.4917	0			60.6766	3.42484e-05			61.2315	1.22284e-05			57.2231	0.000271367
62.4918	0			60.6767	3.59511e-05			61.2316	0			57.2232	0.000405399
62.4919	0			60.6768	3.0244e-05			61.2317	0			57.2233	0.000422723
62.492	0			60.6769	1.84685e-05			61.2318	0			57.2234	0.000342391
62.4921	4.42165e-05			60.677	0			61.2319	0			57.2235	0.000196312
62.4922	8.13978e-05			60.6771	0			61.7712	0			57.2236	0
62.4923	9.97922e-05			60.6772	0			61.7713	0			57.2237	0
62.4924	0.000102659			60.6773	0			61.7714	0			57.2238	0
62.4925	8.37904e-05			62.3719	0			61.7715	0			57.2239	0
62.4926	4.97728e-05			62.372	0			61.7716	4.78964e-06			58.0579	0
62.4927	7.76348e-06			62.3721	0			61.7717	3.17677e-05			58.058	0
62.4928	0			62.3722	0			61.7718	4.30541e-05			58.0581	0
62.4929	0			62.3723	3.74894e-06			61.7719	5.03589e-05			58.0582	0
62.493	0			62.3724	2.04979e-05			61.772	4.81125e-05			58.0583	4.29435e-05
62.4931	0			62.3725	4.00211e-05			61.7721	3.86779e-05			58.0584	0.00014292
63.4056	0			62.3726	5.28087e-05			61.7722	1.31779e-05			58.0585	0.000185412
63.4057	0			62.3727	5.00729e-05			61.7723	0			58.0586	0.000188627
63.4058	0			62.3728	3.7712e-05			61.7724	0			58.0587	0.000146083
63.4059	0			62.3729	9.56602e-06			61.7725	0			58.0588	5.02386e-05
63.406	1.45818e-05			62.373	0			61.7726	0			58.0589	0
63.4061	3.98763e-05			62.3731	0			62.3056	0			58.059	0
63.4062	5.18249e-05			62.3732	0			62.3057	0			58.0591	0
63.4063	5.51313e-05			62.3733	0			62.3058	0			58.0592	0
63.4064	4.56344e-05			62.6581	0			62.3059	0			58.1712	0
63.4065	3.19807e-05			62.6582	0			62.306	2.23414e-06			58.1713	0
63.4066	9.23611e-06			62.6583	0			62.3061	2.21078e-05			58.1714	0
63.4067	0			62.6584	0			62.3062	3.56483e-05			58.1715	0
63.4068	0			62.6585	6.63021e-06			62.3063	4.20115e-05			58.1716	4.07622e-06
63.4069	0			62.6586	2.80109e-05			62.3064	3.82105e-05			58.1717	5.97361e-05
63.407	0			62.6587	3.92844e-05			62.3065	2.73108e-05			58.1718	8.49349e-05
63.4985	0			62.6588	4.4197e-05			62.3066	1.1854e-05			58.1719	9.498e-05
63.4986	0			62.6589	3.95092e-05			62.3067	0			58.172	8.16819e-05
63.4987	0			62.659	2.88447e-05			62.3068	0			58.1721	5.17404e-05
63.4988	0			62.6591	1.23858e-05			62.3069	0			58.1722	0
63.4989	3.6787e-06			62.6592	0			62.307	0			58.1723	0
63.499	6.74894e-05			62.6593	0			62.3274	0			58.1724	0
63.4991	0.000102544			62.6594	0			62.3275	0			58.1725	0
63.4992	0.000118069			62.6595	0			62.3276	0			58.7837	0
63.4993	0.000113011			62.8063	0			62.3277	0			58.7838	0
63.4994	8.79917e-05			62.8064	0			62.3278	3.18928e-06			58.7839	0
63.4995	4.3909e-05			62.8065	0			62.3279	1.13742e-05			58.784	0
63.4996	0			62.8066	0			62.328	1.47653e-05			58.7841	3.20124e-05
63.4997	0			62.8067	1.95413e-06			62.3281	1.68709e-05			58.7842	9.55214e-05
63.4998	0			62.8068	1.46235e-05			62.3282	1.61297e-05			58.7843	0.000146494
63.4999	0			62.8069	2.41464e-05			62.3283	1.26223e-05			58.7844	0.000158152
65.0375	0			62.807	2.97817e-05			62.3284	3.78615e-06			58.7845	0.000139264
65.0376	0			62.8071	2.74589e-05			62.3285	0			58.7846	5.55722e-05
65.0377	0			62.8072	1.99335e-05			62.3286	0			58.7847	0
65.0378	0			62.8073	7.32488e-06			62.3287	0			58.7848	0
65.0379	4.07284e-06			62.8074	0			62.3288	0			58.7849	0
65.038	6.60968e-05			62.8075	0			63.0516	0			58.785	0
65.0381	0.000531034			62.8076	0			63.0517	0			59.048	0
65.0382	0.00187423			62.8077	0			63.0518	0			59.0481	0
65.0383	0.00408969			63.0402	0			63.0519	0			59.0482	0
65.0384	0.00666577			63.0403	0			63.052	8.33318e-06			59.0483	0
65.0385	0.00891781			63.0404	0			63.0521	1.48441e-05			59.0484	4.68513e-05
65.0386	0.00888821			63.0405	0			63.0522	1.93585e-05			59.0485	7.59197e-05
65.0387	0.00696184			63.0406	1.026e-05			63.0523	1.9572e-05			59.0486	0.000129392
65.0388	0.00435025			63.0407	2.43852e-05			63.0524	1.63584e-05			59.0487	0.00164538
65.0389	0.0021811			63.0408	3.18108e-05			63.0525	9.35892e-06			59.0488	0.00871658
65.039	0.000798891			63.0409	3.39161e-05			63.0526	0			59.0489	0.0251953
65.0391	0.000243504			63.041	2.75665e-05			63.0527	0			59.049	0.0479371
65.0392	6.44214e-05			63.0411	1.71231e-05			63.0528	0			59.0491	0.0650809
65.0393	5.63814e-06			63.0412	3.9293e-06			63.0529	0			59.0492	0.0659716
65.0394	0			63.0413	0			64.2313	0			59.0493	0.0440048
65.0395	0			63.0414	0			64.2314	0			59.0494	0.0238469
65.0396	0			63.0415	0			64.2315	0			59.0495	0.00849451
65.0397	0			63.0416	0			64.2316	0			59.0496	0.00304594
65.9594	0			63.3056	0			64.2317	8.401e-06			59.0497	0.00146364
65.9595	0			63.3057	0			64.2318	2.48422e-05			59.0498	0.000563123
65.9596	0			63.3058	0			64.2319	3.56301e-05			59.0499	0.000505873
65.9597	0			63.3059	0			64.232	4.16446e-05			59.05	0.000359415
65.9598	1.78568e-05			63.306	1.36828e-05			64.2321	3.78092e-05			59.0501	0
65.9599	6.34929e-05			63.3061	2.89613e-05			64.2322	2.73821e-05			59.0502	0
65.96	9.93274e-05			63.3062	3.76983e-05			64.2323	1.03598e-05			59.0503	0
65.9601	0.000119783			63.3063	3.92724e-05			64.2324	0			59.0504	0
65.9602	0.000111762			63.3064	3.11241e-05			64.2325	0			59.7706	0
65.9603	8.82083e-05			63.3065	1.7934e-05			64.2326	0			59.7707	0
65.9604	4.5339e-05			63.3066	4.48293e-06			64.2327	0			59.7708	0
65.9605	0			63.3067	0			64.3635	0			59.7709	0
65.9606	0			63.3068	0			64.3636	0			59.771	4.54304e-05
65.9607	0			63.3069	0			64.3637	0			59.7711	0.000120171
65.9608	0			63.307	0			64.3638	0			59.7712	0.000138816
66.1397	0			63.6769	0			64.3639	6.90799e-06			59.7713	0.000139733
66.1398	0			63.677	0			64.364	1.86485e-05			59.7714	0.000112802
66.1399	0			63.6771	0			64.3641	2.94777e-05			59.7715	6.87945e-05
66.14	0			63.6772	0			64.3642	3.67519e-05			59.7716	0
66.1401	1.26312e-05			63.6773	1.57386e-05			64.3643	3.75497e-05			59.7717	0
66.1402	4.77372e-05			63.6774	4.73205e-05			64.3644	3.11034e-05			59.7718	0
66.1403	6.91141e-05			63.6775	6.98495e-05			64.3645	2.00359e-05			59.7719	0
66.1404	7.84605e-05			63.6776	8.11319e-05			64.3646	8.11755e-06			59.9678	0
66.1405	7.30487e-05			63.6777	7.28913e-05			64.3647	0			59.9679	0
66.1406	5.66569e-05			63.6778	5.17078e-05			64.3648	0			59.968	0
66.1407	3.20093e-05			63.6779	1.29027e-05			64.3649	0			59.9681	0
66.1408	2.48993e-07			63.678	0			64.365	0			59.9682	9.62762e-05
66.1409	0			63.6781	0			64.8716	0			59.9683	0.000142347
66.141	0			63.6782	0			64.8717	0			59.9684	0.000150055
66.1411	0			63.6783	0			64.8718	0			59.9685	0.000135023
66.1412	0			64.6769	0			64.8719	0			59.9686	9.22526e-05
66.364	0			64.677	0			64.872	1.9122e-05			59.9687	2.86194e-05
66.3641	0			64.6771	0			64.8721	3.51182e-05			59.9688	0
66.3642	0			64.6772	0			64.8722	4.49748e-05			59.9689	0
66.3643	0			64.6773	2.79347e-06			64.8723	4.66321e-05			59.969	0
66.3644	1.96252e-05			64.6774	2.76861e-05			64.8724	3.83272e-05			59.9691	0
66.3645	4.81878e-05			64.6775	4.32006e-05			64.8725	2.26114e-05			60.3886	0
66.3646	6.70858e-05			64.6776	5.02133e-05			64.8726	8.74292e-07			60.3887	0
66.3647	7.56353e-05			64.6777	4.7715e-05			64.8727	0			60.3888	0
66.3648	6.72108e-05			64.6778	3.49758e-05			64.8728	0			60.3889	0
66.3649	4.98685e-05			64.6779	1.73432e-05			64.8729	0			60.389	8.56023e-05
66.365	2.11577e-05			64.678	5.31942e-07			64.873	0			60.3891	0.000166329
66.3651	0			64.6781	0			65.0377	0			60.3892	0.000191522
66.3652	0			64.6782	0			65.0378	0			60.3893	0.000186327
66.3653	0			64.6783	0			65.0379	0			60.3894	0.000132292
66.3654	0			64.6784	0			65.038	0			60.3895	5.52331e-05
67.0529	0			64.7714	0			65.0381	7.72924e-06			60.3896	0
67.053	0			64.7715	0			65.0382	2.56296e-05			60.3897	0
67.0531	0			64.7716	0			65.0383	4.08132e-05			60.3898	0
67.0532	0			64.7717	0			65.0384	5.11953e-05			60.3899	0
67.0533	1.95483e-05			64.7718	8.96255e-06			65.0385	5.13147e-05			60.4443	0
67.0534	0.00024228			64.7719	2.04553e-05			65.0386	4.25977e-05			60.4444	0
67.0535	0.00102329			64.772	2.74761e-05			65.0387	2.60519e-05			60.4445	0
67.0536	0.00263011			64.7721	3.00166e-05			65.0388	8.5916e-06			60.4446	0
67.0537	0.00635273			64.7722	2.55123e-05			65.0389	0			60.4447	0.000120676
67.0538	0.0171946			64.7723	1.77995e-05			65.039	0			60.4448	0.000235098
67.0539	0.0443788			64.7724	5.85489e-06			65.0391	0			60.4449	0.000290233
67.054	0.0863482			64.7725	0			65.0392	0			60.445	0.000265987
67.0541	0.13459			64.7726	0			65.1017	0			60.4451	0.000175271
67.0542	0.177994			64.7727	0			65.1018	0			60.4452	6.44803e-05
67.0543	0.178825			64.7728	0			65.1019	0			60.4453	0
67.0544	0.147596			66.483	0			65.102	0			60.4454	0
67.0545	0.0959748			66.4831	0			65.1021	8.90141e-08			60.4455	0
67.0546	0.0513452			66.4832	0			65.1022	9.31476e-06			60.4456	0
67.0547	0.01973			66.4833	0			65.1023	1.3861e-05			60.631	0
67.0548	0.00640657			66.4834	1.14897e-05			65.1024	1.67987e-05			60.6311	0
67.0549	0.00283261			66.4835	3.11978e-05			65.1025	1.76357e-05			60.6312	0
67.055	0.00258779			66.4836	4.09094e-05			65.1026	1.5434e-05			60.6313	0
67.0551	0.00244227			66.4837	4.65116e-05			65.1027	9.9468e-06			60.6314	2.01278e-05
67.0552	0.00183135			66.4838	4.29997e-05			65.1028	2.4804e-06			60.6315	8.95126e-05
67.0553	0.000806827			66.4839	3.28318e-05			65.1029	0			60.6316	0.000129698
67.0554	0.000144583			66.484	1.55367e-05			65.103	0			60.6317	0.000144781
67.0555	0			66.4841	0			65.1031	0			60.6318	0.00011985
67.0556	0			66.4842	0			65.1032	0			60.6319	7.19457e-05
67.0557	0			66.4843	0			65.1721	0			60.632	0
67.0558	0			66.4844	0			65.1722	0			60.6321	0
67.9119	0			66.8499	0			65.1723	0			60.6322	0
67.912	0			66.85	0			65.1724	0			60.6323	0
67.9121	0			66.8501	0			65.1725	6.72469e-06			60.6389	0
67.9122	0			66.8502	0			65.1726	1.77995e-05			60.639	0
67.9123	5.70616e-06			66.8503	6.00205e-07			65.1727	2.346e-05			60.6391	0
67.9124	4.37443e-05			66.8504	2.15361e-05			65.1728	2.60833e-05			60.6392	0
67.9125	6.85185e-05			66.8505	3.57227e-05			65.1729	2.2291e-05			60.6393	6.86543e-06
67.9126	8.04396e-05			66.8506	4.07755e-05			65.173	1.43649e-05			60.6394	7.84106e-05
67.9127	8.14128e-05			66.8507	4.10836e-05			65.1731	5.71385e-06			60.6395	0.000111038
67.9128	6.61801e-05			66.8508	3.10287e-05			65.1732	0			60.6396	0.00012185
67.9129	4.26723e-05			66.8509	1.81083e-05			65.1733	0			60.6397	0.000103882
67.913	5.95174e-06			66.851	4.69763e-06			65.1734	0			60.6398	6.43636e-05
67.9131	0			66.8511	0			65.1735	0			60.6399	1.93059e-05
67.9132	0			66.8512	0			65.792	0			60.64	0
67.9133	0			66.8513	0			65.7921	0			60.6401	0
67.9134	0			66.8514	0			65.7922	0			60.6402	0
69.0323	0			67.02	0			65.7923	0			60.6403	0
69.0324	0			67.0201	0			65.7924	2.507e-06			60.732	0
69.0325	0			67.0202	0			65.7925	1.03403e-05			60.7321	0
69.0326	0			67.0203	0			65.7926	1.57938e-05			60.7322	0
69.0327	1.06247e-05			67.0204	4.62414e-07			65.7927	1.92202e-05			60.7323	0
69.0328	5.92082e-05			67.0205	1.49945e-05			65.7928	1.87578e-05			60.7324	7.54134e-05
69.0329	0.000236659			67.0206	2.77067e-05			65.7929	1.63362e-05			60.7325	0.000250763
69.033	0.000854387			67.0207	3.68476e-05			65.793	9.94773e-06			60.7326	0.000343626
69.0331	0.00237008			67.0208	4.01314e-05			65.7931	0			60.7327	0.000369254
69.0332	0.00506836			67.0209	3.62636e-05			65.7932	0			60.7328	0.000295209
69.0333	0.00793332			67.021	2.7465e-05			65.7933	0			60.7329	0.000169596
69.0334	0.010548			67.0211	8.09092e-06			65.7934	0			60.733	0
69.0335	0.0113086			67.0212	0			66.3487	0			60.7331	0
69.0336	0.00948556			67.0213	0			66.3488	0			60.7332	0
69.0337	0.00668064			67.0214	0			66.3489	0			60.7333	0
69.0338	0.00389504			67.0215	0			66.349	0			60.8495	0
69.0339	0.00174895			67.0531	0			66.3491	9.84773e-06			60.8496	0
69.034	0.000702555			67.0532	0			66.3492	2.10149e-05			60.8497	0
69.0341	0.000276784			67.0533	0			66.3493	2.88513e-05			60.8498	0
69.0342	0.000120326			67.0534	0			66.3494	3.22994e-05			60.8499	0.00015626
69.0343	4.91394e-05			67.0535	1.47681e-05			66.3495	2.86877e-05			60.85	0.000281299
69.0344	5.76583e-06			67.0536	6.28791e-05			66.3496	2.08758e-05			60.8501	0.000352206
69.0345	4.87261e-07			67.0537	0.000223157			66.3497	7.25123e-06			60.8502	0.000327565
69.0346	0			67.0538	0.000780457			66.3498	0			60.8503	0.000235993
69.0347	0			67.0539	0.00209768			66.3499	0			60.8504	9.704e-05
69.0348	0			67.054	0.00386503			66.35	0			60.8505	0
69.0349	0			67.0541	0.00565004			66.3501	0			60.8506	0
69.0679	0			67.0542	0.00706296			66.65	0			60.8507	0
69.068	0			67.0543	0.00643711			66.6501	0			60.8508	0
69.0681	0			67.0544	0.0049415			66.6502	0			60.8606	0
69.0682	0			67.0545	0.00304914			66.6503	0			60.8607	0
69.0683	0.000110217			67.0546	0.00143608			66.6504	1.77143e-06			60.8608	0
69.0684	0.000100304			67.0547	0.000545489			66.6505	1.36881e-05			60.8609	0
69.0685	0			67.0548	0.000192694			66.6506	2.16609e-05			60.861	5.5402e-05
69.0686	0			67.0549	8.33076e-05			66.6507	2.51503e-05			60.8611	0.000110856
69.0687	0			67.055	5.12145e-05			66.6508	2.4515e-05			60.8612	0.00014421
69.0688	8.869e-06			67.0551	2.94461e-05			66.6509	1.80909e-05			60.8613	0.000152031
69.0689	9.22463e-05			67.0552	9.54304e-06			66.651	9.19553e-06			60.8614	0.000141991
69.069	0.000300708			67.0553	0			66.6511	1.05508e-06			60.8615	9.72392e-05
69.0691	0.00107653			67.0554	0			66.6512	0			60.8616	0
69.0692	0.00233872			67.0555	0			66.6513	0			60.8617	0
69.0693	0.00489076			67.0556	0			66.6514	0			60.8618	0
69.0694	0.0132048			68.0392	0			66.6515	0			60.8619	0
69.0695	0.0342752			68.0393	0			66.8504	0			61.0164	0
69.0696	0.0715984			68.0394	0			66.8505	0			61.0165	0
69.0697	0.11995			68.0395	0			66.8506	0			61.0166	0
69.0698	0.171716			68.0396	2.8598e-05			66.8507	0			61.0167	0
69.0699	0.194141			68.0397	6.03458e-05			66.8508	1.9474e-05			61.0168	6.80949e-05
69.07	0.185601			68.0398	8.09103e-05			66.8509	3.29164e-05			61.0169	0.000128443
69.0701	0.135656			68.0399	9.10427e-05			66.851	3.7541e-05			61.017	0.000164355
69.0702	0.0867			68.04	8.1105e-05			66.8511	3.81356e-05			61.0171	0.000158738
69.0703	0.0433454			68.0401	6.05199e-05			66.8512	2.94178e-05			61.0172	0.000121913
69.0704	0.0165278			68.0402	2.68312e-05			66.8513	1.84323e-05			61.0173	5.96287e-05
69.0705	0.00570448			68.0403	0			66.8514	4.94439e-06			61.0174	0
69.0706	0.00296497			68.0404	0			66.8515	0			61.0175	0
69.0707	0.00266426			68.0405	0			66.8516	0			61.0176	0
69.0708	0.00239036			68.0406	0			66.8517	0			61.0177	0
69.0709	0.00143329			68.508	0			66.8518	0			61.3803	0
69.071	0.000400845			68.5081	0			67.0527	0			61.3804	0
69.0711	3.87285e-05			68.5082	0			67.0528	0			61.3805	0
69.0712	0			68.5083	0			67.0529	0			61.3806	0
69.0713	0			68.5084	1.33338e-05			67.053	0			61.3807	5.37836e-05
69.0714	0			68.5085	2.98505e-05			67.0531	1.75592e-06			61.3808	0.000114132
69.0715	0			68.5086	3.87978e-05			67.0532	1.71305e-05			61.3809	0.000143957
69.9148	0			68.5087	4.12191e-05			67.0533	6.69039e-05			61.381	0.000147078
69.9149	0			68.5088	3.53078e-05			67.0534	3.66305e-05			61.3811	0.000115502
69.915	0			68.5089	2.36711e-05			67.0535	4.75984e-05			61.3812	6.33552e-05
69.9151	0			68.509	1.05272e-05			67.0536	9.39396e-05			61.3813	1.48867e-05
69.9152	2.18144e-05			68.5091	0			67.0537	0.000261023			61.3814	0
69.9153	6.01293e-05			68.5092	0			67.0538	0.000869829			61.3815	0
69.9154	8.61589e-05			68.5093	0			67.0539	0.00227516			61.3816	0
69.9155	0.000101386			68.5094	0			67.054	0.00422612			61.3817	0
69.9156	9.97834e-05			69.0324	0			67.0541	0.00625647			61.3982	0
69.9157	8.47511e-05			69.0325	0			67.0542	0.00767006			61.3983	0
69.9158	5.75442e-05			69.0326	0			67.0543	0.00719018			61.3984	0
69.9159	2.60549e-05			69.0327	0			67.0544	0.00544232			61.3985	0
69.916	9.22196e-07			69.0328	2.69781e-05			67.0545	0.00338293			61.3986	6.71616e-05
69.9161	0			69.0329	8.8708e-05			67.0546	0.0016192			61.3987	0.000150614
69.9162	0			69.033	0.000272952			67.0547	0.00063365			61.3988	0.000196046
69.9163	0			69.0331	0.000823476			67.0548	0.000249948			61.3989	0.000195467
69.9164	0			69.0332	0.0020031			67.0549	0.000124734			61.399	0.000147632
69.9684	0			69.0333	0.00341804			67.055	7.25251e-05			61.3991	7.70978e-05
69.9685	0			69.0334	0.00477444			67.0551	4.84307e-05			61.3992	4.17219e-06
69.9686	0			69.0335	0.00576008			67.0552	6.06468e-05			61.3993	0
69.9687	0			69.0336	0.00516016			67.0553	1.80656e-05			61.3994	0
69.9688	4.96605e-07			69.0337	0.00393998			67.0554	0			61.3995	0
69.9689	3.80558e-05			69.0338	0.00248393			67.0555	0			61.3996	0
69.969	6.2773e-05			69.0339	0.00115801			67.0556	0			61.8338	0
69.9691	7.59742e-05			69.034	0.000460911			67.0557	0			61.8339	0
69.9692	8.27455e-05			69.0341	0.00017606			67.2828	0			61.834	0
69.9693	7.59125e-05			69.0342	7.61536e-05			67.2829	0			61.8341	0
69.9694	6.08732e-05			69.0343	4.43306e-05			67.283	0			61.8342	4.30489e-05
69.9695	3.66406e-05			69.0344	2.23679e-05			67.2831	0			61.8343	8.05814e-05
69.9696	1.93025e-06			69.0345	7.37716e-06			67.2832	3.96595e-06			61.8344	0.000101761
69.9697	0			69.0346	0			67.2833	2.01019e-05			61.8345	0.000100183
69.9698	0			69.0347	0			67.2834	3.23575e-05			61.8346	7.54959e-05
69.9699	0			69.0348	0			67.2835	4.13622e-05			61.8347	3.65836e-05
69.97	0			69.0349	0			67.2836	4.23686e-05			61.8348	0
70.1739	0			69.0685	0			67.2837	3.8716e-05			61.8349	0
70.174	0			69.0686	0			67.2838	2.76531e-05			61.835	0
70.1741	0			69.0687	0			67.2839	8.16417e-06			61.8351	0
70.1742	0			69.0688	0			67.284	0			62.3595	0
70.1743	1.22612e-05			69.0689	5.73442e-07			67.2841	0			62.3596	0
70.1744	5.3144e-05			69.069	6.01342e-05			67.2842	0			62.3597	0
70.1745	0.000139008			69.0691	0.000332563			67.2843	0			62.3598	0
70.1746	0.000286178			69.0692	0.000904859			67.4836	0			62.3599	6.32119e-05
70.1747	0.00044736			69.0693	0.0018266			67.4837	0			62.36	0.000141331
70.1748	0.000475841			69.0694	0.00474548			67.4838	0			62.3601	0.000193588
70.1749	0.000388395			69.0695	0.0120686			67.4839	0			62.3602	0.00020231
70.175	0.000334734			69.0696	0.0266196			67.484	2.65551e-06			62.3603	0.000162485
70.1751	0.000369981			69.0697	0.0475955			67.4841	1.19735e-05			62.3604	8.68864e-05
70.1752	0.000457396			69.0698	0.071911			67.4842	1.8873e-05			62.3605	1.0825e-06
70.1753	0.000604159			69.0699	0.0843961			67.4843	2.2867e-05			62.3606	0
70.1754	0.000795984			69.07	0.0868393			67.4844	2.25931e-05			62.3607	0
70.1755	0.000995823			69.0701	0.0660105			67.4845	1.87509e-05			62.3608	0
70.1756	0.00120085			69.0702	0.0440912			67.4846	1.19422e-05			62.3609	0
70.1757	0.00121939			69.0703	0.0240735			67.4847	3.08219e-06			62.4685	0
70.1758	0.00108264			69.0704	0.00911579			67.4848	0			62.4686	0
70.1759	0.000733314			69.0705	0.00307683			67.4849	0			62.4687	0
70.176	0.000346757			69.0706	0.0016438			67.485	0			62.4688	0
70.1761	0.000121285			69.0707	0.00117769			67.4851	0			62.4689	1.22827e-06
70.1762	2.99989e-05			69.0708	0.000901493			67.7091	0			62.469	0.000115285
70.1763	0			69.0709	0.000634326			67.7092	0			62.4691	0.000166821
70.1764	0			69.071	0.000237359			67.7093	0			62.4692	0.000188491
70.1765	0			69.0711	3.41537e-05			67.7094	0			62.4693	0.000182977
70.1766	0			69.0712	2.34649e-06			67.7095	5.60243e-06			62.4694	0.000146428
70.7163	0			69.0713	0			67.7096	2.43414e-05			62.4695	8.3878e-05
70.7164	0			69.0714	0			67.7097	3.17866e-05			62.4696	3.01115e-06
70.7165	0			69.0715	0			67.7098	3.5883e-05			62.4697	0
70.7166	0			69.0716	0			67.7099	3.56206e-05			62.4698	0
70.7167	2.49794e-05			70.1749	0			67.71	3.0478e-05			62.4699	0
70.7168	4.76753e-05			70.175	0			67.7101	2.10067e-05			62.47	0
70.7169	6.04966e-05			70.1751	0			67.7102	3.78184e-06			63.9282	0
70.717	6.54859e-05			70.1752	0			67.7103	0			63.9283	0
70.7171	5.86208e-05			70.1753	1.66042e-05			67.7104	0			63.9284	0
70.7172	4.34445e-05			70.1754	7.04296e-05			67.7105	0			63.9285	0
70.7173	2.45376e-05			70.1755	0.000183734			67.7106	0			63.9286	6.93861e-07
70.7174	3.0891e-06			70.1756	0.000419004			67.8751	0			63.9287	7.92904e-05
70.7175	0			70.1757	0.000646173			67.8752	0			63.9288	0.000151919
70.7176	0			70.1758	0.000798893			67.8753	0			63.9289	0.000200133
70.7177	0			70.1759	0.000931237			67.8754	0			63.929	0.000206211
70.7178	0			70.176	0.000906803			67.8755	3.65637e-06			63.9291	0.000168784
71.0469	0			70.1761	0.000832514			67.8756	1.91633e-05			63.9292	9.642e-05
71.047	0			70.1762	0.000638178			67.8757	2.6589e-05			63.9293	1.037e-06
71.0471	0			70.1763	0.000396797			67.8758	3.00054e-05			63.9294	0
71.0472	0			70.1764	0.000228139			67.8759	2.9984e-05			63.9295	0
71.0473	7.63181e-07			70.1765	0.000154663			67.876	2.58583e-05			63.9296	0
71.0474	1.36496e-05			70.1766	0.00016597			67.8761	1.94047e-05			63.9297	0
71.0475	4.64759e-05			70.1767	0.000158242			67.8762	2.60863e-06			64.3896	0
71.0476	7.51683e-05			70.1768	0.000162559			67.8763	0			64.3897	0
71.0477	8.7257e-05			70.1769	0.000120395			67.8764	0			64.3898	0
71.0478	6.81238e-05			70.177	8.40999e-05			67.8765	0			64.3899	0
71.0479	3.28358e-05			70.1771	6.16631e-05			67.8766	0			64.39	2.3191e-05
71.048	5.56665e-06			70.1772	4.74357e-05			67.9932	0			64.3901	9.123e-05
71.0481	3.47139e-06			70.1773	2.98113e-05			67.9933	0			64.3902	0.00013466
71.0482	2.15239e-05			70.1774	7.40993e-06			67.9934	0			64.3903	0.000158735
71.0483	3.57643e-05			70.1775	0			67.9935	0			64.3904	0.000146259
71.0484	8.44146e-05			70.1776	0			67.9936	6.85001e-07			64.3905	0.000110639
71.0485	0.000303462			70.1777	0			67.9937	1.28155e-05			64.3906	4.5147e-05
71.0486	0.0010035			70.1778	0			67.9938	2.7477e-05			64.3907	0
71.0487	0.00289312			71.0477	0			67.9939	4.24437e-05			64.3908	0
71.0488	0.00658829			71.0478	0			67.994	4.98111e-05			64.3909	0
71.0489	0.0113185			71.0479	0			67.9941	4.99526e-05			64.391	0
71.049	0.0160034			71.048	0			67.9942	4.03665e-05			64.6801	0
71.0491	0.019384			71.0481	6.25046e-06			67.9943	2.51881e-05			64.6802	0
71.0492	0.0188629			71.0482	2.68019e-05			67.9944	1.05505e-05			64.6803	0
71.0493	0.0147943			71.0483	7.93122e-05			67.9945	0			64.6804	0
71.0494	0.0100881			71.0484	0.000110277			67.9946	0			64.6805	6.81017e-05
71.0495	0.00561056			71.0485	0.000184593			67.9947	0			64.6806	0.000196163
71.0496	0.00249277			71.0486	0.000479541			67.9948	0			64.6807	0.000299844
71.0497	0.00105311			71.0487	0.00130907			68.3816	0			64.6808	0.000348675
71.0498	0.00049112			71.0488	0.00300343			68.3817	0			64.6809	0.000301805
71.0499	0.000261131			71.0489	0.00567161			68.3818	0			64.681	0.000200956
71.05	0.000122991			71.049	0.00848343			68.3819	0			64.6811	6.84383e-05
71.0501	3.12389e-05			71.0491	0.0106748			68.382	3.85544e-06			64.6812	0
71.0502	3.48718e-06			71.0492	0.0113942			68.3821	1.88366e-05			64.6813	0
71.0503	0			71.0493	0.00926681			68.3822	3.16593e-05			64.6814	0
71.0504	0			71.0494	0.00668462			68.3823	3.87734e-05			64.6815	0
71.0505	0			71.0495	0.00402025			68.3824	3.90157e-05			64.8349	0
71.0506	0			71.0496	0.00177094			68.3825	3.25559e-05			64.835	0
71.0841	0			71.0497	0.000707639			68.3826	2.15998e-05			64.8351	0
71.0842	0			71.0498	0.000282232			68.3827	3.83213e-06			64.8352	0
71.0843	0			71.0499	0.000128657			68.3828	0			64.8353	4.55249e-05
71.0844	0			71.05	7.22461e-05			68.3829	0			64.8354	0.000118194
71.0845	1.82434e-06			71.0501	4.63166e-05			68.383	0			64.8355	0.000179638
71.0846	0.000146503			71.0502	2.73788e-05			68.3831	0			64.8356	0.000215064
71.0847	0.000479509			71.0503	1.95049e-05			68.569	0			64.8357	0.000207439
71.0848	0.000842363			71.0504	8.38196e-06			68.5691	0			64.8358	0.000164679
71.0849	0.00186193			71.0505	2.24296e-06			68.5692	0			64.8359	6.63342e-05
71.085	0.00482279			71.0506	0			68.5693	0			64.836	0
71.0851	0.0121665			71.0507	0			68.5694	2.71513e-06			64.8361	0
71.0852	0.0280322			71.0508	0			68.5695	1.05128e-05			64.8362	0
71.0853	0.0477415			71.0509	0			68.5696	1.47861e-05			64.8363	0
71.0854	0.0677958			71.0842	0			68.5697	1.75989e-05			65.0269	0
71.0855	0.0843021			71.0843	0			68.5698	1.77807e-05			65.027	0
71.0856	0.0815508			71.0844	0			68.5699	1.57156e-05			65.0271	0
71.0857	0.066735			71.0845	0			68.57	1.1089e-05			65.0272	0
71.0858	0.0454877			71.0846	2.84787e-05			68.5701	2.0238e-06			65.0273	1.96091e-05
71.0859	0.0254112			71.0847	0.00013636			68.5702	0			65.0274	0.000137493
71.086	0.0115584			71.0848	0.000284466			68.5703	0			65.0275	0.000240832
71.0861	0.00462653			71.0849	0.000617781			68.5704	0			65.0276	0.000296401
71.0862	0.00203857			71.085	0.00148374			68.5705	0			65.0277	0.00028005
71.0863	0.00148592			71.0851	0.00391299			69.032	0			65.0278	0.00020299
71.0864	0.00122026			71.0852	0.0094395			69.0321	0			65.0279	9.53371e-05
71.0865	0.000762624			71.0853	0.0172576			69.0322	0			65.028	0
71.0866	0.000495854			71.0854	0.0253345			69.0323	0			65.0281	0
71.0867	0.000287997			71.0855	0.0334514			69.0324	9.54274e-06			65.0282	0
71.0868	4.64349e-05			71.0856	0.0340848			69.0325	4.61443e-05			65.0283	0
71.0869	2.92463e-07			71.0857	0.0290928			69.0326	6.13853e-05			65.1465	0
71.087	0			71.0858	0.0207061			69.0327	4.79376e-05			65.1466	0
71.0871	0			71.0859	0.0122562			69.0328	6.27045e-05			65.1467	0
71.0872	0			71.086	0.00585192			69.0329	0.000116932			65.1468	0
71.0873	0			71.0861	0.00227671			69.033	0.000308157			65.1469	8.22586e-05
71.1929	0			71.0862	0.000953988			69.0331	0.00085521			65.147	0.000148783
71.193	0			71.0863	0.000620787			69.0332	0.00196058			65.1471	0.000169061
71.1931	0			71.0864	0.000561174			69.0333	0.00332497			65.1472	0.000170782
71.1932	0			71.0865	0.000373518			69.0334	0.00461819			65.1473	0.000130517
71.1933	3.76587e-05			71.0866	0.00025773			69.0335	0.00541891			65.1474	7.75793e-05
71.1934	6.92834e-05			71.0867	0.000168399			69.0336	0.00490915			65.1475	1.66327e-05
71.1935	8.34264e-05			71.0868	4.04675e-05			69.0337	0.00369068			65.1476	0
71.1936	8.64925e-05			71.0869	9.48981e-06			69.0338	0.00232048			65.1477	0
71.1937	7.745e-05			71.087	0			69.0339	0.00111933			65.1478	0
71.1938	5.51198e-05			71.0871	0			69.034	0.000437214			65.1479	0
71.1939	2.96714e-05			71.0872	0			69.0341	0.000154312			66.1178	0
71.194	5.85791e-06			71.0873	0			69.0342	6.27497e-05			66.1179	0
71.1941	0			71.412	0			69.0343	3.06351e-05			66.118	0
71.1942	0			71.4121	0			69.0344	5.33012e-06			66.1181	0
71.1943	0			71.4122	0			69.0345	8.48396e-07			66.1182	6.72325e-05
71.1944	0			71.4123	0			69.0346	0			66.1183	0.000115913
71.24	0			71.4124	1.62199e-06			69.0347	0			66.1184	0.00014432
71.2401	0			71.4125	3.00851e-05			69.0348	0			66.1185	0.000149972
71.2402	0			71.4126	4.70764e-05			69.0349	0			66.1186	0.000125425
71.2403	0			71.4127	5.33407e-05			69.0678	0			66.1187	8.2362e-05
71.2404	4.93364e-06			71.4128	5.45169e-05			69.0679	0			66.1188	0
71.2405	4.19109e-05			71.4129	4.68575e-05			69.068	0			66.1189	0
71.2406	5.79641e-05			71.413	3.3516e-05			69.0681	0			66.119	0
71.2407	6.58337e-05			71.4131	1.89437e-05			69.0682	1.18692e-06			66.1191	0
71.2408	6.9025e-05			71.4132	4.88944e-06			69.0683	0.000108623			66.4976	0
71.2409	6.49228e-05			71.4133	0			69.0684	9.86108e-05			66.4977	0
71.241	5.71512e-05			71.4134	0			69.0685	8.50541e-06			66.4978	0
71.2411	4.1101e-05			71.4135	0			69.0686	0			66.4979	0
71.2412	2.04007e-06			71.4136	0			69.0687	0			66.498	2.52569e-05
71.2413	0			71.429	0			69.0688	0			66.4981	6.706e-05
71.2414	0			71.4291	0			69.0689	1.93697e-07			66.4982	0.000100149
71.2415	0			71.4292	0			69.069	7.08377e-05			66.4983	0.000114563
71.2416	0			71.4293	0			69.0691	0.000363042			66.4984	9.71244e-05
71.4995	0			71.4294	4.28807e-05			69.0692	0.000994777			66.4985	6.56645e-05
71.4996	0			71.4295	7.95086e-05			69.0693	0.00193889			66.4986	1.66081e-05
71.4997	0			71.4296	0.000101378			69.0694	0.00485494			66.4987	0
71.4998	0			71.4297	0.000113223			69.0695	0.0123104			66.4988	0
71.4999	9.64862e-06			71.4298	0.000107049			69.0696	0.0275455			66.4989	0
71.5	3.82028e-05			71.4299	8.85307e-05			69.0697	0.0486874			66.499	0
71.5001	5.60854e-05			71.43	5.95553e-05			69.0698	0.0723505			67.0533	0
71.5002	6.92689e-05			71.4301	1.69861e-05			69.0699	0.0869124			67.0534	0
71.5003	7.41323e-05			71.4302	0			69.07	0.0870112			67.0535	0
71.5004	7.32277e-05			71.4303	0			69.0701	0.0679455			67.0536	0
71.5005	6.60757e-05			71.4304	0			69.0702	0.0449911			67.0537	0.00016898
71.5006	4.48439e-05			71.4305	0			69.0703	0.024336			67.0538	0.000685589
71.5007	3.77801e-06			73.0276	0			69.0704	0.00963045			67.0539	0.00164597
71.5008	0			73.0277	0			69.0705	0.00346045			67.054	0.00303002
71.5009	0			73.0278	0			69.0706	0.00119534			67.0541	0.0045172
[truncated: 3,709 more rows]
