# Supplementary material for: Personalised therapeutic management of epileptic patients guided by pathway-driven breath metabolomics
Source: Commun Med (Lond). 2021 Aug 2;1:21. doi: 10.1038/s43856-021-00021-3 (PMC9053280; doi:10.1038/s43856-021-00021-3)
Supplement: Supplementary file 5 — Supplementary Data 4 [file 43856_2021_21_MOESM5_ESM.xlsx]

## Sheet: eGPR_VPA_SerumConc_Prediction
Subject_Identifier	Group	Batch	TotalVPA_Actual_SerumConc_mgL	TotalVPA_Predicted_SerumConc_mgL	FreeVPA_Actual_SerumConc_mgL	FreeVPA_Predicted_SerumConc_mgL
BreathTDM_001-3	Non-VPA	UKBB_Test	0	4.3801	0	0.437318
BreathTDM_029-3	Non-VPA	UKBB_Test	0	2.87244	0	-0.566505
BreathTDM_044-3	Non-VPA	UKBB_Test	0	1.42458	0	-0.231114
BreathTDM_063-2	Non-VPA	UKBB_Test	0	3.01739	0	0.463521
BreathTDM_066-2	Non-VPA	UKBB_Test	0	-0.499494	0	0.0856538
BreathTDM_070-1	Non-VPA	UKBB_Test	0	8.78374	0	1.64561
BreathTDM_073-1	Non-VPA	UKBB_Test	0	5.44825	0	0.771731
BreathTDM_075-1	Non-VPA	UKBB_Test	0	4.5304	0	0.167824
BreathTDM_080-1	Non-VPA	UKBB_Test	0	1.67297	0	0.408225
BreathTDM_005-5	VPA	UKBB_Test	29.6	42.7733	1.6	2.93426
BreathTDM_010-4	VPA	UKBB_Test	29.2	61.9673	2	2.87496
BreathTDM_043-3	VPA	UKBB_Test	66.4	63.7998	5	4.48523
BreathTDM_056-3	VPA	UKBB_Test	37.5	63.0818	2.3	5.61749
BreathTDM_061-2	VPA	UKBB_Test	69	85.5279	6.7	8.75204
BreathTDM_064-2	VPA	UKBB_Test	97	82.7186	9.1	8.53881
BreathTDM_064-3	VPA	UKBB_Test	107.7	101.813	15.1	12.1392
BreathTDM_076-1	VPA	UKBB_Test	69.6	103.02	10.1	14.4367
BreathTDM_081-1	VPA	UKBB_Test	102.7	104.371	14.8	11.3823
AC0002V1	Non-VPA	USZ_Test	0	7.40057	0	0.0784951
AC0003V1	Non-VPA	USZ_Test	0	1.87004	0	0.027478
AC0004V1	Non-VPA	USZ_Test	0	0.922232	0	0.0496799
AC0005V1	Non-VPA	USZ_Test	0	3.27312	0	0.400801
AC0006V1	Non-VPA	USZ_Test	0	3.54932	0	0.310706
AC0009V1	Non-VPA	USZ_Test	0	9.03283	0	0.365518
AC0010V1	Non-VPA	USZ_Test	0	5.95825	0	0.249414
AC0011V1	Non-VPA	USZ_Test	0	6.34009	0	0.652181
AC0012V1	Non-VPA	USZ_Test	0	7.67795	0	0.477418
AC0013V1	Non-VPA	USZ_Test	0	3.27096	0	0.447712
AC0014V1	Non-VPA	USZ_Test	0	3.24827	0	0.203886
AC0018V1	Non-VPA	USZ_Test	0	1.70162	0	-0.0422207
AC0019V1	Non-VPA	USZ_Test	0	4.79608	0	0.339514
AC0021V1	Non-VPA	USZ_Test	0	10.0998	0	0.449971
AC0027V1	Non-VPA	USZ_Test	0	7.71695	0	0.0842608
AC0029V1	Non-VPA	USZ_Test	0	4.91091	0	0.255079
AC0031V1	Non-VPA	USZ_Test	0	5.42747	0	-0.122411
AC0039V1	Non-VPA	USZ_Test	0	1.64387	0	0.180346
AC0041V1	Non-VPA	USZ_Test	0	11.5992	0	1.03473
AC0044V1	Non-VPA	USZ_Test	0	5.05236	0	0.976466
AC0015V1	VPA	USZ_Test	66.8	93.6892	NA	NA
AC0016V1	VPA	USZ_Test	71.1	64.416	7.1	10.1355
AC0017V1	VPA	USZ_Test	47.3	57.4248	3.2	5.20078
AC0020V1	VPA	USZ_Test	34.9	77.5124	2.8	12.0004
AC0023V1	VPA	USZ_Test	58.5	54.5628	4.4	8.37474
AC0024V1	VPA	USZ_Test	78.6	92.4086	6.7	9.37768
AC0025V1	VPA	USZ_Test	50.9	67.24	4	6.64991
AC0026V1	VPA	USZ_Test	56.8	80.1105	3.9	7.32394
AC0028V1	VPA	USZ_Test	61.1	67.5176	4.7	9.48201
AC0030V1	VPA	USZ_Test	59.6	65.8331	5.1	5.99922
AC0033V1	VPA	USZ_Test	62.9	61.0347	5.2	5.70871
AC0035V1	VPA	USZ_Test	4.3	36.5242	1	1.46371
AC0036V1	VPA	USZ_Test	97.2	87.3226	13.6	15.6254
AC0037V1	VPA	USZ_Test	81	91.5931	10.2	12.5661
AC0040V1	VPA	USZ_Test	88.3	54.9749	9.9	7.83185
AC0042V1	VPA	USZ_Test	53.9	63.9282	4.3	9.71921
AC0043V1	VPA	USZ_Test	45	46.4604	NA	NA
