# Supplementary material for: Personalised therapeutic management of epileptic patients guided by pathway-driven breath metabolomics
Source: Commun Med (Lond). 2021 Aug 2;1:21. doi: 10.1038/s43856-021-00021-3 (PMC9053280; doi:10.1038/s43856-021-00021-3)
Supplement: Supplementary file 7 — Supplementary Data 6 [file 43856_2021_21_MOESM7_ESM.xlsx]

## Sheet: File_Information
This file contains:
In sheet "Altered_Compounds": Altered compounds revealed by enrichment analysis
In sheet "SideEffect_Score_Prediction": Data related to prediction of side effects score for UKBB dataset
In sheet "DrugResponse_Score_Prediction": Data related to prediction of drug response score for UKBB dataset
In "Altered_Compounds"
1. In Same_log2FC_Direction_for_Assigned_mz
(a) TRUE means all individual m/z assigned to the compound have same log2FC direction (i.e. either all have positive values or all have negative values)
(b) FALSE means all individual m/z assigned to the compound have different log2FC direction (i.e. some have positive values and others have negative values)

## Sheet: Altered_Compounds
Compound_ID	Compound_Name	In_SignificantSet_wrt_MetaboAnalystR	Avg_log2FC	Same_log2FC_Direction_for_Assigned_mz	Assigned_mz	mz_Mode	mz_Adduct	Altered_in_Dataset
C05589	Normetanephrine	FALSE	-0.654146	TRUE	166.08630 | 167.07027 | 184.09687 | 201.12342	pos | pos | pos | pos	M-H2O+H [1+] | M-NH3+H [1+] | M+H [1+] | M+NH4 [1+]	Drug response
C05588	Metanephrine	TRUE	-0.936218	TRUE	180.10186 | 181.08587 | 198.11255	pos | pos | pos	M-H2O+H [1+] | M-NH3+H [1+] | M+H [1+]	Drug response
C05581	Homovanillin	TRUE	-0.818083	TRUE	149.05967 | 167.07027 | 184.09687	pos | pos | pos	M-H2O+H [1+] | M+H [1+] | M+NH4 [1+]	Drug response
C05583	3-Methoxy-4-hydroxyphenylglycolaldehyde (MHPGA)	FALSE	-0.668282	TRUE	165.05467 | 183.06522 | 200.09175	pos | pos | pos	M-H2O+H [1+] | M+H [1+] | M+NH4 [1+]	Drug response
C05582	Homovanillic acid (HVA)	FALSE	-0.668282	TRUE	165.05467 | 183.06522 | 200.09175	pos | pos | pos	M-H2O+H [1+] | M+H [1+] | M+NH4 [1+]	Drug response
C05584	Vanillylmandelic acid (VMA)	FALSE	-0.190331	TRUE	216.08653	pos	M+NH4 [1+]	Drug response
C05587	3-Methoxytyramine (3-MT)	TRUE	-0.743142	TRUE	150.09136 | 151.07538 | 168.10193	pos | pos | pos	M-H2O+H [1+] | M-NH3+H [1+] | M+H [1+]	Drug response
C00213	Sarcosine	FALSE	0.471728	TRUE	88.04032	neg	M-H [1-]	Side effects
C00037	Glycine (Gly)	FALSE	-0.0605303	TRUE	74.02470	neg	M-H [1-]	Side effects
C00033	Acetate	FALSE	-1.12979	TRUE	59.01378	neg	M-H [1-]	Side effects
C07086	Phenylacetate	FALSE	-0.542708	TRUE	135.04534 | 137.05993 | 154.08622	neg | pos | pos	M-H [1-] | M+H [1+] | M+NH4 [1+]	Drug response
C03415	N2-Succinyl-L-ornithine	FALSE	0.532264	TRUE	216.08653	pos	M-NH3+H [1+]	Side effects
C04043	3,4-Dihydroxyphenylacetaldehyde (DOPAL)	FALSE	-0.557812	TRUE	135.04417 | 151.04003 | 153.05459 | 170.08116	pos | neg | pos | pos	M-H2O+H [1+] | M-H [1-] | M+H [1+] | M+NH4 [1+]	Drug response
C00025	L-Glutamic acid (Glu)	FALSE	-0.276886	FALSE	130.04994 | 131.03395 | 148.06032	pos | pos | pos	M-H2O+H [1+] | M-NH3+H [1+] | M+H [1+]	Drug response
C00025	L-Glutamic acid (Glu)	FALSE	0.502673	TRUE	130.04994 | 131.03395 | 148.06032	pos | pos | pos	M-H2O+H [1+] | M-NH3+H [1+] | M+H [1+]	Side effects
C00026	2-Oxoglutarate	FALSE	-0.448606	TRUE	145.01412 | 164.05530	neg | pos	M-H [1-] | M+NH4 [1+]	Drug response
C00026	2-Oxoglutarate	FALSE	0.430513	FALSE	145.01412 | 164.05530	neg | pos	M-H [1-] | M+NH4 [1+]	Side effects
C00022	Pyruvate	FALSE	0.215159	TRUE	87.00873 | 88.01201	neg | neg	M-H [1-] | M(C13)-H [1-]	Drug response
CE4888	dopaminochrome	FALSE	-0.468938	TRUE	148.04036 | 150.05498	neg | pos	M-H [1-] | M+H [1+]	Drug response
C02442	N-Methyltyramine	FALSE	-0.470455	TRUE	135.08055 | 152.10699	pos | pos	M-NH3+H [1+] | M+H [1+]	Drug response
C00322	2-Oxoadipate	FALSE	0.189328	FALSE	143.03382 | 159.02992 | 161.04444 | 178.07098	pos | neg | pos | pos	M-H2O+H [1+] | M-H [1-] | M+H [1+] | M+NH4 [1+]	Side effects
C03793	N6,N6,N6-Trimethyl-L-lysine	TRUE	0.721933	TRUE	171.14919 | 172.13316	pos | pos	M-H2O+H [1+] | M-NH3+H [1+]	Side effects
C00232	4-Oxobutanoate	TRUE	0.328189	FALSE	101.02439 | 102.02771 | 103.03892 | 120.06550	neg | neg | pos | pos	M-H [1-] | M(C13)-H [1-] | M+H [1+] | M+NH4 [1+]	Side effects
CE4890	N-methylsalsolinol	TRUE	-0.849141	TRUE	177.09099 | 194.11763	pos | pos	M-NH3+H [1+] | M+H [1+]	Drug response
C01879	5-Oxoproline	TRUE	0.362656	FALSE	112.03930 | 113.02330 | 128.03536 | 130.04994 | 147.07629	pos | pos | neg | pos | pos	M-H2O+H [1+] | M-NH3+H [1+] | M-H [1-] | M+H [1+] | M+NH4 [1+]	Side effects
C03239	6-Amino-2-oxohexanoate	TRUE	0.661689	TRUE	128.07063 | 129.05463 | 146.08106 | 163.10771	pos | pos | pos | pos	M-H2O+H [1+] | M-NH3+H [1+] | M+H [1+] | M+NH4 [1+]	Side effects
C00327	Citrulline	FALSE	0.909149	TRUE	159.07646	pos	M-NH3+H [1+]	Side effects
C03912	1-Pyrroline-5-carboxylate (P-5-C)	FALSE	0.708086	TRUE	112.04036 | 114.05499 | 131.08155	neg | pos | pos	M-H [1-] | M+H [1+] | M+NH4 [1+]	Side effects
C05545	Protein N6,N6-dimethyl-L-lysine	TRUE	0.947624	TRUE	158.11758	pos	M-NH3+H [1+]	Side effects
C05543	3-Dehydroxycarnitine	TRUE	0.673941	TRUE	128.10701 | 129.09102 | 146.11745	pos | pos | pos	M-H2O+H [1+] | M-NH3+H [1+] | M+H [1+]	Side effects
C00079	L-Phenylalanine (Phe)	TRUE	-0.830879	TRUE	149.05967 | 166.08630	pos | pos	M-NH3+H [1+] | M+H [1+]	Drug response
C00072	Ascorbate	FALSE	-0.548825	TRUE	194.06603	pos	M+NH4 [1+]	Drug response
C00077	Ornithine	TRUE	0.911591	TRUE	116.07060	pos	M-NH3+H [1+]	Side effects
CE4788	acetamidopropanal	TRUE	0.915382	TRUE	116.07060 | 117.07394	pos | pos	M+H [1+] | M(C13)+H [1+]	Side effects
C02630	2-Hydroxyglutarate	TRUE	0.202515	FALSE	131.03395 | 147.02982 | 166.07112	pos | neg | pos	M-H2O+H [1+] | M-H [1-] | M+NH4 [1+]	Side effects
C05578	DHI	FALSE	-0.468938	TRUE	148.04036 | 150.05498	neg | pos	M-H [1-] | M+H [1+]	Drug response
C05579	Indole-5,6-quinone	FALSE	-0.349552	TRUE	146.02472 | 165.06591	neg | pos	M-H [1-] | M+NH4 [1+]	Drug response
C05572	4-Oxoglutaramate	FALSE	0.240338	FALSE	144.03016 | 146.04467	neg | pos	M-H [1-] | M+H [1+]	Side effects
C05576	3,4-Dihydroxyphenylethyleneglycol	FALSE	-0.416395	FALSE	153.05459 | 169.05062 | 171.06516 | 188.09174	pos | neg | pos | pos	M-H2O+H [1+] | M-H [1-] | M+H [1+] | M+NH4 [1+]	Drug response
C05577	3,4-Dihydroxyphenylglycolaldehyde (DOPEGAL)	FALSE	-0.587092	TRUE	151.03900 | 167.03523 | 169.04953 | 186.07614	pos | neg | pos | pos	M-H2O+H [1+] | M-H [1-] | M+H [1+] | M+NH4 [1+]	Drug response
C00064	L-Glutamine (Gln)	FALSE	0.0245778	FALSE	129.06587 | 130.04994 | 147.07629	pos | pos | pos	M-H2O+H [1+] | M-NH3+H [1+] | M+H [1+]	Drug response
C00064	L-Glutamine (Gln)	TRUE	0.935244	TRUE	129.06587 | 130.04994 | 147.07629	pos | pos | pos	M-H2O+H [1+] | M-NH3+H [1+] | M+H [1+]	Side effects
CE5538	noradrenochrome	FALSE	-0.403709	TRUE	166.04990	pos	M+H [1+]	Drug response
C03758	Dopamine	TRUE	-0.615444	TRUE	136.07587 | 137.05993 | 154.08622 | 171.11280	pos | pos | pos | pos	M-H2O+H [1+] | M-NH3+H [1+] | M+H [1+] | M+NH4 [1+]	Drug response
C05332	Phenethylamine	TRUE	-0.90446	TRUE	105.06988 | 122.09639	pos | pos	M-NH3+H [1+] | M+H [1+]	Drug response
C06199	Hordenine	FALSE	-0.566892	TRUE	149.09605 | 166.12265	pos | pos	M-NH3+H [1+] | M+H [1+]	Drug response
C00042	Succinate	FALSE	0.146895	FALSE	101.02331 | 117.01934 | 118.02277 | 136.06062	pos | neg | neg | pos	M-H2O+H [1+] | M-H [1-] | M(C13)-H [1-] | M+NH4 [1+]	Side effects
C00041	L-Alanine (Ala)	FALSE	-0.0684511	TRUE	88.04032	neg	M-H [1-]	Drug response
C00047	L-Lysine (Lys)	TRUE	0.845228	TRUE	129.10223 | 130.08632	pos | pos	M-H2O+H [1+] | M-NH3+H [1+]	Side effects
C00049	L-Aspartic acid (Asp)	TRUE	0.849384	TRUE	116.03422 | 134.04489	pos | pos	M-H2O+H [1+] | M+H [1+]	Side effects
C02356	(S)-2-Aminobutanoate	TRUE	0.955431	TRUE	104.07053	pos	M+H [1+]	Side effects
C02946	4-Acetamidobutanoate	TRUE	0.661689	TRUE	128.07063 | 129.05463 | 146.08106 | 163.10771	pos | pos | pos | pos	M-H2O+H [1+] | M-NH3+H [1+] | M+H [1+] | M+NH4 [1+]	Side effects
C03711	N-Methylphenylethanolamine	FALSE	0.572313	TRUE	135.08055 | 152.10699	pos | pos	M-NH3+H [1+] | M+H [1+]	Side effects
C00547	Norepinephrine	TRUE	0.526145	FALSE	152.07061 | 153.05459 | 170.08116 | 187.10771	pos | pos | pos | pos	M-H2O+H [1+] | M-NH3+H [1+] | M+H [1+] | M+NH4 [1+]	Side effects
C00547	Norepinephrine	FALSE	-0.555667	TRUE	152.07061 | 153.05459 | 170.08116 | 187.10771	pos | pos | pos | pos	M-H2O+H [1+] | M-NH3+H [1+] | M+H [1+] | M+NH4 [1+]	Drug response
C00544	Homogentisate	FALSE	-0.587092	TRUE	151.03900 | 167.03523 | 169.04953 | 186.07614	pos | neg | pos | pos	M-H2O+H [1+] | M-H [1-] | M+H [1+] | M+NH4 [1+]	Drug response
CE5542	noradrenochrome o-semiquinone	FALSE	-1.22199	TRUE	167.05769	pos	M+H [1+]	Drug response
C00956	2-Aminoadipate	FALSE	0.562365	TRUE	144.06543 | 145.04943 | 162.07605	pos | pos | pos	M-H2O+H [1+] | M-NH3+H [1+] | M+H [1+]	Side effects
C00082	L-Tyrosine (Tyr)	FALSE	-0.708693	TRUE	164.07056 | 165.05467 | 182.08125	pos | pos | pos	M-H2O+H [1+] | M-NH3+H [1+] | M+H [1+]	Drug response
C09642	Salsolinol	TRUE	-1.28286	TRUE	163.07531 | 180.10186 | 181.10524	pos | pos | pos	M-NH3+H [1+] | M+H [1+] | M(C13)+H [1+]	Drug response
C04092	delta1-Piperideine-2-carboxylate	TRUE	0.578715	TRUE	110.06005 | 111.04405 | 126.05605 | 128.07063 | 145.09704	pos | pos | neg | pos | pos	M-H2O+H [1+] | M-NH3+H [1+] | M-H [1-] | M+H [1+] | M+NH4 [1+]	Side effects
C02238	5-Oxo-L-proline	TRUE	0.580876	FALSE	128.03536 | 130.04994 | 147.07629	neg | pos | pos	M-H [1-] | M+H [1+] | M+NH4 [1+]	Side effects
CE1936	spermine dialdehyde	FALSE	1.32095	TRUE	186.14885	pos	M-NH3+H [1+]	Side effects
CE1939	spermidine monoaldehyde 1	TRUE	0.952871	TRUE	130.12270	pos	M-NH3+H [1+]	Side effects
C01029	N8-Acetylspermidine	TRUE	0.528233	TRUE	171.14919	pos	M-NH3+H [1+]	Side effects
C01035	4-Guanidinobutanoate	FALSE	0.984017	TRUE	129.06587	pos	M-NH3+H [1+]	Side effects
C02218	2-Aminoacrylate	FALSE	0.301119	TRUE	86.02478	neg	M-H [1-]	Drug response
C01250	N-Acetyl-L-glutamate 5-semialdehyde (NAG-5-SA)	TRUE	0.787592	TRUE	156.06544 | 157.04959 | 174.07612 | 191.10258	pos | pos | pos | pos	M-H2O+H [1+] | M-NH3+H [1+] | M+H [1+] | M+NH4 [1+]	Side effects
C05936	N4-Acetylaminobutanal	TRUE	0.707583	TRUE	112.07568 | 113.05969 | 130.08632	pos | pos | pos	M-H2O+H [1+] | M-NH3+H [1+] | M+H [1+]	Side effects
C00334	Gamma aminobutyric acid (GABA)	TRUE	0.955431	TRUE	104.07053	pos	M+H [1+]	Side effects
C09640	(-)-Salsoline	TRUE	-0.849141	TRUE	177.09099 | 194.11763	pos | pos	M-NH3+H [1+] | M+H [1+]	Drug response
C00788	Epinephrine	FALSE	-0.654146	TRUE	166.08630 | 167.07027 | 184.09687 | 201.12342	pos | pos | pos | pos	M-H2O+H [1+] | M-NH3+H [1+] | M+H [1+] | M+NH4 [1+]	Drug response
C00788	Epinephrine	TRUE	0.663304	FALSE	166.08630 | 167.07027 | 184.09687 | 201.12342	pos | pos | pos | pos	M-H2O+H [1+] | M-NH3+H [1+] | M+H [1+] | M+NH4 [1+]	Side effects
C00300	Creatine	FALSE	0.437601	TRUE	115.05024 | 132.07680	pos | pos	M-NH3+H [1+] | M+H [1+]	Side effects
C00318	L-Carnitine	FALSE	0.574359	TRUE	162.11244 | 163.11578	pos | pos	M+H [1+] | M(C13)+H [1+]	Side effects
C05947	L-erythro-4-Hydroxyglutamate	FALSE	1.00432	TRUE	164.05530	pos	M+H [1+]	Side effects
CE1940	spermidine monoaldehyde 2	TRUE	0.952871	TRUE	130.12270	pos	M-NH3+H [1+]	Side effects
C00601	Phenylacetaldehyde	FALSE	-0.438205	TRUE	138.09151	pos	M+NH4 [1+]	Drug response
C07453	Epinine	TRUE	-0.743142	TRUE	150.09136 | 151.07538 | 168.10193	pos | pos | pos	M-H2O+H [1+] | M-NH3+H [1+] | M+H [1+]	Drug response
C00109	2-Oxobutanoate	TRUE	0.328189	FALSE	101.02439 | 102.02771 | 103.03892 | 120.06550	neg | neg | pos | pos	M-H [1-] | M(C13)-H [1-] | M+H [1+] | M+NH4 [1+]	Side effects
C01211	Procollagen 5-hydroxy-L-lysine	TRUE	1.13313	TRUE	163.10771	pos	M+H [1+]	Side effects
C00483	Tyramine	FALSE	-0.438205	TRUE	138.09151	pos	M+H [1+]	Drug response
C00612	N1-Acetylspermidine	TRUE	0.528233	TRUE	171.14919	pos	M-NH3+H [1+]	Side effects
C00122	Fumarate	FALSE	-0.488482	FALSE	115.00370 | 134.04489	neg | pos	M-H [1-] | M+NH4 [1+]	Drug response
C00122	Fumarate	TRUE	0.493565	FALSE	115.00370 | 134.04489	neg | pos	M-H [1-] | M+NH4 [1+]	Side effects
C01239	N-Acetyl-beta-D-glucosaminylamine	TRUE	1.15513	TRUE	203.10264 | 204.08659	pos | pos	M-H2O+H [1+] | M-NH3+H [1+]	Side effects
C02505	2-Phenylacetamide	TRUE	-0.746517	TRUE	118.06507 | 136.07587 | 137.07930	pos | pos | pos	M-H2O+H [1+] | M+H [1+] | M(C13)+H [1+]	Drug response
C02763	enol-Phenylpyruvate	FALSE	-0.724661	TRUE	147.04394 | 165.05467 | 182.08125	pos | pos | pos	M-H2O+H [1+] | M+H [1+] | M+NH4 [1+]	Drug response
C01165	L-Glutamate 5-semialdehyde (G-5-SA)	TRUE	0.290862	FALSE	114.05499 | 115.03899 | 132.06557	pos | pos | pos	M-H2O+H [1+] | M-NH3+H [1+] | M+H [1+]	Side effects
C00450	delta1-Piperideine-6-L-carboxylate	TRUE	0.578715	TRUE	110.06005 | 111.04405 | 126.05605 | 128.07063 | 145.09704	pos | pos | neg | pos | pos	M-H2O+H [1+] | M-NH3+H [1+] | M-H [1-] | M+H [1+] | M+NH4 [1+]	Side effects
CE2176	3-O-methyldopa	FALSE	-0.761151	TRUE	195.06529	pos	M-NH3+H [1+]	Drug response
CE2172	6,7-dihydroxy-1,2,3,4-THIQ	TRUE	-0.830879	TRUE	149.05967 | 166.08630	pos | pos	M-NH3+H [1+] | M+H [1+]	Drug response
CE2173	N-methyl-4,6,7-trihydroxy-1,2,3,4-THIQ	FALSE	-1.12124	TRUE	179.07023 | 196.09692	pos | pos	M-NH3+H [1+] | M+H [1+]	Drug response
C00642	4-Hydroxyphenylacetate	FALSE	-0.557812	TRUE	135.04417 | 151.04003 | 153.05459 | 170.08116	pos | neg | pos | pos	M-H2O+H [1+] | M-H [1-] | M+H [1+] | M+NH4 [1+]	Drug response
C04281	L-1-Pyrroline-3-hydroxy-5-carboxylate	TRUE	0.362656	FALSE	112.03930 | 113.02330 | 128.03536 | 130.04994 | 147.07629	pos | pos | neg | pos | pos	M-H2O+H [1+] | M-NH3+H [1+] | M-H [1-] | M+H [1+] | M+NH4 [1+]	Side effects
C04282	1-Pyrroline-4-hydroxy-2-carboxylate	TRUE	0.362656	FALSE	112.03930 | 113.02330 | 128.03536 | 130.04994 | 147.07629	pos | pos | neg | pos | pos	M-H2O+H [1+] | M-NH3+H [1+] | M-H [1-] | M+H [1+] | M+NH4 [1+]	Side effects
CE5629	1,2-dehydrosalsolinol	FALSE	-0.748453	TRUE	161.05971	pos	M-NH3+H [1+]	Drug response
C00624	N-Acetyl-L-glutamate (NAG)	FALSE	0.716456	TRUE	172.06038 | 190.07094	pos | pos	M-H2O+H [1+] | M+H [1+]	Side effects
C00152	L-Asparagine (Asn)	TRUE	0.803489	TRUE	115.05024 | 116.03422 | 133.06084	pos | pos | pos	M-H2O+H [1+] | M-NH3+H [1+] | M+H [1+]	Side effects
C01157	trans-4-Hydroxy-L-proline	TRUE	0.290862	FALSE	114.05499 | 115.03899 | 132.06557	pos | pos | pos	M-H2O+H [1+] | M-NH3+H [1+] | M+H [1+]	Side effects
C02714	N-Acetylputrescine	TRUE	0.704105	TRUE	114.09138	pos	M-NH3+H [1+]	Side effects
CE2174	4,6,7-trihydroxy-1,2,3,4-THIQ	FALSE	-0.708693	TRUE	164.07056 | 165.05467 | 182.08125	pos | pos | pos	M-H2O+H [1+] | M-NH3+H [1+] | M+H [1+]	Drug response
C00148	L-Proline (Pro)	TRUE	0.915382	TRUE	116.07060 | 117.07394	pos | pos	M+H [1+] | M(C13)+H [1+]	Side effects
C00437	N-Acetylornithine	TRUE	1.34765	TRUE	157.09720 | 158.08120 | 175.10774	pos | pos | pos	M-H2O+H [1+] | M-NH3+H [1+] | M+H [1+]	Side effects
C03440	cis-4-Hydroxy-D-proline	TRUE	0.290862	FALSE	114.05499 | 115.03899 | 132.06557	pos | pos | pos	M-H2O+H [1+] | M-NH3+H [1+] | M+H [1+]	Side effects
C00164	Acetoacetate	FALSE	-0.162043	FALSE	101.02439 | 102.02771 | 103.03892 | 120.06550	neg | neg | pos | pos	M-H [1-] | M(C13)-H [1-] | M+H [1+] | M+NH4 [1+]	Drug response
C00166	Phenylpyruvate	FALSE	-0.724661	TRUE	147.04394 | 165.05467 | 182.08125	pos | pos | pos	M-H2O+H [1+] | M+H [1+] | M+NH4 [1+]	Drug response
C05938	L-4-Hydroxyglutamate semialdehyde	FALSE	0.502673	TRUE	130.04994 | 131.03395 | 148.06032	pos | pos | pos	M-H2O+H [1+] | M-NH3+H [1+] | M+H [1+]	Side effects
C01602	Ornithine	TRUE	0.911591	TRUE	116.07060	pos	M-NH3+H [1+]	Side effects
C05852	2-Hydroxyphenylacetate	FALSE	-0.557812	TRUE	135.04417 | 151.04003 | 153.05459 | 170.08116	pos | neg | pos | pos	M-H2O+H [1+] | M-H [1-] | M+H [1+] | M+NH4 [1+]	Drug response
C02735	Phenylethanolamine	FALSE	0.753578	TRUE	138.09151	pos	M+H [1+]	Side effects
C04076	Allysine	TRUE	0.661689	TRUE	128.07063 | 129.05463 | 146.08106 | 163.10771	pos | pos | pos | pos	M-H2O+H [1+] | M-NH3+H [1+] | M+H [1+] | M+NH4 [1+]	Side effects
C00989	4-Hydroxybutanoate	TRUE	1.11263	TRUE	103.04007 | 104.04342 | 122.08114	neg | neg | pos	M-H [1-] | M(C13)-H [1-] | M+NH4 [1+]	Side effects
C01161	3,4-Dihydroxyphenylacetate (DOPAC)	FALSE	-0.587092	TRUE	151.03900 | 167.03523 | 169.04953 | 186.07614	pos | neg | pos | pos	M-H2O+H [1+] | M-H [1-] | M+H [1+] | M+NH4 [1+]	Drug response
C03765	4-Hydroxyphenylacetaldehyde	FALSE	-0.542708	TRUE	135.04534 | 137.05993 | 154.08622	neg | pos | pos	M-H [1-] | M+H [1+] | M+NH4 [1+]	Drug response
C00408	L-Pipecolate	TRUE	0.707583	TRUE	112.07568 | 113.05969 | 130.08632	pos | pos | pos	M-H2O+H [1+] | M-NH3+H [1+] | M+H [1+]	Side effects
C00402	D-Aspartate	TRUE	0.849384	TRUE	116.03422 | 134.04489	pos | pos	M-H2O+H [1+] | M+H [1+]	Side effects
C05594	3-Methoxy-4-hydroxyphenylethyleneglycol (MHPG)	FALSE	-0.533759	TRUE	167.07027 | 183.06627 | 185.08097 | 202.10738	pos | neg | pos | pos	M-H2O+H [1+] | M-H [1-] | M+H [1+] | M+NH4 [1+]	Drug response

## Sheet: SideEffect_Score_Prediction
Subject_Identifier	Batch	True_Class	Predicted_Score	Predicted_Class
BreathTDM_013-1	UKBB_Training	No side effect	-9.71821	No side effect
BreathTDM_024-1	UKBB_Training	No side effect	-16.0677	No side effect
BreathTDM_025-1	UKBB_Training	Side effect	16.5974	Side effect
BreathTDM_026-1	UKBB_Training	Side effect	17.5479	Side effect
BreathTDM_027-1	UKBB_Training	Side effect	20.91	Side effect
BreathTDM_029-1	UKBB_Training	No side effect	25.2785	Side effect
BreathTDM_031-1	UKBB_Training	No side effect	-10.6837	No side effect
BreathTDM_032-1	UKBB_Training	No side effect	10.4635	Side effect
BreathTDM_034-1	UKBB_Training	No side effect	11.588	Side effect
BreathTDM_035-1	UKBB_Training	No side effect	-12.7901	No side effect
BreathTDM_037-1	UKBB_Training	Side effect	5.48509	Side effect
BreathTDM_038-1	UKBB_Training	No side effect	17.8107	Side effect
BreathTDM_044-1	UKBB_Training	No side effect	3.28445	Side effect
BreathTDM_045-1	UKBB_Training	No side effect	-4.32604	Side effect
BreathTDM_046-1	UKBB_Training	No side effect	-1.7908	Side effect
BreathTDM_047-1	UKBB_Training	Side effect	5.30883	Side effect
BreathTDM_004-2	UKBB_Training	Side effect	33.4064	Side effect
BreathTDM_049-1	UKBB_Training	No side effect	-5.30162	Side effect
BreathTDM_051-1	UKBB_Training	No side effect	-11.894	No side effect
BreathTDM_054-1	UKBB_Training	No side effect	-4.0489	Side effect
BreathTDM_029-2	UKBB_Training	No side effect	-5.8998	Side effect
BreathTDM_027-2	UKBB_Training	No side effect	-3.14872	Side effect
BreathTDM_037-2	UKBB_Training	Side effect	-1.65657	Side effect
BreathTDM_034-2	UKBB_Training	No side effect	2.54753	Side effect
BreathTDM_044-2	UKBB_Training	No side effect	-8.04312	No side effect
BreathTDM_025-2	UKBB_Training	No side effect	17.2506	Side effect
BreathTDM_049-2	UKBB_Training	No side effect	-3.85871	Side effect
BreathTDM_062-1	UKBB_Training	No side effect	-11.1869	No side effect
BreathTDM_063-1	UKBB_Training	No side effect	-10.2902	No side effect
BreathTDM_064-1	UKBB_Training	No side effect	-11.5526	No side effect
BreathTDM_050-2	UKBB_Training	No side effect	-9.18962	No side effect
BreathTDM_065-1	UKBB_Training	No side effect	-8.83507	No side effect
BreathTDM_066-1	UKBB_Training	No side effect	-16.3557	No side effect
BreathTDM_027-3	UKBB_Training	No side effect	-7.29691	No side effect
BreathTDM_070-1	UKBB_Training	Side effect	14.7307	Side effect
BreathTDM_073-1	UKBB_Training	No side effect	-10.2832	No side effect
BreathTDM_063-2	UKBB_Training	Side effect	17.0789	Side effect
BreathTDM_075-1	UKBB_Training	No side effect	10.7935	Side effect
BreathTDM_066-2	UKBB_Training	No side effect	-23.0084	No side effect
BreathTDM_044-3	UKBB_Training	No side effect	-10.1519	No side effect
BreathTDM_029-3	UKBB_Training	No side effect	-27.6468	No side effect
BreathTDM_080-1	UKBB_Training	No side effect	21.811	Side effect
BreathTDM_001-3	UKBB_Training	No side effect	14.5706	Side effect
BreathTDM_010-1	UKBB_Training	No side effect	9.66483	Side effect
BreathTDM_014-1	UKBB_Training	Side effect	17.6813	Side effect
BreathTDM_016-1	UKBB_Training	Side effect	1.46242	Side effect
BreathTDM_019-1	UKBB_Training	No side effect	-6.08462	Side effect
BreathTDM_020-1	UKBB_Training	Side effect	10.3552	Side effect
BreathTDM_022-1	UKBB_Training	No side effect	-4.92833	Side effect
BreathTDM_003-2	UKBB_Training	Side effect	-6.27761	Side effect
BreathTDM_028-1	UKBB_Training	No side effect	20.4983	Side effect
BreathTDM_005-2	UKBB_Training	No side effect	9.26691	Side effect
BreathTDM_033-1	UKBB_Training	No side effect	10.9381	Side effect
BreathTDM_036-1	UKBB_Training	Side effect	-7.27641	No side effect
BreathTDM_041-1	UKBB_Training	No side effect	-8.96953	No side effect
BreathTDM_043-1	UKBB_Training	No side effect	-3.54291	Side effect
BreathTDM_048-1	UKBB_Training	No side effect	-1.042	Side effect
BreathTDM_016-2	UKBB_Training	Side effect	2.33939	Side effect
BreathTDM_003-3	UKBB_Training	Side effect	-5.34228	Side effect
BreathTDM_005-3	UKBB_Training	Side effect	16.7993	Side effect
BreathTDM_028-2	UKBB_Training	No side effect	0.213062	Side effect
BreathTDM_056-1	UKBB_Training	Side effect	-0.869305	Side effect
BreathTDM_003-4	UKBB_Training	No side effect	-4.02176	Side effect
BreathTDM_043-2	UKBB_Training	No side effect	-0.838566	Side effect
BreathTDM_036-2	UKBB_Training	No side effect	-5.77149	Side effect
BreathTDM_020-3	UKBB_Training	Side effect	-2.79678	Side effect
BreathTDM_041-2	UKBB_Training	No side effect	-19.5629	No side effect
BreathTDM_010-2	UKBB_Training	No side effect	-9.8368	No side effect
BreathTDM_009-2	UKBB_Training	Side effect	-5.29	Side effect
BreathTDM_056-2	UKBB_Training	Side effect	18.1333	Side effect
BreathTDM_048-2	UKBB_Training	No side effect	6.10091	Side effect
BreathTDM_003-5	UKBB_Training	Side effect	-3.76834	Side effect
BreathTDM_016-3	UKBB_Training	Side effect	-19.1786	No side effect
BreathTDM_002-2	UKBB_Training	No side effect	-16.8002	No side effect
BreathTDM_061-1	UKBB_Training	No side effect	-12.693	No side effect
BreathTDM_001-2	UKBB_Test	No side effect	15.9515	Side effect
BreathTDM_005-4	UKBB_Test	Side effect	7.04432	Side effect
BreathTDM_003-6	UKBB_Test	No side effect	9.00538	Side effect
BreathTDM_003-7	UKBB_Test	No side effect	-1.14226	Side effect
BreathTDM_067-1	UKBB_Test	No side effect	14.8944	Side effect
BreathTDM_041-3	UKBB_Test	Side effect	-7.70083	No side effect
BreathTDM_003-8	UKBB_Test	No side effect	-5.80156	Side effect
BreathTDM_068-1	UKBB_Test	Side effect	1.231	Side effect
BreathTDM_069-1	UKBB_Test	No side effect	0.11889	Side effect
BreathTDM_010-4	UKBB_Test	No side effect	-7.85686	No side effect
BreathTDM_043-3	UKBB_Test	No side effect	-2.57815	Side effect
BreathTDM_061-2	UKBB_Test	No side effect	-14.1808	No side effect
BreathTDM_076-1	UKBB_Test	No side effect	-11.4926	No side effect
BreathTDM_064-2	UKBB_Test	Side effect	-5.67693	Side effect
BreathTDM_064-3	UKBB_Test	No side effect	-10.1805	No side effect
BreathTDM_005-5	UKBB_Test	No side effect	20.2462	Side effect
BreathTDM_081-1	UKBB_Test	No side effect	-8.7561	No side effect
BreathTDM_056-3	UKBB_Test	No side effect	9.9936	Side effect

## Sheet: DrugResponse_Score_Prediction
Subject_Identifier	Batch	True_Class	Predicted_Score	Predicted_Class
BreathTDM_013-1	UKBB_Training	Responder	-2.98522	Non-responder
BreathTDM_024-1	UKBB_Training	Responder	-8.89018	Non-responder
BreathTDM_025-1	UKBB_Training	Non-responder	-1.41211	Responder
BreathTDM_026-1	UKBB_Training	Non-responder	1.14747	Responder
BreathTDM_027-1	UKBB_Training	Responder	8.78005	Responder
BreathTDM_029-1	UKBB_Training	Responder	14.7408	Responder
BreathTDM_031-1	UKBB_Training	Responder	6.83282	Responder
BreathTDM_032-1	UKBB_Training	Non-responder	6.07891	Responder
BreathTDM_034-1	UKBB_Training	Non-responder	5.8213	Responder
BreathTDM_035-1	UKBB_Training	Non-responder	-6.56294	Non-responder
BreathTDM_037-1	UKBB_Training	Non-responder	3.09969	Responder
BreathTDM_038-1	UKBB_Training	Responder	9.92676	Responder
BreathTDM_044-1	UKBB_Training	Non-responder	0.941127	Responder
BreathTDM_045-1	UKBB_Training	Responder	-0.206399	Responder
BreathTDM_046-1	UKBB_Training	Responder	-0.976273	Responder
BreathTDM_047-1	UKBB_Training	Responder	7.7391	Responder
BreathTDM_004-2	UKBB_Training	Responder	16.2503	Responder
BreathTDM_049-1	UKBB_Training	Responder	-1.16366	Responder
BreathTDM_051-1	UKBB_Training	Responder	-1.65777	Responder
BreathTDM_054-1	UKBB_Training	Responder	-1.37049	Responder
BreathTDM_029-2	UKBB_Training	Responder	-0.490735	Responder
BreathTDM_027-2	UKBB_Training	Responder	-1.73617	Responder
BreathTDM_037-2	UKBB_Training	Non-responder	1.44791	Responder
BreathTDM_034-2	UKBB_Training	Non-responder	-4.20179	Non-responder
BreathTDM_044-2	UKBB_Training	Non-responder	-2.47456	Non-responder
BreathTDM_025-2	UKBB_Training	Responder	3.31068	Responder
BreathTDM_049-2	UKBB_Training	Responder	-0.0688711	Responder
BreathTDM_062-1	UKBB_Training	Responder	-2.90383	Non-responder
BreathTDM_063-1	UKBB_Training	Responder	-2.07093	Non-responder
BreathTDM_064-1	UKBB_Training	Non-responder	-2.45901	Non-responder
BreathTDM_050-2	UKBB_Training	Non-responder	-2.90465	Non-responder
BreathTDM_065-1	UKBB_Training	Non-responder	-4.16449	Non-responder
BreathTDM_066-1	UKBB_Training	Non-responder	-7.68405	Non-responder
BreathTDM_027-3	UKBB_Training	Responder	-2.03096	Responder
BreathTDM_070-1	UKBB_Training	Responder	7.40826	Responder
BreathTDM_073-1	UKBB_Training	Non-responder	-3.40706	Non-responder
BreathTDM_063-2	UKBB_Training	Responder	9.21303	Responder
BreathTDM_075-1	UKBB_Training	Responder	2.0785	Responder
BreathTDM_066-2	UKBB_Training	Non-responder	-10.7501	Non-responder
BreathTDM_044-3	UKBB_Training	Responder	-3.98713	Non-responder
BreathTDM_029-3	UKBB_Training	Responder	-14.4533	Non-responder
BreathTDM_080-1	UKBB_Training	Responder	10.6924	Responder
BreathTDM_001-3	UKBB_Training	Non-responder	6.05422	Responder
BreathTDM_010-1	UKBB_Training	Responder	5.17277	Responder
BreathTDM_014-1	UKBB_Training	Responder	6.71247	Responder
BreathTDM_016-1	UKBB_Training	Responder	-2.92009	Non-responder
BreathTDM_019-1	UKBB_Training	Responder	1.6189	Responder
BreathTDM_020-1	UKBB_Training	Responder	-6.67006	Non-responder
BreathTDM_022-1	UKBB_Training	Responder	-0.274118	Responder
BreathTDM_003-2	UKBB_Training	Non-responder	-4.71016	Non-responder
BreathTDM_028-1	UKBB_Training	Responder	4.79468	Responder
BreathTDM_005-2	UKBB_Training	Responder	0.780116	Responder
BreathTDM_033-1	UKBB_Training	Responder	1.0382	Responder
BreathTDM_036-1	UKBB_Training	Non-responder	-3.51558	Non-responder
BreathTDM_041-1	UKBB_Training	Responder	-1.84989	Responder
BreathTDM_043-1	UKBB_Training	Responder	-0.85912	Responder
BreathTDM_048-1	UKBB_Training	Non-responder	-0.273023	Responder
BreathTDM_016-2	UKBB_Training	Responder	2.47912	Responder
BreathTDM_003-3	UKBB_Training	Responder	-1.19209	Responder
BreathTDM_005-3	UKBB_Training	Responder	4.41329	Responder
BreathTDM_028-2	UKBB_Training	Responder	1.74355	Responder
BreathTDM_056-1	UKBB_Training	Responder	-0.224404	Responder
BreathTDM_003-4	UKBB_Training	Responder	-2.50402	Non-responder
BreathTDM_043-2	UKBB_Training	Responder	2.20303	Responder
BreathTDM_036-2	UKBB_Training	Non-responder	-1.94651	Responder
BreathTDM_020-3	UKBB_Training	Responder	-0.318065	Responder
BreathTDM_041-2	UKBB_Training	Non-responder	-8.11161	Non-responder
BreathTDM_010-2	UKBB_Training	Responder	-2.49473	Non-responder
BreathTDM_009-2	UKBB_Training	Non-responder	-0.669867	Responder
BreathTDM_056-2	UKBB_Training	Non-responder	-3.84448	Non-responder
BreathTDM_048-2	UKBB_Training	Responder	-1.22986	Responder
BreathTDM_003-5	UKBB_Training	Responder	0.989929	Responder
BreathTDM_016-3	UKBB_Training	Non-responder	-7.85792	Non-responder
BreathTDM_002-2	UKBB_Training	Responder	-7.48822	Non-responder
BreathTDM_061-1	UKBB_Training	Non-responder	-3.54275	Non-responder
BreathTDM_001-2	UKBB_Test	Responder	10.2266	Responder
BreathTDM_005-4	UKBB_Test	Responder	-2.60729	Non-responder
BreathTDM_003-6	UKBB_Test	Non-responder	4.61293	Responder
BreathTDM_003-7	UKBB_Test	Responder	2.45636	Responder
BreathTDM_067-1	UKBB_Test	Responder	7.92632	Responder
BreathTDM_041-3	UKBB_Test	Non-responder	-2.43692	Non-responder
BreathTDM_003-8	UKBB_Test	Responder	4.67242	Responder
BreathTDM_068-1	UKBB_Test	Responder	1.42599	Responder
BreathTDM_069-1	UKBB_Test	Responder	-0.0512134	Responder
BreathTDM_010-4	UKBB_Test	Responder	-0.855033	Responder
BreathTDM_043-3	UKBB_Test	Responder	-5.5773	Non-responder
BreathTDM_061-2	UKBB_Test	Responder	-6.73635	Non-responder
BreathTDM_076-1	UKBB_Test	Responder	-7.97986	Non-responder
BreathTDM_064-2	UKBB_Test	Responder	-1.48483	Responder
BreathTDM_064-3	UKBB_Test	Responder	-2.869	Non-responder
BreathTDM_005-5	UKBB_Test	Non-responder	2.06077	Responder
BreathTDM_081-1	UKBB_Test	Responder	-5.7119	Non-responder
BreathTDM_056-3	UKBB_Test	Responder	2.63726	Responder
